# Supplementary material for: Identification of Acinetobacter baumannii loci for capsular polysaccharide (KL) and lipooligosaccharide outer core (OCL) synthesis in genome assemblies using curated reference databases compatible with Kaptive
Source: Microb Genom. 2020 Mar 2;6(3):e000339. doi: 10.1099/mgen.0.000339 (PMC7200062; doi:10.1099/mgen.0.000339)
Supplement: Supplementary material 2 [file mgen-6-339-s002.xlsx]

## Sheet: Dataset 1
Supplementary Table 3. Dataset 1. Validation of databases using references sequences
Assembly	Best match locus	Match confidence	Problems1	Coverage	Identity	Length discrepancy	Expected genes in locus	Expected genes in locus, details	Missing expected genes	Other genes in locus	Other genes in locus, details	Expected genes outside locus	Expected genes outside locus, details	Other genes outside locus	Other genes outside locus, details
KL1	KL1	Perfect		1	1	0 bp	18 / 18 (100%)	KL1_01_wzc,100.0%;KL1_02_wzb,100.0%;KL1_03_wza,100.0%;KL1_04_gna,100.0%;KL1_05_gne2,100.0%;KL1_06_wzx,100.0%;KL1_07_gtr1,100.0%;KL1_08_wzy,100.0%;KL1_09_atr1,100.0%;KL1_10_gtr2,100.0%;KL1_11_itrA1,100.0%;KL1_12_qhbA,100.0%;KL1_13_qhbB,100.0%;KL1_14_gdr,100.0%;KL1_15_galU,100.0%;KL1_16_ugd,100.0%;KL1_17_gpi,100.0%;KL1_18_pgm,100.0%		0		0 / 18 (0%)		0
KL2	KL2	Perfect		1	1	0 bp	22 / 22 (100%)	KL2_01_wzc,100.0%;KL2_02_wzb,100.0%;KL2_03_wza,100.0%;KL2_04_gna,100.0%;KL2_05_psaA,100.0%;KL2_06_psaB,100.0%;KL2_07_psaC,100.0%;KL2_08_psaD,100.0%;KL2_09_psaE,100.0%;KL2_10_psaF,100.0%;KL2_11_wzx,100.0%;KL2_12_kpsS1,100.0%;KL2_13_wzy,100.0%;KL2_14_gtr3,100.0%;KL2_15_gtr4,100.0%;KL2_16_gtr5,100.0%;KL2_17_itrA2,100.0%;KL2_18_galU,100.0%;KL2_19_ugd,100.0%;KL2_20_gpi,100.0%;KL2_21_gne1,100.0%;KL2_22…		0		0 / 22 (0%)		0
KL3	KL3	Perfect		1	1	0 bp	20 / 20 (100%)	KL3_01_wzc,100.0%;KL3_02_wzb,100.0%;KL3_03_wza,100.0%;KL3_04_gna,100.0%;KL3_05_dgaA,100.0%;KL3_06_dgaB,100.0%;KL3_07_dgaC,100.0%;KL3_08_wzx,100.0%;KL3_09_atr2,100.0%;KL3_10_gtr6,100.0%;KL3_11_gtr7,100.0%;KL3_12_wzy,100.0%;KL3_13_gtr8,100.0%;KL3_14_gtr9,100.0%;KL3_15_itrA2,100.0%;KL3_16_galU,100.0%;KL3_17_ugd,100.0%;KL3_18_gpi,100.0%;KL3_19_gne1,100.0%;KL3_20_pgm,100.0%		0		0 / 20 (0%)		0
KL4	KL4	Perfect		1	1	0 bp	23 / 23 (100%)	KL4_01_wzc,100.0%;KL4_02_wzb,100.0%;KL4_03_wza,100.0%;KL4_04_gna,100.0%;KL4_05_gne2,100.0%;KL4_06_wzx,100.0%;KL4_07_Ptr1,100.0%;KL4_08_gtr10,100.0%;KL4_09_wzy,100.0%;KL4_10_gtr11,100.0%;KL4_11_gtr12,100.0%;KL4_12_qnr,100.0%;KL4_13_itrB1,100.0%;KL4_14_atr3,100.0%;KL4_15_gdr,100.0%;KL4_16_gne3,100.0%;KL4_17_atr4,100.0%;KL4_18_atr5,100.0%;KL4_19_galU,100.0%;KL4_20_ugd,100.0%;KL4_21_gpi,100.0%;KL4_22…		0		0 / 23 (0%)		0
KL5	KL5	Perfect		1	1	0 bp	22 / 22 (100%)	KL5_01_wzc,100.0%;KL5_02_wzb,100.0%;KL5_03_wza,100.0%;KL5_04_gna,100.0%;KL5_05_lgaA,100.0%;KL5_06_lgaB,100.0%;KL5_07_lgaC,100.0%;KL5_08_lgaD,100.0%;KL5_09_lgaE,100.0%;KL5_10_lgaF,100.0%;KL5_11_lgaG,100.0%;KL5_12_wzx,100.0%;KL5_13_gtr13,100.0%;KL5_14_wzy,100.0%;KL5_15_gtr14,100.0%;KL5_16_gtr15,100.0%;KL5_17_itrA2,100.0%;KL5_18_galU,100.0%;KL5_19_ugd,100.0%;KL5_20_gpi,100.0%;KL5_21_gne1,100.0%;KL5_…		0		0 / 22 (0%)		0
KL6	KL6	Perfect		1	1	0 bp	21 / 21 (100%)	KL6_01_wzc,100.0%;KL6_02_wzb,100.0%;KL6_03_wza,100.0%;KL6_04_gna,100.0%;KL6_05_psaA,100.0%;KL6_06_psaB,100.0%;KL6_07_psaC,100.0%;KL6_08_psaD,100.0%;KL6_09_psaE,100.0%;KL6_10_psaF,100.0%;KL6_11_wzx,100.0%;KL6_12_gtr16,100.0%;KL6_13_wzy,100.0%;KL6_14_gtr17,100.0%;KL6_15_gtr5,100.0%;KL6_16_itrA2,100.0%;KL6_17_galU,100.0%;KL6_18_ugd,100.0%;KL6_19_gpi,100.0%;KL6_20_gne1,100.0%;KL6_21_pgm,100.0%		0		0 / 21 (0%)		0
KL7	KL7	Perfect		1	1	0 bp	22 / 22 (100%)	KL7_01_wzc,100.0%;KL7_02_wzb,100.0%;KL7_03_wza,100.0%;KL7_04_gna,100.0%;KL7_05_lgaA,100.0%;KL7_06_lgaB,100.0%;KL7_07_lgaC,100.0%;KL7_08_lgaD,100.0%;KL7_09_lgaE,100.0%;KL7_10_lgaF,100.0%;KL7_11_lgaG,100.0%;KL7_12_wzx,100.0%;KL7_13_gtr13,100.0%;KL7_14_wzy,100.0%;KL7_15_gtr14,100.0%;KL7_16_gtr15,100.0%;KL7_17_itrA2,100.0%;KL7_18_galU,100.0%;KL7_19_ugd,100.0%;KL7_20_gpi,100.0%;KL7_21_gne1,100.0%;KL7_…		0		0 / 22 (0%)		0
KL8	KL8	Perfect		1	1	0 bp	27 / 27 (100%)	KL8_01_wzy,100.0%;KL8_02_wzc,100.0%;KL8_03_wzb,100.0%;KL8_04_wza,100.0%;KL8_05_gna,100.0%;KL8_06_lgaA,100.0%;KL8_07_lgaB,100.0%;KL8_08_lgaC,100.0%;KL8_09_lgaH,100.0%;KL8_10_lgaI,100.0%;KL8_11_lgaF,100.0%;KL8_12_lgaG,100.0%;KL8_13_wzx,100.0%;KL8_14_gtr18,100.0%;KL8_15_gtr19,100.0%;KL8_16_fnlA,100.0%;KL8_17_fnlB,100.0%;KL8_18_fnlC,100.0%;KL8_19_gtr20,100.0%;KL8_20_qnr,100.0%;KL8_21_itrB2,100.0%;KL8…		0		0 / 27 (0%)		0
KL9	KL9	Perfect		1	1	0 bp	21 / 21 (100%)	KL9_01_wzc,100.0%;KL9_02_wzb,100.0%;KL9_03_wza,100.0%;KL9_04_gna,100.0%;KL9_05_gne2,100.0%;KL9_06_wzx,100.0%;KL9_07_wzy,100.0%;KL9_08_gtr21,100.0%;KL9_09_gtr22,100.0%;KL9_10_fnlA,100.0%;KL9_11_fnlB,100.0%;KL9_12_fnlC,100.0%;KL9_13_gtr20,100.0%;KL9_14_qnr,100.0%;KL9_15_itrB2,100.0%;KL9_16_itrA3,100.0%;KL9_17_galU,100.0%;KL9_18_ugd,100.0%;KL9_19_gpi,100.0%;KL9_20_gne1,100.0%;KL9_21_pgm,100.0%		0		0 / 21 (0%)		0
KL10	KL10	Perfect		1	1	0 bp	23 / 23 (100%)	KL10_01_wzc,100.0%;KL10_02_wzb,100.0%;KL10_03_wza,100.0%;KL10_04_gna,100.0%;KL10_05_rmlB,100.0%;KL10_06_rmlA,100.0%;KL10_07_fdtA,100.0%;KL10_08_fdtC,100.0%;KL10_09_fdtE,100.0%;KL10_10_fdtB,100.0%;KL10_11_wzx,100.0%;KL10_12_gtr23,100.0%;KL10_13_gtr24,100.0%;KL10_14_wzy,100.0%;KL10_15_gtr25,100.0%;KL10_16_gtr5,100.0%;KL10_17_itrA2,100.0%;KL10_18_galU,100.0%;KL10_19_ugd,100.0%;KL10_20_gpi,100.0%;KL1…		0		0 / 23 (0%)		0
KL11	KL11	Perfect		1	1	0 bp	22 / 22 (100%)	KL11_01_wzc,100.0%;KL11_02_wzb,100.0%;KL11_03_wza,100.0%;KL11_04_gna,100.0%;KL11_05_rmlB,100.0%;KL11_06_rmlD,100.0%;KL11_07_rmlA,100.0%;KL11_08_rmlC,100.0%;KL11_09_wzx,100.0%;KL11_10_gtr26,100.0%;KL11_11_wzy,100.0%;KL11_12_gtr27,100.0%;KL11_13_gtr28,100.0%;KL11_14_atr6,100.0%;KL11_15_tle,100.0%;KL11_16_gtr29,100.0%;KL11_17_itrA3,100.0%;KL11_18_galU,100.0%;KL11_19_ugd,100.0%;KL11_20_gpi,100.0%;KL1…		0		0 / 22 (0%)		0
KL12	KL12	Perfect		1	1	0 bp	31 / 31 (100%)	KL12_01_wzc,100.0%;KL12_02_wzb,100.0%;KL12_03_wza,100.0%;KL12_04_gna,100.0%;KL12_05_lgaA,100.0%;KL12_06_lgaB,100.0%;KL12_07_lgaC,100.0%;KL12_08_lgaD,100.0%;KL12_09_lgaE,100.0%;KL12_10_lgaF,100.0%;KL12_11_aciA,100.0%;KL12_12_aciB,100.0%;KL12_13_aciC,100.0%;KL12_14_aciD,100.0%;KL12_15_gtr59,100.0%;KL12_16_wzx,100.0%;KL12_17_wzy,100.0%;KL12_18_gtr30,100.0%;KL12_19_fnlA,100.0%;KL12_20_fnlB,100.0%;KL1…		0		0 / 31 (0%)		0
KL13	KL13	Perfect		1	1	0 bp	31 / 31 (100%)	KL13_01_wzc,100.0%;KL13_02_wzb,100.0%;KL13_03_wza,100.0%;KL13_04_gna,100.0%;KL13_05_lgaA,100.0%;KL13_06_lgaB,100.0%;KL13_07_lgaC,100.0%;KL13_08_lgaD,100.0%;KL13_09_lgaE,100.0%;KL13_10_lgaF,100.0%;KL13_11_aciA,100.0%;KL13_12_aciB,100.0%;KL13_13_aciC,100.0%;KL13_14_aciD,100.0%;KL13_15_gtr59,100.0%;KL13_16_wzx,100.0%;KL13_17_wzy,100.0%;KL13_18_gtr30,100.0%;KL13_19_fnlA,100.0%;KL13_20_fnlB,100.0%;KL1…		0		0 / 31 (0%)		0
KL14	KL14	Perfect		1	1	0 bp	17 / 17 (100%)	KL14_01_wzc,100.0%;KL14_02_wzb,100.0%;KL14_03_wza,100.0%;KL14_04_gna,100.0%;KL14_05_wzx,100.0%;KL14_06_gtr32,100.0%;KL14_07_wzy,100.0%;KL14_08_gtr33,100.0%;KL14_09_gtr25,100.0%;KL14_10_gtr5,100.0%;KL14_11_itrA2,100.0%;KL14_12_galU,100.0%;KL14_13_ugd,100.0%;KL14_14_gpi,100.0%;KL14_15_gne1,100.0%;KL14_16_pgt1,100.0%;KL14_17_pgm,100.0%		0		0 / 17 (0%)		0
KL15	KL15	Perfect		1	1	0 bp	22 / 22 (100%)	KL15_01_wzc,100.0%;KL15_02_wzb,100.0%;KL15_03_wza,100.0%;KL15_04_gna,100.0%;KL15_05_dgaA,100.0%;KL15_06_dgaB,100.0%;KL15_07_dgaC,100.0%;KL15_08_gtr34,100.0%;KL15_09_wzx,100.0%;KL15_10_wzy,100.0%;KL15_11_gtr35,100.0%;KL15_12_gtr36,100.0%;KL15_13_itrA1,100.0%;KL15_14_qhbC,100.0%;KL15_15_qhbB,100.0%;KL15_16_gdr,100.0%;KL15_17_orf,100.0%;KL15_18_galU,100.0%;KL15_19_ugd,100.0%;KL15_20_gpi,100.0%;KL15_…		0		0 / 22 (0%)		0
KL16	KL16	Perfect		1	1	0 bp	20 / 20 (100%)	KL16_01_wzc,100.0%;KL16_02_wzb,100.0%;KL16_03_wza,100.0%;KL16_04_gna,100.0%;KL16_05_psaA,100.0%;KL16_06_psaB,100.0%;KL16_07_psaC,100.0%;KL16_08_psaD,100.0%;KL16_09_psaE,100.0%;KL16_10_psaF,100.0%;KL16_11_wzx,100.0%;KL16_12_gtr37,100.0%;KL16_13_wzy,100.0%;KL16_14_gtr5,100.0%;KL16_15_itrA3,100.0%;KL16_16_galU,100.0%;KL16_17_ugd,100.0%;KL16_18_gpi,100.0%;KL16_19_gne1,100.0%;KL16_20_pgm,100.0%		0		0 / 20 (0%)		0
KL17	KL17	Perfect		1	1	0 bp	18 / 18 (100%)	KL17_01_wzc,100.0%;KL17_02_wzb,100.0%;KL17_03_wza,100.0%;KL17_04_gna,100.0%;KL17_05_gne2,100.0%;KL17_06_wzx,100.0%;KL17_07_alt1,100.0%;KL17_08_gtr39,100.0%;KL17_09_wzy,100.0%;KL17_10_gtr40,100.0%;KL17_11_itrA1,100.0%;KL17_12_qhbC,100.0%;KL17_13_qhbB,100.0%;KL17_14_gdr,100.0%;KL17_15_galU,100.0%;KL17_16_ugd,100.0%;KL17_17_gpi,100.0%;KL17_18_pgm,100.0%		0		0 / 18 (0%)		0
KL18	KL18	Perfect		1	1	0 bp	19 / 19 (100%)	KL18_01_wzc,100.0%;KL18_02_wzb,100.0%;KL18_03_wza,100.0%;KL18_04_gna,100.0%;KL18_05_gne2,100.0%;KL18_06_wzx,100.0%;KL18_07_alt1,100.0%;KL18_08_gtr39,100.0%;KL18_09_wzy,100.0%;KL18_10_gtr40,100.0%;KL18_11_itrA1,100.0%;KL18_12_qhbC,100.0%;KL18_13_qhbB,100.0%;KL18_14_gdr,100.0%;KL18_15_galU,100.0%;KL18_16_ugd,100.0%;KL18_17_gpi,100.0%;KL18_18_gne1,100.0%;KL18_19_pgm,100.0%		0		0 / 19 (0%)		0
KL19	KL19	Perfect		1	1	0 bp	17 / 17 (100%)	KL19_01_wzc,100.0%;KL19_02_wzb,100.0%;KL19_03_wza,100.0%;KL19_04_gna,100.0%;KL19_05_gne2,100.0%;KL19_06_wzx,100.0%;KL19_07_gtr41,100.0%;KL19_08_gtr2,100.0%;KL19_09_itrA1,100.0%;KL19_10_qhbC,100.0%;KL19_11_qhbB,100.0%;KL19_12_gdr,100.0%;KL19_13_galU,100.0%;KL19_14_ugd,100.0%;KL19_15_gpi,100.0%;KL19_16_gne1,100.0%;KL19_17_pgm,100.0%		0		0 / 17 (0%)		0
KL20	KL20	Perfect		1	1	0 bp	23 / 23 (100%)	KL20_01_wzc,100.0%;KL20_02_wzb,100.0%;KL20_03_wza,100.0%;KL20_04_gna,100.0%;KL20_05_wzx,100.0%;KL20_06_ptr2,100.0%;KL20_07_gtr42,100.0%;KL20_08_wzy,100.0%;KL20_09_gtr43,100.0%;KL20_10_ugd2,100.0%;KL20_11_gtr44,100.0%;KL20_12_itrA1,100.0%;KL20_13_qhbA,100.0%;KL20_14_qhbB,100.0%;KL20_15_gdr,100.0%;KL20_16_galU,100.0%;KL20_17_ugd,100.0%;KL20_18_gpi,100.0%;KL20_19_gne1,100.0%;KL20_20_pet1,100.0%;KL20…		0		0 / 23 (0%)		0
KL21	KL21	Perfect		1	1	0 bp	23 / 23 (100%)	KL21_01_wzc,100.0%;KL21_02_wzb,100.0%;KL21_03_wza,100.0%;KL21_04_gna,100.0%;KL21_05_wzx,100.0%;KL21_06_ptr2,100.0%;KL21_07_gtr42,100.0%;KL21_08_wzy,100.0%;KL21_09_gtr45,100.0%;KL21_10_ugd2,100.0%;KL21_11_gtr44,100.0%;KL21_12_itrA1,100.0%;KL21_13_qhbA,100.0%;KL21_14_qhbB,100.0%;KL21_15_gdr,100.0%;KL21_16_galU,100.0%;KL21_17_ugd,100.0%;KL21_18_gpi,100.0%;KL21_19_gne1,100.0%;KL21_20_pet1,100.0%;KL21…		0		0 / 23 (0%)		0
KL22	KL22	Perfect		1	1	0 bp	21 / 21 (100%)	KL22_01_wzc,100.0%;KL22_02_wzb,100.0%;KL22_03_wza,100.0%;KL22_04_gna,100.0%;KL22_05_dgaA,100.0%;KL22_06_dgaB,100.0%;KL22_07_dgaC,100.0%;KL22_08_wzx,100.0%;KL22_09_atr2,100.0%;KL22_10_gtr6,100.0%;KL22_11_gtr7,100.0%;KL22_12_wzy,100.0%;KL22_13_gtr8,100.0%;KL22_14_gtr9,100.0%;KL22_15_itrA2,100.0%;KL22_16_galU,100.0%;KL22_17_ugd,100.0%;KL22_18_gpi,100.0%;KL22_19_gne1,100.0%;KL22_20_pgt1,100.0%;KL22_2…		0		0 / 21 (0%)		0
KL23	KL23	Perfect		1	1	0 bp	21 / 21 (100%)	KL23_01_wzc,100.0%;KL23_02_wzb,100.0%;KL23_03_wza,100.0%;KL23_04_gna,100.0%;KL23_05_psaA,100.0%;KL23_06_psaB,100.0%;KL23_07_psaC,100.0%;KL23_08_psaD,100.0%;KL23_09_psaE,100.0%;KL23_10_psaF,100.0%;KL23_11_wzx,100.0%;KL23_12_kpsS1,100.0%;KL23_13_wzy,100.0%;KL23_14_gtr46,100.0%;KL23_15_gtr9,100.0%;KL23_16_itrA2,100.0%;KL23_17_galU,100.0%;KL23_18_ugd,100.0%;KL23_19_gpi,100.0%;KL23_20_gne1,100.0%;KL23…		0		0 / 21 (0%)		0
KL24	KL24	Perfect		1	1	0 bp	21 / 21 (100%)	KL24_01_wzc,100.0%;KL24_02_wzb,100.0%;KL24_03_wza,100.0%;KL24_04_gna,100.0%;KL24_05_rmlB,100.0%;KL24_06_rmlA,100.0%;KL24_07_fdtE,100.0%;KL24_08_fdtB,100.0%;KL24_09_wzx,100.0%;KL24_10_gtr47,100.0%;KL24_11_gtr48,100.0%;KL24_12,100.0%;KL24_13_gtr49,100.0%;KL24_14_gtr50,100.0%;KL24_15_itrA3,100.0%;KL24_16_galU,100.0%;KL24_17_ugd,100.0%;KL24_18_gpi,100.0%;KL24_19_gne1,100.0%;KL24_20_pgt1,100.0%;KL24_2…		0		0 / 21 (0%)		0
KL25	KL25	Perfect		1	1	0 bp	19 / 19 (100%)	KL25_01_wzc,100.0%;KL25_02_wzb,100.0%;KL25_03_wza,100.0%;KL25_04_gna,100.0%;KL25_05_mnaA,100.0%;KL25_06_mnaB,100.0%;KL25_07_wzx,100.0%;KL25_08_gtr51,100.0%;KL25_09_wzy,100.0%;KL25_10_gtr52,100.0%;KL25_11_itrA1,100.0%;KL25_12_qhbA,100.0%;KL25_13_qhbB,100.0%;KL25_14_gdr,100.0%;KL25_15_galU,100.0%;KL25_16_ugd,100.0%;KL25_17_gpi,100.0%;KL25_18_gne1,100.0%;KL25_19_pgm,100.0%		0		0 / 19 (0%)		0
KL26	KL26	Perfect		1	1	0 bp	24 / 24 (100%)	KL26_01_wzc,100.0%;KL26_02_wzb,100.0%;KL26_03_wza,100.0%;KL26_04_gna,100.0%;KL26_05_rmlB,100.0%;KL26_06_rmlD,100.0%;KL26_07_rmlA,100.0%;KL26_08_rmlC,100.0%;KL26_09_wzx,100.0%;KL26_10_gtr53,100.0%;KL26_11_gtr54,100.0%;KL26_12_manC,100.0%;KL26_13_wzy,100.0%;KL26_14_gtr55,100.0%;KL26_15_gtr28,100.0%;KL26_16_atr6,100.0%;KL26_17_tle,100.0%;KL26_18_gtr29,100.0%;KL26_19_itrA3,100.0%;KL26_20_galU,100.0%;…		0		0 / 24 (0%)		0
KL27	KL27	Perfect		1	1	0 bp	24 / 24 (100%)	KL27_01_wzc,100.0%;KL27_02_wzb,100.0%;KL27_03_wza,100.0%;KL27_04_gna,100.0%;KL27_05_lgaA,100.0%;KL27_06_lgaB,100.0%;KL27_07_lgaC,100.0%;KL27_08_lgaH,100.0%;KL27_09_lgaI,100.0%;KL27_10_lgaF,100.0%;KL27_11_lgaG,100.0%;KL27_12_wzx,100.0%;KL27_13_gtr56,100.0%;KL27_14_wzy,100.0%;KL27_15_gtr57,100.0%;KL27_16_gtr58,100.0%;KL27_17_gtr5,100.0%;KL27_18_itrA2,100.0%;KL27_19_galU,100.0%;KL27_20_ugd,100.0%;KL…		0		0 / 24 (0%)		0
KL28	KL28	Perfect		1	1	0 bp	22 / 22 (100%)	KL28_01_wzc,100.0%;KL28_02_wzb,100.0%;KL28_03_wza,100.0%;KL28_04_gna,100.0%;KL28_05_lgaA,100.0%;KL28_06_lgaB,100.0%;KL28_07_lgaC,100.0%;KL28_08_lgaH,100.0%;KL28_09_lgaI,100.0%;KL28_10_lgaF,100.0%;KL28_11_lgaG,100.0%;KL28_12_wzx,100.0%;KL28_13_gtr13,100.0%;KL28_14_wzy,100.0%;KL28_15_gtr14,100.0%;KL28_16_gtr15,100.0%;KL28_17_itrA2,100.0%;KL28_18_galU,100.0%;KL28_19_ugd,100.0%;KL28_20_gpi,100.0%;KL2…		0		0 / 22 (0%)		0
KL29	KL29	Perfect		1	1	0 bp	22 / 22 (100%)	KL29_01_wzc,100.0%;KL29_02_wzb,100.0%;KL29_03_wza,100.0%;KL29_04_gna,100.0%;KL29_05_rmlB,100.0%;KL29_06_rmlD,100.0%;KL29_07_rmlA,100.0%;KL29_08_rmlC,100.0%;KL29_09_wzx,100.0%;KL29_10_gtr26,100.0%;KL29_11_wzy,100.0%;KL29_12_gtr27,100.0%;KL29_13_gtr60,100.0%;KL29_14_atr8,100.0%;KL29_15_tle,100.0%;KL29_16_gtr29,100.0%;KL29_17_itrA3,100.0%;KL29_18_galU,100.0%;KL29_19_ugd,100.0%;KL29_20_gpi,100.0%;KL2…		0		0 / 22 (0%)		0
KL30	KL30	Perfect		1	1	0 bp	17 / 17 (100%)	KL30_01_wzc,100.0%;KL30_02_wzb,100.0%;KL30_03_wza,100.0%;KL30_04_gna,100.0%;KL30_05_wzx,100.0%;KL30_06_gtr61,100.0%;KL30_07_gtr62,100.0%;KL30_08_wzy,100.0%;KL30_09_gtr63,100.0%;KL30_10_gtr50,100.0%;KL30_11_itrA2,100.0%;KL30_12_galU,100.0%;KL30_13_ugd,100.0%;KL30_14_gpi,100.0%;KL30_15_gne1,100.0%;KL30_16_pgt1,100.0%;KL30_17_pgm,100.0%		0		0 / 17 (0%)		0
KL31	KL31	Perfect		1	1	0 bp	21 / 21 (100%)	KL31_01_wzc,100.0%;KL31_02_wzb,100.0%;KL31_03_wza,100.0%;KL31_04_gna,100.0%;KL31_05_psaA,100.0%;KL31_06_psaB,100.0%;KL31_07_psaC,100.0%;KL31_08_psaG,100.0%;KL31_09_psaH,100.0%;KL31_10_psaF,100.0%;KL31_11_wzx,100.0%;KL31_12_gtr65,100.0%;KL31_13_wzy,100.0%;KL31_14_gtr66,100.0%;KL31_15_gtr5,100.0%;KL31_16_itrA2,100.0%;KL31_17_galU,100.0%;KL31_18_ugd,100.0%;KL31_19_gpi,100.0%;KL31_20_gne1,100.0%;KL31…		0		0 / 21 (0%)		0
KL32	KL32	Perfect		1	1	0 bp	19 / 19 (100%)	KL32_01_wzc,100.0%;KL32_02_wzb,100.0%;KL32_03_wza,100.0%;KL32_04_gna,100.0%;KL32_05_wzx,100.0%;KL32_06_gtr67,100.0%;KL32_07_gtr68,100.0%;KL32_08_wzy,100.0%;KL32_09_gtr69,100.0%;KL32_10_gtr70,100.0%;KL32_11_ugd3,100.0%;KL32_12_atr9,100.0%;KL32_13_orf,100.0%;KL32_14_itrA2,100.0%;KL32_15_galU,100.0%;KL32_16_ugd,100.0%;KL32_17_gpi,100.0%;KL32_18_gne1,100.0%;KL32_19_pgm,100.0%		0		0 / 19 (0%)		0
KL33	KL33	Perfect		1	1	0 bp	20 / 20 (100%)	KL33_01_wzc,100.0%;KL33_02_wzb,100.0%;KL33_03_wza,100.0%;KL33_04_gna,100.0%;KL33_05_psaA,100.0%;KL33_06_psaB,100.0%;KL33_07_psaC,100.0%;KL33_08_psaD,100.0%;KL33_09_psaE,100.0%;KL33_10_psaF,100.0%;KL33_11_wzx,100.0%;KL33_12_kpsS2,100.0%;KL33_13_wzy,100.0%;KL33_14_gtr5,100.0%;KL33_15_itrA2,100.0%;KL33_16_galU,100.0%;KL33_17_ugd,100.0%;KL33_18_gpi,100.0%;KL33_19_gne1,100.0%;KL33_20_pgm,100.0%		0		0 / 20 (0%)		0
KL34	KL34	Perfect		1	1	0 bp	20 / 20 (100%)	KL34_01_wzc,100.0%;KL34_02_wzb,100.0%;KL34_03_wza,100.0%;KL34_04_gna,100.0%;KL34_05_wzx,100.0%;KL34_06_ptr2,100.0%;KL34_07_gtr42,100.0%;KL34_08_wzy,100.0%;KL34_09_gtr43,100.0%;KL34_10_ugd2,100.0%;KL34_11_gtr44,100.0%;KL34_12_itrA1,100.0%;KL34_13_qhbA,100.0%;KL34_14_qhbB,100.0%;KL34_15_gdr,100.0%;KL34_16_galU,100.0%;KL34_17_ugd,100.0%;KL34_18_gpi,100.0%;KL34_19_gne1,100.0%;KL34_20_pgm,100.0%		0		0 / 20 (0%)		0
KL35	KL35	Perfect		1	1	0 bp	20 / 20 (100%)	KL35_01_wzc,100.0%;KL35_02_wzb,100.0%;KL35_03_wza,100.0%;KL35_04_gna,100.0%;KL35_05_gne2,100.0%;KL35_06_wzx,100.0%;KL35_07_atr16,100.0%;KL35_08_wzy,100.0%;KL35_09_atr17,100.0%;KL35_10_gtr71,100.0%;KL35_11_gtr40,100.0%;KL35_12_itrA1,100.0%;KL35_13_qhbC,100.0%;KL35_14_qhbB,100.0%;KL35_15_gdr,100.0%;KL35_16_galU,100.0%;KL35_17_ugd,100.0%;KL35_18_gpi,100.0%;KL35_19_gne1,100.0%;KL35_20_pgm,100.0%		0		0 / 20 (0%)		0
KL36	KL36	Perfect		1	1	0 bp	23 / 23 (100%)	KL36_01_wzc,100.0%;KL36_02_wzb,100.0%;KL36_03_wza,100.0%;KL36_04_gna,100.0%;KL36_05_rmlB,100.0%;KL36_06_rmlD,100.0%;KL36_07_rmlA,100.0%;KL36_08_rmlC,100.0%;KL36_09_wzx,100.0%;KL36_10_mnaA,100.0%;KL36_11_gtr72,100.0%;KL36_12_wzy,100.0%;KL36_13_gtr73,100.0%;KL36_14_gtr74,100.0%;KL36_15_atr10,100.0%;KL36_16_tle,100.0%;KL36_17_gtr29,100.0%;KL36_18_itrA3,100.0%;KL36_19_galU,100.0%;KL36_20_ugd,100.0%;K…		0		0 / 23 (0%)		0
KL37	KL37	Perfect		1	1	0 bp	17 / 17 (100%)	KL37_01_wzc,100.0%;KL37_02_wzb,100.0%;KL37_03_wza,100.0%;KL37_04_gna,100.0%;KL37_05_wzx,100.0%;KL37_06_gtr75,100.0%;KL37_07_gtr76,100.0%;KL37_08_wzy,100.0%;KL37_09_gtr77,100.0%;KL37_10_gtr9,100.0%;KL37_11_itrA2,100.0%;KL37_12_galU,100.0%;KL37_13_ugd,100.0%;KL37_14_gpi,100.0%;KL37_15_gne1,100.0%;KL37_16_pgt1,100.0%;KL37_17_pgm,100.0%		0		0 / 17 (0%)		0
KL38	KL38	Perfect		1	1	0 bp	21 / 21 (100%)	KL38_01_wzc,100.0%;KL38_02_wzb,100.0%;KL38_03_wza,100.0%;KL38_04_gna,100.0%;KL38_05_gtr78,100.0%;KL38_06_gtr79,100.0%;KL38_07_wzx,100.0%;KL38_08_ugd4,100.0%;KL38_09_rmlB,100.0%;KL38_10_rmlD,100.0%;KL38_11_rmlA,100.0%;KL38_12_rmlC,100.0%;KL38_13_gtr80,100.0%;KL38_14_wzy,100.0%;KL38_15_gtr81,100.0%;KL38_16_gtr82,100.0%;KL38_17_itrA3,100.0%;KL38_18_galU,100.0%;KL38_19_ugd,100.0%;KL38_20_gpi,100.0%;K…		0		0 / 21 (0%)		0
KL39	KL39	Perfect		1	1	0 bp	17 / 17 (100%)	KL39_01_wzc,100.0%;KL39_02_wzb,100.0%;KL39_03_wza,100.0%;KL39_04_gna,100.0%;KL39_05_gne2,100.0%;KL39_06_wzx,100.0%;KL39_07_gtr41,100.0%;KL39_08_gtr2,100.0%;KL39_09_itrA1,100.0%;KL39_10_qhbA,100.0%;KL39_11_qhbB,100.0%;KL39_12_gdr,100.0%;KL39_13_galU,100.0%;KL39_14_ugd,100.0%;KL39_15_gpi,100.0%;KL39_16_gne1,100.0%;KL39_17_pgm,100.0%		0		0 / 17 (0%)		0
KL40	KL40	Perfect		1	1	0 bp	19 / 19 (100%)	KL40_01_wzc,100.0%;KL40_02_wzb,100.0%;KL40_03_wza,100.0%;KL40_04_gna,100.0%;KL40_05_mnaA,100.0%;KL40_06_mnaB,100.0%;KL40_07_wzx,100.0%;KL40_08_gtr85,100.0%;KL40_09_wzy,100.0%;KL40_10_gtr86,100.0%;KL40_11_fnr2,100.0%;KL40_12_itrB1,100.0%;KL40_13_atr3,100.0%;KL40_14_gdr,100.0%;KL40_15_galU,100.0%;KL40_16_ugd,100.0%;KL40_17_gpi,100.0%;KL40_18_gne1,100.0%;KL40_19_pgm,100.0%		0		0 / 19 (0%)		0
KL41	KL41	Perfect		1	1	0 bp	20 / 20 (100%)	KL41_01_wzc,100.0%;KL41_02_wzb,100.0%;KL41_03_wza,100.0%;KL41_04_gna,100.0%;KL41_05_neuA,100.0%;KL41_06_neuB,100.0%;KL41_07_ptr3,100.0%;KL41_08_atr11,100.0%;KL41_09_wzx,100.0%;KL41_10_gtr87,100.0%;KL41_11_wzy,100.0%;KL41_12_gtr8,100.0%;KL41_13_gtr9,100.0%;KL41_14_itrA2,100.0%;KL41_15_galU,100.0%;KL41_16_ugd,100.0%;KL41_17_gpi,100.0%;KL41_18_gne1,100.0%;KL41_19_atr12,100.0%;KL41_20_pgm,100.0%		0		0 / 20 (0%)		0
KL42	KL42	Perfect		1	1	0 bp	20 / 20 (100%)	KL42_01_wzc,100.0%;KL42_02_wzb,100.0%;KL42_03_wza,100.0%;KL42_04_gna,100.0%;KL42_05_psaA,100.0%;KL42_06_psaB,100.0%;KL42_07_psaC,100.0%;KL42_08_psaG,100.0%;KL42_09_psaH,100.0%;KL42_10_psaF,100.0%;KL42_11_wzx,100.0%;KL42_12_kpsS2,100.0%;KL42_13_wzy,100.0%;KL42_14_gtr5,100.0%;KL42_15_itrA2,100.0%;KL42_16_galU,100.0%;KL42_17_ugd,100.0%;KL42_18_gpi,100.0%;KL42_19_gne1,100.0%;KL42_20_pgm,100.0%		0		0 / 20 (0%)		0
KL43	KL43	Perfect		1	1	0 bp	16 / 16 (100%)	KL43_01_wzc,100.0%;KL43_02_wzb,100.0%;KL43_03_wza,100.0%;KL43_04_gna,100.0%;KL43_05_wzx,100.0%;KL43_06_gtr88,100.0%;KL43_07_wzy,100.0%;KL43_08_gtr49,100.0%;KL43_09_gtr50,100.0%;KL43_10_itrA3,100.0%;KL43_11_galU,100.0%;KL43_12_ugd,100.0%;KL43_13_gpi,100.0%;KL43_14_gne1,100.0%;KL43_15_pgt1,100.0%;KL43_16_pgm,100.0%		0		0 / 16 (0%)		0
KL44	KL44	Perfect		1	1	0 bp	24 / 24 (100%)	KL44_01_wzc,100.0%;KL44_02_wzb,100.0%;KL44_03_wza,100.0%;KL44_04_gna,100.0%;KL44_05_lgaA,100.0%;KL44_06_lgaB,100.0%;KL44_07_lgaC,100.0%;KL44_08_lgaH,100.0%;KL44_09_lgaI,100.0%;KL44_10_lgaF,100.0%;KL44_11_lgaG,100.0%;KL44_12_wzx,100.0%;KL44_13_gtr56,100.0%;KL44_14_wzy,100.0%;KL44_15_gtr57,100.0%;KL44_16_gtr58,100.0%;KL44_17_gtr5,100.0%;KL44_18_itrA2,100.0%;KL44_19_galU,100.0%;KL44_20_ugd,100.0%;KL…		0		0 / 24 (0%)		0
KL45	KL45	Perfect		1	1	0 bp	17 / 17 (100%)	KL45_01_wzc,100.0%;KL45_02_wzb,100.0%;KL45_03_wza,100.0%;KL45_04_gna,100.0%;KL45_05_wzx,100.0%;KL45_06_gtr89,100.0%;KL45_07_atr13,100.0%;KL45_08_wzy,100.0%;KL45_09_gtr93,100.0%;KL45_10_gtr50,100.0%;KL45_11_itrA3,100.0%;KL45_12_galU,100.0%;KL45_13_ugd,100.0%;KL45_14_gpi,100.0%;KL45_15_gne1,100.0%;KL45_16_pgt1,100.0%;KL45_17_pgm,100.0%		0		0 / 17 (0%)		0
KL46	KL46	Perfect		1	1	0 bp	21 / 21 (100%)	KL46_01_wzc,100.0%;KL46_02_wzb,100.0%;KL46_03_wza,100.0%;KL46_04_gna,100.0%;KL46_05_psaA,100.0%;KL46_06_psaB,100.0%;KL46_07_psaC,100.0%;KL46_08_psaD,100.0%;KL46_09_psaE,100.0%;KL46_10_psaF,100.0%;KL46_11_wzx,100.0%;KL46_12_gtr94,100.0%;KL46_13_wzy,100.0%;KL46_14_gtr14,100.0%;KL46_15_gtr15,100.0%;KL46_16_itrA2,100.0%;KL46_17_galU,100.0%;KL46_18_ugd,100.0%;KL46_19_gpi,100.0%;KL46_20_gne1,100.0%;KL4…		0		0 / 21 (0%)		0
KL47	KL47	Perfect		1	1	0 bp	17 / 17 (100%)	KL47_01_wzc,100.0%;KL47_02_wzb,100.0%;KL47_03_wza,100.0%;KL47_04_gna,100.0%;KL47_05_wzx,100.0%;KL47_06_gtr95,100.0%;KL47_07_gtr96,100.0%;KL47_08_wzy,100.0%;KL47_09_gtr49,100.0%;KL47_10_gtr50,100.0%;KL47_11_itrA3,100.0%;KL47_12_galU,100.0%;KL47_13_ugd,100.0%;KL47_14_gpi,100.0%;KL47_15_gne1,100.0%;KL47_16_pgt1,100.0%;KL47_17_pgm,100.0%		0		0 / 17 (0%)		0
KL48	KL48	Perfect		1	1	0 bp	17 / 17 (100%)	KL48_01_wzc,100.0%;KL48_02_wzb,100.0%;KL48_03_wza,100.0%;KL48_04_gna,100.0%;KL48_05_wzx,100.0%;KL48_06_gtr95,100.0%;KL48_07_gtr97,100.0%;KL48_08_wzy,100.0%;KL48_09_gtr98,100.0%;KL48_10_gtr99,100.0%;KL48_11_itrA3,100.0%;KL48_12_galU,100.0%;KL48_13_ugd,100.0%;KL48_14_gpi,100.0%;KL48_15_gne1,100.0%;KL48_16_pgt1,100.0%;KL48_17_pgm,100.0%		0		0 / 17 (0%)		0
KL49	KL49	Perfect		1	1	0 bp	28 / 28 (100%)	KL49_01_wzc,100.0%;KL49_02_wzb,100.0%;KL49_03_wza,100.0%;KL49_04_gna,100.0%;KL49_05_lgaA,100.0%;KL49_06_lgaB,100.0%;KL49_07_lgaC,100.0%;KL49_08_lgaD,100.0%;KL49_09_lgaE,100.0%;KL49_10_lgaF,100.0%;KL49_11_elaA,100.0%;KL49_12_elaB,100.0%;KL49_13_elaC,100.0%;KL49_14_wzy,100.0%;KL49_15_gtr100,100.0%;KL49_16_wzx,100.0%;KL49_17_fnlA,100.0%;KL49_18_fnlB,100.0%;KL49_19_fnlC,100.0%;KL49_20_gtr20,100.0%;KL…		0		0 / 28 (0%)		0
KL50	KL50	Perfect		1	1	0 bp	21 / 21 (100%)	KL50_01_wzc,100.0%;KL50_02_wzb,100.0%;KL50_03_wza,100.0%;KL50_04_gna,100.0%;KL50_05_dgaA,100.0%;KL50_06_dgaB,100.0%;KL50_07_dgaC,100.0%;KL50_08_wzx,100.0%;KL50_09_atr14,100.0%;KL50_10_DmaA,100.0%;KL50_11_gtr101,100.0%;KL50_12_wzy,100.0%;KL50_13_gtr102,100.0%;KL50_14_gtr5,100.0%;KL50_15_itrA2,100.0%;KL50_16_galU,100.0%;KL50_17_ugd,100.0%;KL50_18_gpi,100.0%;KL50_19_gne1,100.0%;KL50_20_atr15,100.0%;…		0		0 / 21 (0%)		0
KL51	KL51	Perfect		1	1	0 bp	18 / 18 (100%)	KL51_01_wzc,100.0%;KL51_02_wzb,100.0%;KL51_03_wza,100.0%;KL51_04_gna,100.0%;KL51_05_wzx,100.0%;KL51_06_gtr103,100.0%;KL51_07_gtr104,100.0%;KL51_08_wzy,100.0%;KL51_09_gtr105,100.0%;KL51_10_gne4,100.0%;KL51_11_gtr106,100.0%;KL51_12_itrA3,100.0%;KL51_13_galU,100.0%;KL51_14_ugd,100.0%;KL51_15_gpi,100.0%;KL51_16_gne1,100.0%;KL51_17_pgt1,100.0%;KL51_18_pgm,100.0%		0		0 / 18 (0%)		0
KL52	KL52	Perfect		1	1	0 bp	17 / 17 (100%)	KL52_01_wzc,100.0%;KL52_02_wzb,100.0%;KL52_03_wza,100.0%;KL52_04_gna,100.0%;KL52_05_mnaA,100.0%;KL52_06_wzx,100.0%;KL52_07_gtr107,100.0%;KL52_08_wzy,100.0%;KL52_09_gtr108,100.0%;KL52_10_gtr5,100.0%;KL52_11_itrA2,100.0%;KL52_12_galU,100.0%;KL52_13_ugd,100.0%;KL52_14_gpi,100.0%;KL52_15_gne1,100.0%;KL52_16_pgt1,100.0%;KL52_17_pgm,100.0%		0		0 / 17 (0%)		0
KL53	KL53	Perfect		1	1	0 bp	17 / 17 (100%)	KL53_01_wzc,100.0%;KL53_02_wzb,100.0%;KL53_03_wza,100.0%;KL53_04_gna,100.0%;KL53_05_gne2,100.0%;KL53_06_atr18,100.0%;KL53_07_wzx,100.0%;KL53_08_wzy,100.0%;KL53_09_gtr2,100.0%;KL53_10_itrA1,100.0%;KL53_11_qhbC,100.0%;KL53_12_qhbB,100.0%;KL53_13_gdr,100.0%;KL53_14_galU,100.0%;KL53_15_ugd,100.0%;KL53_16_gpi,100.0%;KL53_17_pgm,100.0%		0		0 / 17 (0%)		0
KL54	KL54	Perfect		1	1	0 bp	27 / 27 (100%)	KL54_01_wzc,100.0%;KL54_02_wzb,100.0%;KL54_03_wza,100.0%;KL54_04_gna,100.0%;KL54_05_lgaA,100.0%;KL54_06_lgaB,100.0%;KL54_07_lgaC,100.0%;KL54_08_lgaD,100.0%;KL54_09_lgaE,100.0%;KL54_10_lgaF,100.0%;KL54_11_lgaG,100.0%;KL54_12_wzx,100.0%;KL54_13_gtr109,100.0%;KL54_14_wzy,100.0%;KL54_15_gtr19,100.0%;KL54_16_fnlA,100.0%;KL54_17_fnlB,100.0%;KL54_18_fnlC,100.0%;KL54_19_gtr20,100.0%;KL54_20_qnr,100.0%;KL…		0		0 / 27 (0%)		0
KL55	KL55	Perfect		1	1	0 bp	22 / 22 (100%)	KL55_01_wzc,100.0%;KL55_02_wzb,100.0%;KL55_03_wza,100.0%;KL55_04_gna,100.0%;KL55_05_gtr110,100.0%;KL55_06_gtr79,100.0%;KL55_07_wzx,100.0%;KL55_08_ugd4,100.0%;KL55_09_rmlB,100.0%;KL55_10_rmlD,100.0%;KL55_11_rmlA,100.0%;KL55_12_rmlC,100.0%;KL55_13_gtr111,100.0%;KL55_14_wzy,100.0%;KL55_15_gtr112,100.0%;KL55_16_gtr82,100.0%;KL55_17_itrA3,100.0%;KL55_18_galU,100.0%;KL55_19_ugd,100.0%;KL55_20_gpi,100.0…		0		0 / 22 (0%)		0
KL57	KL57	Perfect		1	1	0 bp	21 / 21 (100%)	KL57_01_wzc,100.0%;KL57_02_wzb,100.0%;KL57_03_wza,100.0%;KL57_04_gna,100.0%;KL57_05_rmlB,100.0%;KL57_06_rmlA,100.0%;KL57_07_vioA,100.0%;KL57_08_vioB,100.0%;KL57_09_wzx,100.0%;KL57_10_gtr115,100.0%;KL57_11_gtr116,100.0%;KL57_12_wzy,100.0%;KL57_13_gtr117,100.0%;KL57_14_gtr50,100.0%;KL57_15_itrA2,100.0%;KL57_16_galU,100.0%;KL57_17_ugd,100.0%;KL57_18_gpi,100.0%;KL57_19_gne1,100.0%;KL57_20_pgt1,100.0%…		0		0 / 21 (0%)		0
KL58	KL58	Perfect		1	1	0 bp	23 / 23 (100%)	KL58_01_wzc,100.0%;KL58_02_wzb,100.0%;KL58_03_wza,100.0%;KL58_04_gna,100.0%;KL58_05_psaA,100.0%;KL58_06_psaB,100.0%;KL58_07_psaC,100.0%;KL58_08_psaD,100.0%;KL58_09_psaE,100.0%;KL58_10_psaF,100.0%;KL58_11_wzx,100.0%;KL58_12_gtr118,100.0%;KL58_13_wzy,100.0%;KL58_14_gtr8,100.0%;KL58_15_gtr9,100.0%;KL58_16_itrA2,100.0%;KL58_17_galU,100.0%;KL58_18_ugd,100.0%;KL58_19_gpi,100.0%;KL58_20_gne1,100.0%;KL58…		0		0 / 23 (0%)		0
KL60	KL60	Perfect		1	1	0 bp	21 / 21 (100%)	KL60_01_wzc,100.0%;KL60_02_wzb,100.0%;KL60_03_wza,100.0%;KL60_04_gna,100.0%;KL60_05_rmlB,100.0%;KL60_06_rmlA,100.0%;KL60_07_fdtE,100.0%;KL60_08_fdtB,100.0%;KL60_09_wzx,100.0%;KL60_10_gtr121,100.0%;KL60_11_gtr122,100.0%;KL60_12_wzy,100.0%;KL60_13_gtr49,100.0%;KL60_14_gtr50,100.0%;KL60_15_itrA2,100.0%;KL60_16_galU,100.0%;KL60_17_ugd,100.0%;KL60_18_gpi,100.0%;KL60_19_gne1,100.0%;KL60_20_pgt1,100.0%;…		0		0 / 21 (0%)		0
KL63	KL63	Perfect		1	1	0 bp	27 / 27 (100%)	KL63_01_wzc,100.0%;KL63_02_wzb,100.0%;KL63_03_wza,100.0%;KL63_04_gna,100.0%;KL63_05_lgaA,100.0%;KL63_06_lgaB,100.0%;KL63_07_lgaC,100.0%;KL63_08_lgaH,100.0%;KL63_09_lgaI,100.0%;KL63_10_lgaF,100.0%;KL63_11_lgaG,100.0%;KL63_12_gtr59,100.0%;KL63_13_wzx,100.0%;KL63_14_wzy,100.0%;KL63_15_gtr128,100.0%;KL63_16_fnlA,100.0%;KL63_17_fnlB,100.0%;KL63_18_fnlC,100.0%;KL63_19_gtr20,100.0%;KL63_20_qnr1,100.0%;K…		0		0 / 27 (0%)		0
KL73	KL73	Perfect		1	1	0 bp	31 / 31 (100%)	KL73_01_wzc,100.0%;KL73_02_wzb,100.0%;KL73_03_wza,100.0%;KL73_04_gna,100.0%;KL73_05_lgaA,100.0%;KL73_06_lgaB,100.0%;KL73_07_lgaC,100.0%;KL73_08_lgaD,100.0%;KL73_09_lgaE,100.0%;KL73_10_lgaF,100.0%;KL73_11_aciA,100.0%;KL73_12_aciE,100.0%;KL73_13_aciC,100.0%;KL73_14_aciD,100.0%;KL73_15_gtr59,100.0%;KL73_16_wzx,100.0%;KL73_17_wzy,100.0%;KL73_18_gtr30,100.0%;KL73_19_fnlA,100.0%;KL73_20_fnlB,100.0%;KL7…		0		0 / 31 (0%)		0
KL74	KL74	Perfect		1	1	0 bp	22 / 22 (100%)	KL74_01_wzc,100.0%;KL74_02_wzb,100.0%;KL74_03_wza,100.0%;KL74_04_gna,100.0%;KL74_05_gtr110,100.0%;KL74_06_gtr79,100.0%;KL74_07_wzx,100.0%;KL74_08_ugd4,100.0%;KL74_09_rmlB,100.0%;KL74_10_rmlD,100.0%;KL74_11_rmlA,100.0%;KL74_12_rmlC,100.0%;KL74_13_gtr145,100.0%;KL74_14_wzy,100.0%;KL74_15_gtr112,100.0%;KL74_16_gtr82,100.0%;KL74_17_itrA3,100.0%;KL74_18_galU,100.0%;KL74_19_ugd,100.0%;KL74_20_gpi,100.0…		0		0 / 22 (0%)		0
KL77	KL77	Perfect		1	1	0 bp	22 / 22 (100%)	KL77_01_wzc,100.0%;KL77_02_wzb,100.0%;KL77_03_wza,100.0%;KL77_04_gna,100.0%;KL77_05_psaA,100.0%;KL77_06_psaB,100.0%;KL77_07_psaC,100.0%;KL77_08_psaD,100.0%;KL77_09_psaE,100.0%;KL77_10_psaF,100.0%;KL77_11_wzx,100.0%;KL77_12_kpsS2,100.0%;KL77_13_wzy,100.0%;KL77_14_gtr5,100.0%;KL77_15_itrA2,100.0%;KL77_16_galU,100.0%;KL77_17_ugd,100.0%;KL77_18_gpi,100.0%;KL77_19_gne1,100.0%;KL77_20_atr20,100.0%;KL77…		0		0 / 22 (0%)		0
KL80	KL80	Perfect		1	1	0 bp	23 / 23 (100%)	KL80_01_wzc,100.0%;KL80_02_wzb,100.0%;KL80_03_wza,100.0%;KL80_04_gna,100.0%;KL80_05_rmlB,100.0%;KL80_06_rmlA,100.0%;KL80_07_qdtA,100.0%;KL80_08_qdtC,100.0%;KL80_09_qdtE,100.0%;KL80_10_qdtB,100.0%;KL80_11_wzx,100.0%;KL80_12_gtr149,100.0%;KL80_13_gtr150,100.0%;KL80_14_wzy,100.0%;KL80_15_gtr151,100.0%;KL80_16_gtr99,100.0%;KL80_17_itrA3,100.0%;KL80_18_galU,100.0%;KL80_19_ugd,100.0%;KL80_20_gpi,100.0%…		0		0 / 23 (0%)		0
KL81	KL81	Perfect		1	1	0 bp	23 / 23 (100%)	KL81_01_wzc,100.0%;KL81_02_wzb,100.0%;KL81_03_wza,100.0%;KL81_04_gna,100.0%;KL81_05_psaA,100.0%;KL81_06_psaB,100.0%;KL81_07_psaC,100.0%;KL81_08_psaD,100.0%;KL81_09_psaE,100.0%;KL81_10_psaF,100.0%;KL81_11_wzx,100.0%;KL81_12_kpsS1,100.0%;KL81_13_wzy,100.0%;KL81_14_gtr3,100.0%;KL81_15_gtr4,100.0%;KL81_16_gtr5,100.0%;KL81_17_itrA2,100.0%;KL81_18_galU,100.0%;KL81_19_ugd,100.0%;KL81_20_gpi,100.0%;KL81_…		0		0 / 23 (0%)		0
KL82	KL82	Perfect		1	1	0 bp	18 / 18 (100%)	KL82_01_wzc,100.0%;KL82_02_wzb,100.0%;KL82_03_wza,100.0%;KL82_04_gna,100.0%;KL82_05_wzx,100.0%;KL82_06_ptr5,100.0%;KL82_07_gtr152,100.0%;KL82_08_gtr153,100.0%;KL82_09_wzy,100.0%;KL82_10_gtr5,100.0%;KL82_11_itrA2,100.0%;KL82_12_galU,100.0%;KL82_13_ugd,100.0%;KL82_14_gpi,100.0%;KL82_15_gne1,100.0%;KL82_16_orf,100.0%;KL82_17_atr5,100.0%;KL82_18_pgm,100.0%		0		0 / 18 (0%)		0
KL83	KL83	Perfect		1	1	0 bp	22 / 22 (100%)	KL83_01_wzc,100.0%;KL83_02_wzb,100.0%;KL83_03_wza,100.0%;KL83_04_gna,100.0%;KL83_05_rmlB,100.0%;KL83_06_rmlD,100.0%;KL83_07_rmlA,100.0%;KL83_08_rmlC,100.0%;KL83_09_wzx,100.0%;KL83_10_gtr154,100.0%;KL83_11_wzy,100.0%;KL83_12_gtr27,100.0%;KL83_13_gtr60,100.0%;KL83_14_atr8,100.0%;KL83_15_tle,100.0%;KL83_16_gtr29,100.0%;KL83_17_itrA3,100.0%;KL83_18_galU,100.0%;KL83_19_ugd,100.0%;KL83_20_gpi,100.0%;KL…		0		0 / 22 (0%)		0
KL84	KL84	Perfect		1	1	0 bp	20 / 20 (100%)	KL84_01_wzc,100.0%;KL84_02_wzb,100.0%;KL84_03_wza,100.0%;KL84_04_gna,100.0%;KL84_05_rmlB,100.0%;KL84_06_rmlD,100.0%;KL84_07_rmlA,100.0%;KL84_08_rmlC,100.0%;KL84_09_wzx,100.0%;KL84_10_mnaA,100.0%;KL84_11_gtr155,100.0%;KL84_12_wzy,100.0%;KL84_13_gtr156,100.0%;KL84_14_gtr157,100.0%;KL84_15_itrA3,100.0%;KL84_16_galU,100.0%;KL84_17_ugd,100.0%;KL84_18_gpi,100.0%;KL84_19_pgt1,100.0%;KL84_20_pgm,100.0%		0		0 / 20 (0%)		0
KL85	KL85	Perfect		1	1	0 bp	21 / 21 (100%)	KL85_01_wzc,100.0%;KL85_02_wzb,100.0%;KL85_03_wza,100.0%;KL85_04_gna,100.0%;KL85_05_gtr78,100.0%;KL85_06_wzx,100.0%;KL85_07_ugd4,100.0%;KL85_08_rmlB,100.0%;KL85_09_rmlD,100.0%;KL85_10_rmlA,100.0%;KL85_11_rmlC,100.0%;KL85_12_gtr145,100.0%;KL85_13_wzy,100.0%;KL85_14_gtr112,100.0%;KL85_15_gtr82,100.0%;KL85_16_itrA3,100.0%;KL85_17_galU,100.0%;KL85_18_ugd,100.0%;KL85_19_gpi,100.0%;KL85_20_pgt1,100.0%;…		0		0 / 21 (0%)		0
KL87	KL87	Perfect		1	1	0 bp	25 / 25 (100%)	KL87_01_wzc,100.0%;KL87_02_wzb,100.0%;KL87_03_wza,100.0%;KL87_04_gna,100.0%;KL87_05_gtr129,100.0%;KL87_06_gtr130,100.0%;KL87_07_wzx,100.0%;KL87_08_ugd4,100.0%;KL87_09_rmlB,100.0%;KL87_10_rmlD,100.0%;KL87_11_rmlA,100.0%;KL87_12_rmlC,100.0%;KL87_13_gtr158,100.0%;KL87_14_wzy,100.0%;KL87_15_gtr159,100.0%;KL87_16_gtr74,100.0%;KL87_17_atr10,100.0%;KL87_18_tle,100.0%;KL87_19_gtr29,100.0%;KL87_20_itrA3,1…		0		0 / 25 (0%)		0
KL88	KL88	Perfect		1	1	0 bp	17 / 17 (100%)	KL88_01_wzc,100.0%;KL88_02_wzb,100.0%;KL88_03_wza,100.0%;KL88_04_gna,100.0%;KL88_05_wzx,100.0%;KL88_06_gtr160,100.0%;KL88_07_gtr161,100.0%;KL88_08_wzy,100.0%;KL88_09_gtr49,100.0%;KL88_10_gtr50,100.0%;KL88_11_itrA3,100.0%;KL88_12_galU,100.0%;KL88_13_ugd,100.0%;KL88_14_gpi,100.0%;KL88_15_gne1,100.0%;KL88_16_pgt1,100.0%;KL88_17_pgm,100.0%		0		0 / 17 (0%)		0
KL89	KL89	Perfect		1	1	0 bp	21 / 21 (100%)	KL89_01_wzc,100.0%;KL89_02_wzb,100.0%;KL89_03_wza,100.0%;KL89_04_gna,100.0%;KL89_05_rmlB,100.0%;KL89_06_rmlA,100.0%;KL89_07_fdtE,100.0%;KL89_08_fdtB,100.0%;KL89_09_wzx,100.0%;KL89_10_gtr121,100.0%;KL89_11_gtr122,100.0%;KL89_12_wzy,100.0%;KL89_13_gtr162,100.0%;KL89_14_gtr50,100.0%;KL89_15_itrA3,100.0%;KL89_16_galU,100.0%;KL89_17_ugd,100.0%;KL89_18_gpi,100.0%;KL89_19_gne1,100.0%;KL89_20_pgt1,100.0%…		0		0 / 21 (0%)		0
KL90	KL90	Perfect		1	1	0 bp	21 / 21 (100%)	KL90_01_wzc,100.0%;KL90_02_wzb,100.0%;KL90_03_wza,100.0%;KL90_04_gna,100.0%;KL90_05_psaA,100.0%;KL90_06_psaB,100.0%;KL90_07_psaC,100.0%;KL90_08_psaD,100.0%;KL90_09_psaE,100.0%;KL90_10_psaF,100.0%;KL90_11_wzx,100.0%;KL90_12_gtr163,100.0%;KL90_13_wzy,100.0%;KL90_14_gtr14,100.0%;KL90_15_gtr15,100.0%;KL90_16_itrA3,100.0%;KL90_17_galU,100.0%;KL90_18_ugd,100.0%;KL90_19_gpi,100.0%;KL90_20_gne1,100.0%;KL…		0		0 / 21 (0%)		0
KL91	KL91	Perfect		1	1	0 bp	18 / 18 (100%)	KL91_01_wzc,100.0%;KL91_02_wzb,100.0%;KL91_03_wza,100.0%;KL91_04_gna,100.0%;KL91_05_mnaA,100.0%;KL91_06_mnaB,100.0%;KL91_07_wzx,100.0%;KL91_08_gtr85,100.0%;KL91_09_wzy,100.0%;KL91_10_gtr86,100.0%;KL91_11_fnr2,100.0%;KL91_12_itrB1,100.0%;KL91_13_atr3,100.0%;KL91_14_gdr,100.0%;KL91_15_galU,100.0%;KL91_16_ugd,100.0%;KL91_17_gpi,100.0%;KL91_18_pgm,100.0%		0		0 / 18 (0%)		0
KL93	KL93	Perfect		1	1	0 bp	22 / 22 (100%)	KL93_01_wzc,100.0%;KL93_02_wzb,100.0%;KL93_03_wza,100.0%;KL93_04_gna,100.0%;KL93_05_psaA,100.0%;KL93_06_psaB,100.0%;KL93_07_psaC,100.0%;KL93_08_psaG,100.0%;KL93_09_psaH,100.0%;KL93_10_psaF,100.0%;KL93_11_wzx,100.0%;KL93_12_gtr167,100.0%;KL93_13_wzy,100.0%;KL93_14_gtr25,100.0%;KL93_15_gtr5,100.0%;KL93_16_itrA2,100.0%;KL93_17_galU,100.0%;KL93_18_ugd,100.0%;KL93_19_gpi,100.0%;KL93_20_gne1,100.0%;KL9…		0		0 / 22 (0%)		0
KL102	KL102	Perfect		1	1	0 bp	17 / 17 (100%)	KL102_01_wzc,100.0%;KL102_02_wzb,100.0%;KL102_03_wza,100.0%;KL102_04_gna,100.0%;KL102_05_wzx,100.0%;KL102_06_gtr95,100.0%;KL102_07_gtr96,100.0%;KL102_08_wzy,100.0%;KL102_09_gtr98,100.0%;KL102_10_gtr99,100.0%;KL102_11_itrA3,100.0%;KL102_12_galU,100.0%;KL102_13_ugd,100.0%;KL102_14_gpi,100.0%;KL102_15_gne1,100.0%;KL102_16_pgt1,100.0%;KL102_17_pgm,100.0%		0		0 / 17 (0%)		0
KL105	KL105	Perfect		1	1	0 bp	22 / 22 (100%)	KL105_01_wzc,100.0%;KL105_02_wzb,100.0%;KL105_03_wza,100.0%;KL105_04_gna,100.0%;KL105_05_rmlB,100.0%;KL105_06_rmlD,100.0%;KL105_07_rmlA,100.0%;KL105_08_rmlC,100.0%;KL105_09_wzx,100.0%;KL105_10_gtr154,100.0%;KL105_11_wzy,100.0%;KL105_12_gtr27,100.0%;KL105_13_gtr28,100.0%;KL105_14_atr6,100.0%;KL105_15_tle,100.0%;KL105_16_gtr29,100.0%;KL105_17_itrA3,100.0%;KL105_18_galU,100.0%;KL105_19_ugd,100.0%;KL…		0		0 / 22 (0%)		0
KL106	KL106	Perfect		1	1	0 bp	21 / 21 (100%)	KL106_01_wzc,100.0%;KL106_02_wzb,100.0%;KL106_03_wza,100.0%;KL106_04_gna,100.0%;KL106_05_rmlB,100.0%;KL106_06_rmlD,100.0%;KL106_07_rmlA,100.0%;KL106_08_rmlC,100.0%;KL106_09_wzx,100.0%;KL106_10_wzy,100.0%;KL106_11_gtr27,100.0%;KL106_12_gtr60,100.0%;KL106_13_atr8,100.0%;KL106_14_tle,100.0%;KL106_15_gtr29,100.0%;KL106_16_itrA3,100.0%;KL106_17_galU,100.0%;KL106_18_ugd,100.0%;KL106_19_gpi,100.0%;KL106…		0		0 / 21 (0%)		0
KL107	KL107	Perfect		1	1	0 bp	19 / 19 (100%)	KL107_01_wzc,100.0%;KL107_02_wzb,100.0%;KL107_03_wza,100.0%;KL107_04_gna,100.0%;KL107_05_gne2,100.0%;KL107_06_wzx,100.0%;KL107_07_gtr1,100.0%;KL107_08_wzy,100.0%;KL107_09_atr1,100.0%;KL107_10_gtr2,100.0%;KL107_11_itrA1,100.0%;KL107_12_qhbA,100.0%;KL107_13_qhbB,100.0%;KL107_14_gdr,100.0%;KL107_15_galU,100.0%;KL107_16_ugd,100.0%;KL107_17_gpi,100.0%;KL107_18_gne1,100.0%;KL107_19_pgm,100.0%		0		0 / 19 (0%)		0
KL108	KL108	Perfect		1	1	0 bp	27 / 27 (100%)	KL108_01_wzc,100.0%;KL108_02_wzb,100.0%;KL108_03_wza,100.0%;KL108_04_gna,100.0%;KL108_05_lgaA,100.0%;KL108_06_lgaB,100.0%;KL108_07_lgaC,100.0%;KL108_08_lgaH,100.0%;KL108_09_lgaI,100.0%;KL108_10_lgaF,100.0%;KL108_11_lgaG,100.0%;KL108_12_gtr59,100.0%;KL108_13_wzx,100.0%;KL108_14_wzy,100.0%;KL108_15_gtr128,100.0%;KL108_16_fnlA,100.0%;KL108_17_fnlB,100.0%;KL108_18_fnlC,100.0%;KL108_19_gtr20,100.0%;KL…		0		0 / 27 (0%)		0
KL109	KL109	Perfect		1	1	0 bp	20 / 20 (100%)	KL109_01_wzc,100.0%;KL109_02_wzb,100.0%;KL109_03_wza,100.0%;KL109_04_gna,100.0%;KL109_05_gne2,100.0%;KL109_06_wzx,100.0%;KL109_07_wzy,100.0%;KL109_08_gtr21,100.0%;KL109_09_gtr22,100.0%;KL109_10_fnlA,100.0%;KL109_11_fnlB,100.0%;KL109_12_fnlC,100.0%;KL109_13_gtr20,100.0%;KL109_14_qnr,100.0%;KL109_15_itrB2,100.0%;KL109_16_itrA3,100.0%;KL109_17_galU,100.0%;KL109_18_ugd,100.0%;KL109_19_gpi,100.0%;KL10…		0		0 / 20 (0%)		0
KL110	KL110	Perfect		1	1	0 bp	30 / 30 (100%)	KL110_01_wzc,100.0%;KL110_02_wzb,100.0%;KL110_03_wza,100.0%;KL110_04_gna,100.0%;KL110_05_lgaA,100.0%;KL110_06_lgaB,100.0%;KL110_07_lgaC,100.0%;KL110_08_lgaD,100.0%;KL110_09_lgaE,100.0%;KL110_10_lgaF,100.0%;KL110_11_elaA,100.0%;KL110_12_elaB,100.0%;KL110_13_elaC,100.0%;KL110_14_gtr59,100.0%;KL110_15_wzx,100.0%;KL110_16_wzy,100.0%;KL110_17_gtr30,100.0%;KL110_18_fnlA,100.0%;KL110_19_fnlB,100.0%;KL11…		0		0 / 30 (0%)		0
KL111	KL111	Perfect		1	1	0 bp	20 / 20 (100%)	KL111_01_wzc,100.0%;KL111_02_wzb,100.0%;KL111_03_wza,100.0%;KL111_04_gna,100.0%;KL111_05_rmlB,100.0%;KL111_06_rmlD,100.0%;KL111_07_rmlA,100.0%;KL111_08_rmlC,100.0%;KL111_09_wzx,100.0%;KL111_10_mnaA,100.0%;KL111_11_gtr180,100.0%;KL111_12_wzy,100.0%;KL111_13_gtr181,100.0%;KL111_14_gtr182,100.0%;KL111_15_itrA3,100.0%;KL111_16_galU,100.0%;KL111_17_ugd,100.0%;KL111_18_gpi,100.0%;KL111_19_pgt1,100.0%;K…		0		0 / 20 (0%)		0
KL112	KL112	Perfect		1	1	0 bp	22 / 22 (100%)	KL112_01_wzc,100.0%;KL112_02_wzb,100.0%;KL112_03_wza,100.0%;KL112_04_gna,100.0%;KL112_05_rmlB,100.0%;KL112_06_rmlD,100.0%;KL112_07_rmlA,100.0%;KL112_08_rmlC,100.0%;KL112_09_gtr183,100.0%;KL112_10_wzx,100.0%;KL112_11_wzy,100.0%;KL112_12_gtr27,100.0%;KL112_13_gtr60,100.0%;KL112_14_atr8,100.0%;KL112_15_tle,100.0%;KL112_16_gtr29,100.0%;KL112_17_itrA3,100.0%;KL112_18_galU,100.0%;KL112_19_ugd,100.0%;KL…		0		0 / 22 (0%)		0
KL113	KL113	Perfect		1	1	0 bp	25 / 25 (100%)	KL113_01_wzc,100.0%;KL113_02_wzb,100.0%;KL113_03_wza,100.0%;KL113_04_gna,100.0%;KL113_05_mnaA,100.0%;KL113_06_mnaB,100.0%;KL113_07_wzx,100.0%;KL113_08_atr26,100.0%;KL113_09_ptr7,100.0%;KL113_10_gtr184,100.0%;KL113_11_wzy,100.0%;KL113_12_gtr185,100.0%;KL113_13_fnlA,100.0%;KL113_14_fnlB,100.0%;KL113_15_fnlC,100.0%;KL113_16_gtr186,100.0%;KL113_17_itrA1,100.0%;KL113_18_qhbC,100.0%;KL113_19_qhbB,100.0…		0		0 / 25 (0%)		0
KL114	KL114	Perfect		1	1	0 bp	25 / 25 (100%)	KL114_01_wzc,100.0%;KL114_02_wzb,100.0%;KL114_03_wza,100.0%;KL114_04_gna,100.0%;KL114_05_gtr129,100.0%;KL114_06_gtr130,100.0%;KL114_07_wzx,100.0%;KL114_08_ugd4,100.0%;KL114_09_rmlB,100.0%;KL114_10_rmlD,100.0%;KL114_11_rmlA,100.0%;KL114_12_rmlC,100.0%;KL114_13_glf,100.0%;KL114_14_gtr187,100.0%;KL114_15_gtr188,100.0%;KL114_16_gtr189,100.0%;KL114_17_wzy,100.0%;KL114_18_gtr82,100.0%;KL114_19_itrA3,10…		0		0 / 25 (0%)		0
KL116	KL116	Perfect		1	1	0 bp	17 / 17 (100%)	KL116_01_wzc,100.0%;KL116_02_wzb,100.0%;KL116_03_wza,100.0%;KL116_04_gna,100.0%;KL116_05_wzx,100.0%;KL116_06_gtr75,100.0%;KL116_07_gtr76,100.0%;KL116_08_wzy,100.0%;KL116_09_gtr25,100.0%;KL116_10_gtr5,100.0%;KL116_11_itrA2,100.0%;KL116_12_galU,100.0%;KL116_13_ugd,100.0%;KL116_14_gpi,100.0%;KL116_15_gne1,100.0%;KL116_16_pgt1,100.0%;KL116_17_pgm,100.0%		0		0 / 17 (0%)		0
KL118	KL118	Perfect		1	1	0 bp	23 / 23 (100%)	KL118_01_wzc,100.0%;KL118_02_wzb,100.0%;KL118_03_wza,100.0%;KL118_04_gna,100.0%;KL118_05_wzx,100.0%;KL118_06_ptr2,100.0%;KL118_07_gtr42,100.0%;KL118_08_wzy,100.0%;KL118_09_gtr193,100.0%;KL118_10_ugd2,100.0%;KL118_11_gtr44,100.0%;KL118_12_itrA1,100.0%;KL118_13_qhbA,100.0%;KL118_14_qhbB,100.0%;KL118_15_gdr,100.0%;KL118_16_galU,100.0%;KL118_17_ugd,100.0%;KL118_18_gpi,100.0%;KL118_19_gne1,100.0%;KL11…		0		0 / 23 (0%)		0
KL119	KL119	Perfect		1	1	0 bp	21 / 21 (100%)	KL119_01_wzc,100.0%;KL119_02_wzb,100.0%;KL119_03_wza,100.0%;KL119_04_gna,100.0%;KL119_05_rmlB,100.0%;KL119_06_rmlA,100.0%;KL119_07_vioA,100.0%;KL119_08_vioB,100.0%;KL119_09_wzx,100.0%;KL119_10_gtr115,100.0%;KL119_11_gtr194,100.0%;KL119_12_wzy,100.0%;KL119_13_gtr195,100.0%;KL119_14_gtr196,100.0%;KL119_15_itrA2,100.0%;KL119_16_galU,100.0%;KL119_17_ugd,100.0%;KL119_18_gpi,100.0%;KL119_19_gne1,100.0%…		0		0 / 21 (0%)		0
KL120	KL120	Perfect		1	1	0 bp	21 / 21 (100%)	KL120_01_wzc,100.0%;KL120_02_wzb,100.0%;KL120_03_wza,100.0%;KL120_04_gna,100.0%;KL120_05_psaA,100.0%;KL120_06_psaB,100.0%;KL120_07_psaC,100.0%;KL120_08_psaG,100.0%;KL120_09_psaH,100.0%;KL120_10_psaF,100.0%;KL120_11_wzx,100.0%;KL120_12_gtr94,100.0%;KL120_13_wzy,100.0%;KL120_14_gtr14,100.0%;KL120_15_gtr15,100.0%;KL120_16_itrA2,100.0%;KL120_17_galU,100.0%;KL120_18_ugd,100.0%;KL120_19_gpi,100.0%;KL12…		0		0 / 21 (0%)		0
KL124	KL124	Perfect		1	1	0 bp	18 / 18 (100%)	KL124_01_wzc,100.0%;KL124_02_wzb,100.0%;KL124_03_wza,100.0%;KL124_04_gna,100.0%;KL124_05_wzx,100.0%;KL124_06_ptr5,100.0%;KL124_07_gtr152,100.0%;KL124_08_gtr153,100.0%;KL124_09_wzy,100.0%;KL124_10_gtr5,100.0%;KL124_11_itrA2,100.0%;KL124_12_galU,100.0%;KL124_13_ugd,100.0%;KL124_14_gpi,100.0%;KL124_15_gne1,100.0%;KL124_16,100.0%;KL124_17_atr20,100.0%;KL124_18_pgm,100.0%		0		0 / 18 (0%)		0
KL125	KL125	Perfect		1	1	0 bp	23 / 23 (100%)	KL125_01_wzc,100.0%;KL125_02_wzb,100.0%;KL125_03_wza,100.0%;KL125_04_gna,100.0%;KL125_05_mnaA,100.0%;KL125_06_mnaB,100.0%;KL125_07_wzx,100.0%;KL125_08_gtr198,100.0%;KL125_09_gtr199,100.0%;KL125_10_wzy,100.0%;KL125_11_fnlA,100.0%;KL125_12_fnlB,100.0%;KL125_13_fnlC,100.0%;KL125_14_gtr31,100.0%;KL125_15_fnr,100.0%;KL125_16_itrB3,100.0%;KL125_17_Atr7,100.0%;KL125_18_gdr,100.0%;KL125_19_galU,100.0%;KL…		0		0 / 23 (0%)		0
KL128	KL128	Perfect		1	1	0 bp	17 / 17 (100%)	KL128_01_wzc,100.0%;KL128_02_wzb,100.0%;KL128_03_wza,100.0%;KL128_04_gna,100.0%;KL128_05_wzx,100.0%;KL128_06_gtr75,100.0%;KL128_07_gtr200,100.0%;KL128_08_wzy,100.0%;KL128_09_gtr25,100.0%;KL128_10_gtr5,100.0%;KL128_11_itrA2,100.0%;KL128_12_galU,100.0%;KL128_13_ugd,100.0%;KL128_14_gpi,100.0%;KL128_15_gne1,100.0%;KL128_16_pgt1,100.0%;KL128_17_pgm,100.0%		0		0 / 17 (0%)		0
Assembly	Best match locus	Match confidence	Problems1	Coverage	Identity	Length discrepancy	Expected genes in locus	Expected genes in locus, details	Missing expected genes	Other genes in locus	Other genes in locus, details	Expected genes outside locus	Expected genes outside locus, details	Other genes outside locus	Other genes outside locus, details
OCL1	OCL1	Perfect		1	1	0 bp	9 / 9 (100%)	OCL1_01_gtrOC1,100.0%;OCL1_02_gtrOC2,100.0%;OCL1_03_pda1,100.0%;OCL1_04_gtrOC3,100.0%;OCL1_05_gtrOC4,100.0%;OCL1_06_orf1(ghy),100.0%;OCL1_07_gtrOC5,100.0%;OCL1_08_gtrOC6,100.0%;OCL1_09_gtrOC7,100.0%		0		0 / 9 (0%)		0
OCL2	OCL2	Perfect		1	1	0 bp	9 / 9 (100%)	OCL2_01_gtrOC1,100.0%;OCL2_02_gtrOC2,100.0%;OCL2_03_pda1,100.0%;OCL2_04_gtrOC3,100.0%;OCL2_05_gtrOC4,100.0%;OCL2_06_orf1(ghy),100.0%;OCL2_07_gtrOC8,100.0%;OCL2_08_wecB,100.0%;OCL2_09_gtrOC9,100.0%		0		0 / 9 (0%)		0
OCL3	OCL3	Perfect		1	1	0 bp	9 / 9 (100%)	OCL3_01_gtrOC1,100.0%;OCL3_02_gtrOC2,100.0%;OCL3_03_pda1,100.0%;OCL3_04_gtrOC3,100.0%;OCL3_05_gtrOC4,100.0%;OCL3_06_orf1(ghy),100.0%;OCL3_07_gtrOC8,100.0%;OCL3_08_gtrOC10,100.0%;OCL3_09_gtrOC11,100.0%		0		0 / 9 (0%)		0
OCL4	OCL4	Perfect		1	1	0 bp	9 / 9 (100%)	OCL4_01_gtrOC1,100.0%;OCL4_02_gtrOC2,100.0%;OCL4_03_pda1,100.0%;OCL4_04_gtrOC3,100.0%;OCL4_05_gtrOC12,100.0%;OCL4_06_orf1(ghy),100.0%;OCL4_07_gtrOC5,100.0%;OCL4_08_gtrOC6,100.0%;OCL4_09_gtrOC7,100.0%		0		0 / 9 (0%)		0
OCL5	OCL5	Perfect		1	1	0 bp	9 / 9 (100%)	OCL5_01_gtrOC1,100.0%;OCL5_02_pda2a,100.0%;OCL5_03_gtrOC13,100.0%;OCL5_04_gtrOC14,100.0%;OCL5_05_gtrOC15,100.0%;OCL5_06_atrOC1,100.0%;OCL5_07_htrL,100.0%;OCL5_08_gtrOC16,100.0%;OCL5_09_gtrOC17,100.0%		0		0 / 9 (0%)		0
OCL6	OCL6	Perfect		1	1	0 bp	10 / 10 (100%)	OCL6_01_gtrOC1,100.0%;OCL6_02_pda2,100.0%;OCL6_03_gtrOC18,100.0%;OCL6_04_gtrOC19a,100.0%;OCL6_05_rmlB,100.0%;OCL6_06_rmlD,100.0%;OCL6_07_rmlA,100.0%;OCL6_08_rmlC,100.0%;OCL6_09_gtrOC20,100.0%;OCL6_10_gtrOC21,100.0%		0		0 / 10 (0%)		0
OCL7	OCL7	Perfect		1	1	0 bp	9 / 9 (100%)	OCL7_01_gtrOC1,100.0%;OCL7_02_pda2,100.0%;OCL7_03_gtrOC18,100.0%;OCL7_04_gtrOC2,100.0%;OCL7_05_orf,100.0%;OCL7_06_ahy,100.0%;OCL7_07_gtrOC23,100.0%;OCL7_08_gtrOC24,100.0%;OCL7_09_gtrOC25,100.0%		0		0 / 9 (0%)		0
OCL8	OCL8	Perfect		1	1	0 bp	6 / 6 (100%)	OCL8_01_gtrOC1,100.0%;OCL8_02_pda2,100.0%;OCL8_03_gtrOC18,100.0%;OCL8_04_gtrOC19b,100.0%;OCL8_05_gtrOC26,100.0%;OCL8_06_gtrOC21,100.0%		0		0 / 6 (0%)		0
OCL9	OCL9	Perfect		1	1	0 bp	7 / 7 (100%)	OCL9_01_gtrOC1,100.0%;OCL9_02_pda2,100.0%;OCL9_03_gtrOC18,100.0%;OCL9_04_gtrOC19c,100.0%;OCL9_05_gtrOC27,100.0%;OCL9_06_gtrOC28,100.0%;OCL9_07_gtrOC21,100.0%		0		0 / 7 (0%)		0
OCL10	OCL10	Perfect		1	1	0 bp	11 / 11 (100%)	OCL10_01_gtrOC1,100.0%;OCL10_02_gtrOC2,100.0%;OCL10_03_pda1,100.0%;OCL10_04_gtrOC3,100.0%;OCL10_05_gtrOC4,100.0%;OCL10_06_orf1(ghy),100.0%;OCL10_07_gtrOC29,100.0%;OCL10_08_gtrOC30,100.0%;OCL10_09_orf3,100.0%;OCL10_10_glf,100.0%;OCL10_11_gtrOC7,100.0%		0		0 / 11 (0%)		0
OCL11	OCL11	Perfect		1	1	0 bp	8 / 8 (100%)	OCL11_01_gtrOC1,100.0%;OCL11_02_gtrOC2,100.0%;OCL11_03_pda1,100.0%;OCL11_04_gtrOC3,100.0%;OCL11_05_gtrOC4,100.0%;OCL11_06_orf1(ghy),100.0%;OCL11_07_gtrOC31,100.0%;OCL11_08_ptrOC1,100.0%		0		0 / 8 (0%)		0
OCL12	OCL12	Perfect		1	1	0 bp	11 / 11 (100%)	OCL12_01_gtrOC1,100.0%;OCL12_02_gtrOC2,100.0%;OCL12_03_pda1,100.0%;OCL12_04_gtrOC3,100.0%;OCL12_05_gtrOC12,100.0%;OCL12_06_orf1(ghy),100.0%;OCL12_07_gtrOC29,100.0%;OCL12_08_gtrOC30,100.0%;OCL12_09_orf3,100.0%;OCL12_10_glf,100.0%;OCL12_11_gtrOC7,100.0%		0		0 / 11 (0%)		0

## Sheet: Dataset 2
Supplementary Table 4. Dataset 2. Validation of databases using in-house genome assemblies
ENA accession number	Run code	Strain name	OxaAb	Manual type	Best match locus	Match confidence	Problems1	Coverage	Identity	Length discrepancy	Expected genes in locus	Expected genes in locus, details	Missing expected genes	Other genes in locus	Other genes in locus, details	Expected genes outside locus	Expected genes outside locus, details	Other genes outside locus	Other genes outside locus, details
ERR110054	7468_1#47	A82	oxaAb	KL2	KL2	Perfect		1	1	0 bp	22 / 22 (100%)	KL2_01_wzc,100.0%;KL2_02_wzb,100.0%;KL2_03_wza,100.0%;KL2_04_gna,100.0%;KL2_05_psaA,100.0%;KL2_06_psaB,100.0%;KL2_07_psaC,100.0%;KL2_08_psaD,100.0%;KL2_09_psaE,100.0%;KL2_10_psaF,100.0%;KL2_11_wzx,100.0%;KL2_12_kpsS1,100.0%;KL2_13_wzy,100.0%;KL2_14_gtr3,100.0%;KL2_15_gtr4,100.0%;KL2_16_gtr5,100.0%;KL2_17_itrA2,100.0%;KL2_18_galU,100.0%;KL2_19_ugd,100.0%;KL2_20_gpi,100.0%;KL2_21_gne1,100.0%;KL2_22…		0		0 / 22 (0%)		0
ERR110066	7468_2#59	D46	oxaAb	KL14	KL14	Perfect		1	1	0 bp	17 / 17 (100%)	KL14_01_wzc,100.0%;KL14_02_wzb,100.0%;KL14_03_wza,100.0%;KL14_04_gna,100.0%;KL14_05_wzx,100.0%;KL14_06_gtr32,100.0%;KL14_07_wzy,100.0%;KL14_08_gtr33,100.0%;KL14_09_gtr25,100.0%;KL14_10_gtr5,100.0%;KL14_11_itrA2,100.0%;KL14_12_galU,100.0%;KL14_13_ugd,100.0%;KL14_14_gpi,100.0%;KL14_15_gne1,100.0%;KL14_16_pgt1,100.0%;KL14_17_pgm,100.0%		0		0 / 17 (0%)		4	KL38_09_rmlB,90.449%;KL114_11_rmlA,92.929%;KL38_10_rmlD,82.55%;KL74_12_rmlC,93.478%
ERR110055	7468_1#48	A84	oxaAb	KL2	KL2	Perfect		1	1	0 bp	22 / 22 (100%)	KL2_01_wzc,100.0%;KL2_02_wzb,100.0%;KL2_03_wza,100.0%;KL2_04_gna,100.0%;KL2_05_psaA,100.0%;KL2_06_psaB,100.0%;KL2_07_psaC,100.0%;KL2_08_psaD,100.0%;KL2_09_psaE,100.0%;KL2_10_psaF,100.0%;KL2_11_wzx,100.0%;KL2_12_kpsS1,100.0%;KL2_13_wzy,100.0%;KL2_14_gtr3,100.0%;KL2_15_gtr4,100.0%;KL2_16_gtr5,100.0%;KL2_17_itrA2,100.0%;KL2_18_galU,100.0%;KL2_19_ugd,100.0%;KL2_20_gpi,100.0%;KL2_21_gne1,100.0%;KL2_22…		0		0 / 22 (0%)		0
ERR110082	7468_2#75	6772166	oxaAb	KL15	KL15	Perfect		1	1	0 bp	22 / 22 (100%)	KL15_01_wzc,100.0%;KL15_02_wzb,100.0%;KL15_03_wza,100.0%;KL15_04_gna,100.0%;KL15_05_dgaA,100.0%;KL15_06_dgaB,100.0%;KL15_07_dgaC,100.0%;KL15_08_gtr34,100.0%;KL15_09_wzx,100.0%;KL15_10_wzy,100.0%;KL15_11_gtr35,100.0%;KL15_12_gtr36,100.0%;KL15_13_itrA1,100.0%;KL15_14_qhbC,100.0%;KL15_15_qhbB,100.0%;KL15_16_gdr,100.0%;KL15_17_orf,100.0%;KL15_18_galU,100.0%;KL15_19_ugd,100.0%;KL15_20_gpi,100.0%;KL15_…		0		0 / 22 (0%)		0
ERR110081	7468_2#74	A388	oxaAb	KL20	KL20	Perfect		1	1	0 bp	23 / 23 (100%)	KL20_01_wzc,100.0%;KL20_02_wzb,100.0%;KL20_03_wza,100.0%;KL20_04_gna,100.0%;KL20_05_wzx,100.0%;KL20_06_ptr2,100.0%;KL20_07_gtr42,100.0%;KL20_08_wzy,100.0%;KL20_09_gtr43,100.0%;KL20_10_ugd2,100.0%;KL20_11_gtr44,100.0%;KL20_12_itrA1,100.0%;KL20_13_qhbA,100.0%;KL20_14_qhbB,100.0%;KL20_15_gdr,100.0%;KL20_16_galU,100.0%;KL20_17_ugd,100.0%;KL20_18_gpi,100.0%;KL20_19_gne1,100.0%;KL20_20_pet1,100.0%;KL20…		0		0 / 23 (0%)		0
ERR110067	7468_2#60	D30	oxaAb	KL1	KL1	Perfect		1	1	0 bp	18 / 18 (100%)	KL1_01_wzc,100.0%;KL1_02_wzb,100.0%;KL1_03_wza,100.0%;KL1_04_gna,100.0%;KL1_05_gne2,100.0%;KL1_06_wzx,100.0%;KL1_07_gtr1,100.0%;KL1_08_wzy,100.0%;KL1_09_atr1,100.0%;KL1_10_gtr2,100.0%;KL1_11_itrA1,100.0%;KL1_12_qhbA,100.0%;KL1_13_qhbB,100.0%;KL1_14_gdr,100.0%;KL1_15_galU,100.0%;KL1_16_ugd,100.0%;KL1_17_gpi,100.0%;KL1_18_pgm,100.0%		0		0 / 18 (0%)		0
ERR110075	7468_2#68	RBH2	oxaAb	KL19	KL19	Perfect		1	1	0 bp	17 / 17 (100%)	KL19_01_wzc,100.0%;KL19_02_wzb,100.0%;KL19_03_wza,100.0%;KL19_04_gna,100.0%;KL19_05_gne2,100.0%;KL19_06_wzx,100.0%;KL19_07_gtr41,100.0%;KL19_08_gtr2,100.0%;KL19_09_itrA1,100.0%;KL19_10_qhbC,100.0%;KL19_11_qhbB,100.0%;KL19_12_gdr,100.0%;KL19_13_galU,100.0%;KL19_14_ugd,100.0%;KL19_15_gpi,100.0%;KL19_16_gne1,100.0%;KL19_17_pgm,100.0%		0		0 / 17 (0%)		0
ERR110056	7468_2#49	G21	oxaAb	KL21	KL21	Perfect		1	1	0 bp	23 / 23 (100%)	KL21_01_wzc,100.0%;KL21_02_wzb,100.0%;KL21_03_wza,100.0%;KL21_04_gna,100.0%;KL21_05_wzx,100.0%;KL21_06_ptr2,100.0%;KL21_07_gtr42,100.0%;KL21_08_wzy,100.0%;KL21_09_gtr45,100.0%;KL21_10_ugd2,100.0%;KL21_11_gtr44,100.0%;KL21_12_itrA1,100.0%;KL21_13_qhbA,100.0%;KL21_14_qhbB,100.0%;KL21_15_gdr,100.0%;KL21_16_galU,100.0%;KL21_17_ugd,100.0%;KL21_18_gpi,100.0%;KL21_19_gne1,100.0%;KL21_20_pet1,100.0%;KL21…		0		0 / 23 (0%)		0
ERR110086	7468_2#79	A85	oxaAb	KL15	KL15	Perfect		1	1	0 bp	22 / 22 (100%)	KL15_01_wzc,100.0%;KL15_02_wzb,100.0%;KL15_03_wza,100.0%;KL15_04_gna,100.0%;KL15_05_dgaA,100.0%;KL15_06_dgaB,100.0%;KL15_07_dgaC,100.0%;KL15_08_gtr34,100.0%;KL15_09_wzx,100.0%;KL15_10_wzy,100.0%;KL15_11_gtr35,100.0%;KL15_12_gtr36,100.0%;KL15_13_itrA1,100.0%;KL15_14_qhbC,100.0%;KL15_15_qhbB,100.0%;KL15_16_gdr,100.0%;KL15_17_orf,100.0%;KL15_18_galU,100.0%;KL15_19_ugd,100.0%;KL15_20_gpi,100.0%;KL15_…		0		0 / 22 (0%)		0
ERR110087	7468_2#80	C20	oxaAb	KL4	KL4	Perfect		1	1	0 bp	23 / 23 (100%)	KL4_01_wzc,100.0%;KL4_02_wzb,100.0%;KL4_03_wza,100.0%;KL4_04_gna,100.0%;KL4_05_gne2,100.0%;KL4_06_wzx,100.0%;KL4_07_Ptr1,100.0%;KL4_08_gtr10,100.0%;KL4_09_wzy,100.0%;KL4_10_gtr11,100.0%;KL4_11_gtr12,100.0%;KL4_12_qnr,100.0%;KL4_13_itrB1,100.0%;KL4_14_atr3,100.0%;KL4_15_gdr,100.0%;KL4_16_gne3,100.0%;KL4_17_atr4,100.0%;KL4_18_atr5,100.0%;KL4_19_galU,100.0%;KL4_20_ugd,100.0%;KL4_21_gpi,100.0%;KL4_22…		0		0 / 23 (0%)		0
ERR110096	7468_2#89	A80	oxaAb	KL2	KL2	Perfect		1	1	0 bp	22 / 22 (100%)	KL2_01_wzc,100.0%;KL2_02_wzb,100.0%;KL2_03_wza,100.0%;KL2_04_gna,100.0%;KL2_05_psaA,100.0%;KL2_06_psaB,100.0%;KL2_07_psaC,100.0%;KL2_08_psaD,100.0%;KL2_09_psaE,100.0%;KL2_10_psaF,100.0%;KL2_11_wzx,100.0%;KL2_12_kpsS1,100.0%;KL2_13_wzy,100.0%;KL2_14_gtr3,100.0%;KL2_15_gtr4,100.0%;KL2_16_gtr5,100.0%;KL2_17_itrA2,100.0%;KL2_18_galU,100.0%;KL2_19_ugd,100.0%;KL2_20_gpi,100.0%;KL2_21_gne1,100.0%;KL2_22…		0		0 / 22 (0%)		0
ERR110098	7468_2#91	A83	oxaAb	KL1	KL1	Perfect		1	1	0 bp	18 / 18 (100%)	KL1_01_wzc,100.0%;KL1_02_wzb,100.0%;KL1_03_wza,100.0%;KL1_04_gna,100.0%;KL1_05_gne2,100.0%;KL1_06_wzx,100.0%;KL1_07_gtr1,100.0%;KL1_08_wzy,100.0%;KL1_09_atr1,100.0%;KL1_10_gtr2,100.0%;KL1_11_itrA1,100.0%;KL1_12_qhbA,100.0%;KL1_13_qhbB,100.0%;KL1_14_gdr,100.0%;KL1_15_galU,100.0%;KL1_16_ugd,100.0%;KL1_17_gpi,100.0%;KL1_18_pgm,100.0%		0		0 / 18 (0%)		0
ERR110100	7468_2#93	A92	oxaAb	KL1	KL1	Perfect		1	1	0 bp	18 / 18 (100%)	KL1_01_wzc,100.0%;KL1_02_wzb,100.0%;KL1_03_wza,100.0%;KL1_04_gna,100.0%;KL1_05_gne2,100.0%;KL1_06_wzx,100.0%;KL1_07_gtr1,100.0%;KL1_08_wzy,100.0%;KL1_09_atr1,100.0%;KL1_10_gtr2,100.0%;KL1_11_itrA1,100.0%;KL1_12_qhbA,100.0%;KL1_13_qhbB,100.0%;KL1_14_gdr,100.0%;KL1_15_galU,100.0%;KL1_16_ugd,100.0%;KL1_17_gpi,100.0%;KL1_18_pgm,100.0%		0		0 / 18 (0%)		0
ERR110101	7468_2#94	A77	oxaAb	KL2	KL2	Perfect		1	1	0 bp	22 / 22 (100%)	KL2_01_wzc,100.0%;KL2_02_wzb,100.0%;KL2_03_wza,100.0%;KL2_04_gna,100.0%;KL2_05_psaA,100.0%;KL2_06_psaB,100.0%;KL2_07_psaC,100.0%;KL2_08_psaD,100.0%;KL2_09_psaE,100.0%;KL2_10_psaF,100.0%;KL2_11_wzx,100.0%;KL2_12_kpsS1,100.0%;KL2_13_wzy,100.0%;KL2_14_gtr3,100.0%;KL2_15_gtr4,100.0%;KL2_16_gtr5,100.0%;KL2_17_itrA2,100.0%;KL2_18_galU,100.0%;KL2_19_ugd,100.0%;KL2_20_gpi,100.0%;KL2_21_gne1,100.0%;KL2_22…		0		0 / 22 (0%)		0
ERR110103	7468_2#96	A74	oxaAb	KL2	KL2	Perfect		1	1	0 bp	22 / 22 (100%)	KL2_01_wzc,100.0%;KL2_02_wzb,100.0%;KL2_03_wza,100.0%;KL2_04_gna,100.0%;KL2_05_psaA,100.0%;KL2_06_psaB,100.0%;KL2_07_psaC,100.0%;KL2_08_psaD,100.0%;KL2_09_psaE,100.0%;KL2_10_psaF,100.0%;KL2_11_wzx,100.0%;KL2_12_kpsS1,100.0%;KL2_13_wzy,100.0%;KL2_14_gtr3,100.0%;KL2_15_gtr4,100.0%;KL2_16_gtr5,100.0%;KL2_17_itrA2,100.0%;KL2_18_galU,100.0%;KL2_19_ugd,100.0%;KL2_20_gpi,100.0%;KL2_21_gne1,100.0%;KL2_22…		0		0 / 22 (0%)		0
ERR110092	7468_2#85	A81	oxaAb	KL2	KL2	Perfect		1	1	0 bp	22 / 22 (100%)	KL2_01_wzc,100.0%;KL2_02_wzb,100.0%;KL2_03_wza,100.0%;KL2_04_gna,100.0%;KL2_05_psaA,100.0%;KL2_06_psaB,100.0%;KL2_07_psaC,100.0%;KL2_08_psaD,100.0%;KL2_09_psaE,100.0%;KL2_10_psaF,100.0%;KL2_11_wzx,100.0%;KL2_12_kpsS1,100.0%;KL2_13_wzy,100.0%;KL2_14_gtr3,100.0%;KL2_15_gtr4,100.0%;KL2_16_gtr5,100.0%;KL2_17_itrA2,100.0%;KL2_18_galU,100.0%;KL2_19_ugd,100.0%;KL2_20_gpi,100.0%;KL2_21_gne1,100.0%;KL2_22…		0		0 / 22 (0%)		0
ERR110093	7468_2#86	A78	oxaAb	KL2	KL2	Perfect		1	1	0 bp	22 / 22 (100%)	KL2_01_wzc,100.0%;KL2_02_wzb,100.0%;KL2_03_wza,100.0%;KL2_04_gna,100.0%;KL2_05_psaA,100.0%;KL2_06_psaB,100.0%;KL2_07_psaC,100.0%;KL2_08_psaD,100.0%;KL2_09_psaE,100.0%;KL2_10_psaF,100.0%;KL2_11_wzx,100.0%;KL2_12_kpsS1,100.0%;KL2_13_wzy,100.0%;KL2_14_gtr3,100.0%;KL2_15_gtr4,100.0%;KL2_16_gtr5,100.0%;KL2_17_itrA2,100.0%;KL2_18_galU,100.0%;KL2_19_ugd,100.0%;KL2_20_gpi,100.0%;KL2_21_gne1,100.0%;KL2_22…		0		0 / 22 (0%)		0
ERR110102	7468_2#95	G7	oxaAb	KL17	KL17	Perfect		1	1	0 bp	18 / 18 (100%)	KL17_01_wzc,100.0%;KL17_02_wzb,100.0%;KL17_03_wza,100.0%;KL17_04_gna,100.0%;KL17_05_gne2,100.0%;KL17_06_wzx,100.0%;KL17_07_alt1,100.0%;KL17_08_gtr39,100.0%;KL17_09_wzy,100.0%;KL17_10_gtr40,100.0%;KL17_11_itrA1,100.0%;KL17_12_qhbC,100.0%;KL17_13_qhbB,100.0%;KL17_14_gdr,100.0%;KL17_15_galU,100.0%;KL17_16_ugd,100.0%;KL17_17_gpi,100.0%;KL17_18_pgm,100.0%		0		0 / 18 (0%)		0
ERR119660	7521_8#28	RBH3	oxaAb	KL15	KL15	Perfect		1	1	0 bp	22 / 22 (100%)	KL15_01_wzc,100.0%;KL15_02_wzb,100.0%;KL15_03_wza,100.0%;KL15_04_gna,100.0%;KL15_05_dgaA,100.0%;KL15_06_dgaB,100.0%;KL15_07_dgaC,100.0%;KL15_08_gtr34,100.0%;KL15_09_wzx,100.0%;KL15_10_wzy,100.0%;KL15_11_gtr35,100.0%;KL15_12_gtr36,100.0%;KL15_13_itrA1,100.0%;KL15_14_qhbC,100.0%;KL15_15_qhbB,100.0%;KL15_16_gdr,100.0%;KL15_17_orf,100.0%;KL15_18_galU,100.0%;KL15_19_ugd,100.0%;KL15_20_gpi,100.0%;KL15_…		0		0 / 22 (0%)		0
ERR119661	7521_8#29	A76	oxaAb	KL2	KL2	Perfect		1	1	0 bp	22 / 22 (100%)	KL2_01_wzc,100.0%;KL2_02_wzb,100.0%;KL2_03_wza,100.0%;KL2_04_gna,100.0%;KL2_05_psaA,100.0%;KL2_06_psaB,100.0%;KL2_07_psaC,100.0%;KL2_08_psaD,100.0%;KL2_09_psaE,100.0%;KL2_10_psaF,100.0%;KL2_11_wzx,100.0%;KL2_12_kpsS1,100.0%;KL2_13_wzy,100.0%;KL2_14_gtr3,100.0%;KL2_15_gtr4,100.0%;KL2_16_gtr5,100.0%;KL2_17_itrA2,100.0%;KL2_18_galU,100.0%;KL2_19_ugd,100.0%;KL2_20_gpi,100.0%;KL2_21_gne1,100.0%;KL2_22…		0		0 / 22 (0%)		0
ERR119658	7521_8#26	D36	oxaAb	KL12	KL12	Perfect		1	1	0 bp	31 / 31 (100%)	KL12_01_wzc,100.0%;KL12_02_wzb,100.0%;KL12_03_wza,100.0%;KL12_04_gna,100.0%;KL12_05_lgaA,100.0%;KL12_06_lgaB,100.0%;KL12_07_lgaC,100.0%;KL12_08_lgaD,100.0%;KL12_09_lgaE,100.0%;KL12_10_lgaF,100.0%;KL12_11_aciA,100.0%;KL12_12_aciB,100.0%;KL12_13_aciC,100.0%;KL12_14_aciD,100.0%;KL12_15_gtr59,100.0%;KL12_16_wzx,100.0%;KL12_17_wzy,100.0%;KL12_18_gtr30,100.0%;KL12_19_fnlA,100.0%;KL12_20_fnlB,100.0%;KL1…		0		0 / 31 (0%)		0
ERR119662	7521_8#30	C1	oxaAb	KL2	KL2	Perfect		1	1	0 bp	22 / 22 (100%)	KL2_01_wzc,100.0%;KL2_02_wzb,100.0%;KL2_03_wza,100.0%;KL2_04_gna,100.0%;KL2_05_psaA,100.0%;KL2_06_psaB,100.0%;KL2_07_psaC,100.0%;KL2_08_psaD,100.0%;KL2_09_psaE,100.0%;KL2_10_psaF,100.0%;KL2_11_wzx,100.0%;KL2_12_kpsS1,100.0%;KL2_13_wzy,100.0%;KL2_14_gtr3,100.0%;KL2_15_gtr4,100.0%;KL2_16_gtr5,100.0%;KL2_17_itrA2,100.0%;KL2_18_galU,100.0%;KL2_19_ugd,100.0%;KL2_20_gpi,100.0%;KL2_21_gne1,100.0%;KL2_22…		0		0 / 22 (0%)		0
ERR119666	7521_8#34	D4	oxaAb	KL16	KL16	Perfect		1	1	0 bp	20 / 20 (100%)	KL16_01_wzc,100.0%;KL16_02_wzb,100.0%;KL16_03_wza,100.0%;KL16_04_gna,100.0%;KL16_05_psaA,100.0%;KL16_06_psaB,100.0%;KL16_07_psaC,100.0%;KL16_08_psaD,100.0%;KL16_09_psaE,100.0%;KL16_10_psaF,100.0%;KL16_11_wzx,100.0%;KL16_12_gtr37,100.0%;KL16_13_wzy,100.0%;KL16_14_gtr5,100.0%;KL16_15_itrA3,100.0%;KL16_16_galU,100.0%;KL16_17_ugd,100.0%;KL16_18_gpi,100.0%;KL16_19_gne1,100.0%;KL16_20_pgm,100.0%		0		0 / 20 (0%)		0
ERR119671	7521_8#39	D3208	oxaAb	KL1	KL1	Perfect		1	1	0 bp	18 / 18 (100%)	KL1_01_wzc,100.0%;KL1_02_wzb,100.0%;KL1_03_wza,100.0%;KL1_04_gna,100.0%;KL1_05_gne2,100.0%;KL1_06_wzx,100.0%;KL1_07_gtr1,100.0%;KL1_08_wzy,100.0%;KL1_09_atr1,100.0%;KL1_10_gtr2,100.0%;KL1_11_itrA1,100.0%;KL1_12_qhbA,100.0%;KL1_13_qhbB,100.0%;KL1_14_gdr,100.0%;KL1_15_galU,100.0%;KL1_16_ugd,100.0%;KL1_17_gpi,100.0%;KL1_18_pgm,100.0%		0		0 / 18 (0%)		0
ERR190421	8290_3#11	BAL_103	oxaAb	KL63	KL63	Perfect		1	1	0 bp	27 / 27 (100%)	KL63_01_wzc,100.0%;KL63_02_wzb,100.0%;KL63_03_wza,100.0%;KL63_04_gna,100.0%;KL63_05_lgaA,100.0%;KL63_06_lgaB,100.0%;KL63_07_lgaC,100.0%;KL63_08_lgaH,100.0%;KL63_09_lgaI,100.0%;KL63_10_lgaF,100.0%;KL63_11_lgaG,100.0%;KL63_12_gtr59,100.0%;KL63_13_wzx,100.0%;KL63_14_wzy,100.0%;KL63_15_gtr128,100.0%;KL63_16_fnlA,100.0%;KL63_17_fnlB,100.0%;KL63_18_fnlC,100.0%;KL63_19_gtr20,100.0%;KL63_20_qnr1,100.0%;K…		0		0 / 27 (0%)		0
ERR190423	8290_3#13	BAL_114	oxaAb	KL58	KL58	Perfect		1	1	0 bp	23 / 23 (100%)	KL58_01_wzc,100.0%;KL58_02_wzb,100.0%;KL58_03_wza,100.0%;KL58_04_gna,100.0%;KL58_05_psaA,100.0%;KL58_06_psaB,100.0%;KL58_07_psaC,100.0%;KL58_08_psaD,100.0%;KL58_09_psaE,100.0%;KL58_10_psaF,100.0%;KL58_11_wzx,100.0%;KL58_12_gtr118,100.0%;KL58_13_wzy,100.0%;KL58_14_gtr8,100.0%;KL58_15_gtr9,100.0%;KL58_16_itrA2,100.0%;KL58_17_galU,100.0%;KL58_18_ugd,100.0%;KL58_19_gpi,100.0%;KL58_20_gne1,100.0%;KL58…		0		0 / 23 (0%)		0
ERR119674	7521_8#42	A79	oxaAb	KL2	KL2	Perfect		1	1	0 bp	22 / 22 (100%)	KL2_01_wzc,100.0%;KL2_02_wzb,100.0%;KL2_03_wza,100.0%;KL2_04_gna,100.0%;KL2_05_psaA,100.0%;KL2_06_psaB,100.0%;KL2_07_psaC,100.0%;KL2_08_psaD,100.0%;KL2_09_psaE,100.0%;KL2_10_psaF,100.0%;KL2_11_wzx,100.0%;KL2_12_kpsS1,100.0%;KL2_13_wzy,100.0%;KL2_14_gtr3,100.0%;KL2_15_gtr4,100.0%;KL2_16_gtr5,100.0%;KL2_17_itrA2,100.0%;KL2_18_galU,100.0%;KL2_19_ugd,100.0%;KL2_20_gpi,100.0%;KL2_21_gne1,100.0%;KL2_22…		0		0 / 22 (0%)		0
ERR190425	8290_3#15	BAL_128	oxaAb	KL58	KL58	Perfect		1	1	0 bp	23 / 23 (100%)	KL58_01_wzc,100.0%;KL58_02_wzb,100.0%;KL58_03_wza,100.0%;KL58_04_gna,100.0%;KL58_05_psaA,100.0%;KL58_06_psaB,100.0%;KL58_07_psaC,100.0%;KL58_08_psaD,100.0%;KL58_09_psaE,100.0%;KL58_10_psaF,100.0%;KL58_11_wzx,100.0%;KL58_12_gtr118,100.0%;KL58_13_wzy,100.0%;KL58_14_gtr8,100.0%;KL58_15_gtr9,100.0%;KL58_16_itrA2,100.0%;KL58_17_galU,100.0%;KL58_18_ugd,100.0%;KL58_19_gpi,100.0%;KL58_20_gne1,100.0%;KL58…		0		0 / 23 (0%)		0
ERR119676	7521_8#44	A75	oxaAb	KL2	KL2	Perfect		1	1	0 bp	22 / 22 (100%)	KL2_01_wzc,100.0%;KL2_02_wzb,100.0%;KL2_03_wza,100.0%;KL2_04_gna,100.0%;KL2_05_psaA,100.0%;KL2_06_psaB,100.0%;KL2_07_psaC,100.0%;KL2_08_psaD,100.0%;KL2_09_psaE,100.0%;KL2_10_psaF,100.0%;KL2_11_wzx,100.0%;KL2_12_kpsS1,100.0%;KL2_13_wzy,100.0%;KL2_14_gtr3,100.0%;KL2_15_gtr4,100.0%;KL2_16_gtr5,100.0%;KL2_17_itrA2,100.0%;KL2_18_galU,100.0%;KL2_19_ugd,100.0%;KL2_20_gpi,100.0%;KL2_21_gne1,100.0%;KL2_22…		0		0 / 22 (0%)		0
ERR190459	8290_3#49	BAL_242	oxaAb	KL49	KL49	Perfect		1	1	0 bp	28 / 28 (100%)	KL49_01_wzc,100.0%;KL49_02_wzb,100.0%;KL49_03_wza,100.0%;KL49_04_gna,100.0%;KL49_05_lgaA,100.0%;KL49_06_lgaB,100.0%;KL49_07_lgaC,100.0%;KL49_08_lgaD,100.0%;KL49_09_lgaE,100.0%;KL49_10_lgaF,100.0%;KL49_11_elaA,100.0%;KL49_12_elaB,100.0%;KL49_13_elaC,100.0%;KL49_14_wzy,100.0%;KL49_15_gtr100,100.0%;KL49_16_wzx,100.0%;KL49_17_fnlA,100.0%;KL49_18_fnlB,100.0%;KL49_19_fnlC,100.0%;KL49_20_gtr20,100.0%;KL…		0		0 / 28 (0%)		0
ERR190456	8290_3#46	BAL_235	oxaAb	KL49	KL49	Perfect		1	1	0 bp	28 / 28 (100%)	KL49_01_wzc,100.0%;KL49_02_wzb,100.0%;KL49_03_wza,100.0%;KL49_04_gna,100.0%;KL49_05_lgaA,100.0%;KL49_06_lgaB,100.0%;KL49_07_lgaC,100.0%;KL49_08_lgaD,100.0%;KL49_09_lgaE,100.0%;KL49_10_lgaF,100.0%;KL49_11_elaA,100.0%;KL49_12_elaB,100.0%;KL49_13_elaC,100.0%;KL49_14_wzy,100.0%;KL49_15_gtr100,100.0%;KL49_16_wzx,100.0%;KL49_17_fnlA,100.0%;KL49_18_fnlB,100.0%;KL49_19_fnlC,100.0%;KL49_20_gtr20,100.0%;KL…		0		0 / 28 (0%)		0
ERR190444	8290_3#34	BAL_208	oxaAb	KL49	KL49	Perfect		1	1	0 bp	28 / 28 (100%)	KL49_01_wzc,100.0%;KL49_02_wzb,100.0%;KL49_03_wza,100.0%;KL49_04_gna,100.0%;KL49_05_lgaA,100.0%;KL49_06_lgaB,100.0%;KL49_07_lgaC,100.0%;KL49_08_lgaD,100.0%;KL49_09_lgaE,100.0%;KL49_10_lgaF,100.0%;KL49_11_elaA,100.0%;KL49_12_elaB,100.0%;KL49_13_elaC,100.0%;KL49_14_wzy,100.0%;KL49_15_gtr100,100.0%;KL49_16_wzx,100.0%;KL49_17_fnlA,100.0%;KL49_18_fnlB,100.0%;KL49_19_fnlC,100.0%;KL49_20_gtr20,100.0%;KL…		0		0 / 28 (0%)		0
ERR190457	8290_3#47	BAL_238	oxaAb	KL58	KL58	Perfect		1	1	0 bp	23 / 23 (100%)	KL58_01_wzc,100.0%;KL58_02_wzb,100.0%;KL58_03_wza,100.0%;KL58_04_gna,100.0%;KL58_05_psaA,100.0%;KL58_06_psaB,100.0%;KL58_07_psaC,100.0%;KL58_08_psaD,100.0%;KL58_09_psaE,100.0%;KL58_10_psaF,100.0%;KL58_11_wzx,100.0%;KL58_12_gtr118,100.0%;KL58_13_wzy,100.0%;KL58_14_gtr8,100.0%;KL58_15_gtr9,100.0%;KL58_16_itrA2,100.0%;KL58_17_galU,100.0%;KL58_18_ugd,100.0%;KL58_19_gpi,100.0%;KL58_20_gne1,100.0%;KL58…		0		0 / 23 (0%)		0
ERR190454	8290_3#44	BAL_230	oxaAb	KL58	KL58	Perfect		1	1	0 bp	23 / 23 (100%)	KL58_01_wzc,100.0%;KL58_02_wzb,100.0%;KL58_03_wza,100.0%;KL58_04_gna,100.0%;KL58_05_psaA,100.0%;KL58_06_psaB,100.0%;KL58_07_psaC,100.0%;KL58_08_psaD,100.0%;KL58_09_psaE,100.0%;KL58_10_psaF,100.0%;KL58_11_wzx,100.0%;KL58_12_gtr118,100.0%;KL58_13_wzy,100.0%;KL58_14_gtr8,100.0%;KL58_15_gtr9,100.0%;KL58_16_itrA2,100.0%;KL58_17_galU,100.0%;KL58_18_ugd,100.0%;KL58_19_gpi,100.0%;KL58_20_gne1,100.0%;KL58…		0		0 / 23 (0%)		0
ERR190452	8290_3#42	BAL_225	oxaAb	KL58	KL58	Perfect		1	1	0 bp	23 / 23 (100%)	KL58_01_wzc,100.0%;KL58_02_wzb,100.0%;KL58_03_wza,100.0%;KL58_04_gna,100.0%;KL58_05_psaA,100.0%;KL58_06_psaB,100.0%;KL58_07_psaC,100.0%;KL58_08_psaD,100.0%;KL58_09_psaE,100.0%;KL58_10_psaF,100.0%;KL58_11_wzx,100.0%;KL58_12_gtr118,100.0%;KL58_13_wzy,100.0%;KL58_14_gtr8,100.0%;KL58_15_gtr9,100.0%;KL58_16_itrA2,100.0%;KL58_17_galU,100.0%;KL58_18_ugd,100.0%;KL58_19_gpi,100.0%;KL58_20_gne1,100.0%;KL58…		0		0 / 23 (0%)		0
ERR190414	8290_3#4	BAL_056	oxaAb	KL58	KL58	Perfect		1	1	0 bp	23 / 23 (100%)	KL58_01_wzc,100.0%;KL58_02_wzb,100.0%;KL58_03_wza,100.0%;KL58_04_gna,100.0%;KL58_05_psaA,100.0%;KL58_06_psaB,100.0%;KL58_07_psaC,100.0%;KL58_08_psaD,100.0%;KL58_09_psaE,100.0%;KL58_10_psaF,100.0%;KL58_11_wzx,100.0%;KL58_12_gtr118,100.0%;KL58_13_wzy,100.0%;KL58_14_gtr8,100.0%;KL58_15_gtr9,100.0%;KL58_16_itrA2,100.0%;KL58_17_galU,100.0%;KL58_18_ugd,100.0%;KL58_19_gpi,100.0%;KL58_20_gne1,100.0%;KL58…		0		0 / 23 (0%)		0
ERR190451	8290_3#41	BAL_224	oxaAb	KL49	KL49	Perfect		1	1	0 bp	28 / 28 (100%)	KL49_01_wzc,100.0%;KL49_02_wzb,100.0%;KL49_03_wza,100.0%;KL49_04_gna,100.0%;KL49_05_lgaA,100.0%;KL49_06_lgaB,100.0%;KL49_07_lgaC,100.0%;KL49_08_lgaD,100.0%;KL49_09_lgaE,100.0%;KL49_10_lgaF,100.0%;KL49_11_elaA,100.0%;KL49_12_elaB,100.0%;KL49_13_elaC,100.0%;KL49_14_wzy,100.0%;KL49_15_gtr100,100.0%;KL49_16_wzx,100.0%;KL49_17_fnlA,100.0%;KL49_18_fnlB,100.0%;KL49_19_fnlC,100.0%;KL49_20_gtr20,100.0%;KL…		0		0 / 28 (0%)		0
ERR190441	8290_3#31	BAL_204	oxaAb	KL55	KL55	Perfect		1	1	0 bp	22 / 22 (100%)	KL55_01_wzc,100.0%;KL55_02_wzb,100.0%;KL55_03_wza,100.0%;KL55_04_gna,100.0%;KL55_05_gtr110,100.0%;KL55_06_gtr79,100.0%;KL55_07_wzx,100.0%;KL55_08_ugd4,100.0%;KL55_09_rmlB,100.0%;KL55_10_rmlD,100.0%;KL55_11_rmlA,100.0%;KL55_12_rmlC,100.0%;KL55_13_gtr111,100.0%;KL55_14_wzy,100.0%;KL55_15_gtr112,100.0%;KL55_16_gtr82,100.0%;KL55_17_itrA3,100.0%;KL55_18_galU,100.0%;KL55_19_ugd,100.0%;KL55_20_gpi,100.0…		0		0 / 22 (0%)		0
ERR190430	8290_3#20	BAL_173	oxaAb	KL49	KL49	Perfect		1	1	0 bp	28 / 28 (100%)	KL49_01_wzc,100.0%;KL49_02_wzb,100.0%;KL49_03_wza,100.0%;KL49_04_gna,100.0%;KL49_05_lgaA,100.0%;KL49_06_lgaB,100.0%;KL49_07_lgaC,100.0%;KL49_08_lgaD,100.0%;KL49_09_lgaE,100.0%;KL49_10_lgaF,100.0%;KL49_11_elaA,100.0%;KL49_12_elaB,100.0%;KL49_13_elaC,100.0%;KL49_14_wzy,100.0%;KL49_15_gtr100,100.0%;KL49_16_wzx,100.0%;KL49_17_fnlA,100.0%;KL49_18_fnlB,100.0%;KL49_19_fnlC,100.0%;KL49_20_gtr20,100.0%;KL…		0		0 / 28 (0%)		0
ERR190446	8290_3#36	BAL_212	oxaAb	KL57	KL57	Perfect		1	1	0 bp	21 / 21 (100%)	KL57_01_wzc,100.0%;KL57_02_wzb,100.0%;KL57_03_wza,100.0%;KL57_04_gna,100.0%;KL57_05_rmlB,100.0%;KL57_06_rmlA,100.0%;KL57_07_vioA,100.0%;KL57_08_vioB,100.0%;KL57_09_wzx,100.0%;KL57_10_gtr115,100.0%;KL57_11_gtr116,100.0%;KL57_12_wzy,100.0%;KL57_13_gtr117,100.0%;KL57_14_gtr50,100.0%;KL57_15_itrA2,100.0%;KL57_16_galU,100.0%;KL57_17_ugd,100.0%;KL57_18_gpi,100.0%;KL57_19_gne1,100.0%;KL57_20_pgt1,100.0%…		0		0 / 21 (0%)		0
ERR190448	8290_3#38	BAL_215	oxaAb	KL58	KL58	Perfect		1	1	0 bp	23 / 23 (100%)	KL58_01_wzc,100.0%;KL58_02_wzb,100.0%;KL58_03_wza,100.0%;KL58_04_gna,100.0%;KL58_05_psaA,100.0%;KL58_06_psaB,100.0%;KL58_07_psaC,100.0%;KL58_08_psaD,100.0%;KL58_09_psaE,100.0%;KL58_10_psaF,100.0%;KL58_11_wzx,100.0%;KL58_12_gtr118,100.0%;KL58_13_wzy,100.0%;KL58_14_gtr8,100.0%;KL58_15_gtr9,100.0%;KL58_16_itrA2,100.0%;KL58_17_galU,100.0%;KL58_18_ugd,100.0%;KL58_19_gpi,100.0%;KL58_20_gne1,100.0%;KL58…		0		0 / 23 (0%)		0
ERR190450	8290_3#40	BAL_219	oxaAb	KL58	KL58	Perfect		1	1	0 bp	23 / 23 (100%)	KL58_01_wzc,100.0%;KL58_02_wzb,100.0%;KL58_03_wza,100.0%;KL58_04_gna,100.0%;KL58_05_psaA,100.0%;KL58_06_psaB,100.0%;KL58_07_psaC,100.0%;KL58_08_psaD,100.0%;KL58_09_psaE,100.0%;KL58_10_psaF,100.0%;KL58_11_wzx,100.0%;KL58_12_gtr118,100.0%;KL58_13_wzy,100.0%;KL58_14_gtr8,100.0%;KL58_15_gtr9,100.0%;KL58_16_itrA2,100.0%;KL58_17_galU,100.0%;KL58_18_ugd,100.0%;KL58_19_gpi,100.0%;KL58_20_gne1,100.0%;KL58…		0		0 / 23 (0%)		0
ERR190462	8290_3#52	BAL_253	oxaAb	KL49	KL49	Perfect		1	1	0 bp	28 / 28 (100%)	KL49_01_wzc,100.0%;KL49_02_wzb,100.0%;KL49_03_wza,100.0%;KL49_04_gna,100.0%;KL49_05_lgaA,100.0%;KL49_06_lgaB,100.0%;KL49_07_lgaC,100.0%;KL49_08_lgaD,100.0%;KL49_09_lgaE,100.0%;KL49_10_lgaF,100.0%;KL49_11_elaA,100.0%;KL49_12_elaB,100.0%;KL49_13_elaC,100.0%;KL49_14_wzy,100.0%;KL49_15_gtr100,100.0%;KL49_16_wzx,100.0%;KL49_17_fnlA,100.0%;KL49_18_fnlB,100.0%;KL49_19_fnlC,100.0%;KL49_20_gtr20,100.0%;KL…		0		0 / 28 (0%)		0
ERR190461	8290_3#51	BAL_244	oxaAb	KL49	KL49	Perfect		1	1	0 bp	28 / 28 (100%)	KL49_01_wzc,100.0%;KL49_02_wzb,100.0%;KL49_03_wza,100.0%;KL49_04_gna,100.0%;KL49_05_lgaA,100.0%;KL49_06_lgaB,100.0%;KL49_07_lgaC,100.0%;KL49_08_lgaD,100.0%;KL49_09_lgaE,100.0%;KL49_10_lgaF,100.0%;KL49_11_elaA,100.0%;KL49_12_elaB,100.0%;KL49_13_elaC,100.0%;KL49_14_wzy,100.0%;KL49_15_gtr100,100.0%;KL49_16_wzx,100.0%;KL49_17_fnlA,100.0%;KL49_18_fnlB,100.0%;KL49_19_fnlC,100.0%;KL49_20_gtr20,100.0%;KL…		0		0 / 28 (0%)		0
ERR190466	8290_3#56	BAL_262	oxaAb	KL49	KL49	Perfect		1	1	0 bp	28 / 28 (100%)	KL49_01_wzc,100.0%;KL49_02_wzb,100.0%;KL49_03_wza,100.0%;KL49_04_gna,100.0%;KL49_05_lgaA,100.0%;KL49_06_lgaB,100.0%;KL49_07_lgaC,100.0%;KL49_08_lgaD,100.0%;KL49_09_lgaE,100.0%;KL49_10_lgaF,100.0%;KL49_11_elaA,100.0%;KL49_12_elaB,100.0%;KL49_13_elaC,100.0%;KL49_14_wzy,100.0%;KL49_15_gtr100,100.0%;KL49_16_wzx,100.0%;KL49_17_fnlA,100.0%;KL49_18_fnlB,100.0%;KL49_19_fnlC,100.0%;KL49_20_gtr20,100.0%;KL…		0		0 / 28 (0%)		0
ERR190478	8290_3#68	BAL_315	oxaAb	KL58	KL58	Perfect		1	1	0 bp	23 / 23 (100%)	KL58_01_wzc,100.0%;KL58_02_wzb,100.0%;KL58_03_wza,100.0%;KL58_04_gna,100.0%;KL58_05_psaA,100.0%;KL58_06_psaB,100.0%;KL58_07_psaC,100.0%;KL58_08_psaD,100.0%;KL58_09_psaE,100.0%;KL58_10_psaF,100.0%;KL58_11_wzx,100.0%;KL58_12_gtr118,100.0%;KL58_13_wzy,100.0%;KL58_14_gtr8,100.0%;KL58_15_gtr9,100.0%;KL58_16_itrA2,100.0%;KL58_17_galU,100.0%;KL58_18_ugd,100.0%;KL58_19_gpi,100.0%;KL58_20_gne1,100.0%;KL58…		0		0 / 23 (0%)		0
ERR190415	8290_3#5	BAL_058	oxaAb	KL32	KL32	Perfect		1	1	0 bp	19 / 19 (100%)	KL32_01_wzc,100.0%;KL32_02_wzb,100.0%;KL32_03_wza,100.0%;KL32_04_gna,100.0%;KL32_05_wzx,100.0%;KL32_06_gtr67,100.0%;KL32_07_gtr68,100.0%;KL32_08_wzy,100.0%;KL32_09_gtr69,100.0%;KL32_10_gtr70,100.0%;KL32_11_ugd3,100.0%;KL32_12_atr9,100.0%;KL32_13_orf,100.0%;KL32_14_itrA2,100.0%;KL32_15_galU,100.0%;KL32_16_ugd,100.0%;KL32_17_gpi,100.0%;KL32_18_gne1,100.0%;KL32_19_pgm,100.0%		0		0 / 19 (0%)		0
ERR190488	8290_3#78	BAL_339	oxaAb	KL58	KL58	Perfect		1	1	0 bp	23 / 23 (100%)	KL58_01_wzc,100.0%;KL58_02_wzb,100.0%;KL58_03_wza,100.0%;KL58_04_gna,100.0%;KL58_05_psaA,100.0%;KL58_06_psaB,100.0%;KL58_07_psaC,100.0%;KL58_08_psaD,100.0%;KL58_09_psaE,100.0%;KL58_10_psaF,100.0%;KL58_11_wzx,100.0%;KL58_12_gtr118,100.0%;KL58_13_wzy,100.0%;KL58_14_gtr8,100.0%;KL58_15_gtr9,100.0%;KL58_16_itrA2,100.0%;KL58_17_galU,100.0%;KL58_18_ugd,100.0%;KL58_19_gpi,100.0%;KL58_20_gne1,100.0%;KL58…		0		0 / 23 (0%)		0
ERR119672	7521_8#40	PW01c	oxaAb	KL15	KL15	Perfect		1	1	0 bp	22 / 22 (100%)	KL15_01_wzc,100.0%;KL15_02_wzb,100.0%;KL15_03_wza,100.0%;KL15_04_gna,100.0%;KL15_05_dgaA,100.0%;KL15_06_dgaB,100.0%;KL15_07_dgaC,100.0%;KL15_08_gtr34,100.0%;KL15_09_wzx,100.0%;KL15_10_wzy,100.0%;KL15_11_gtr35,100.0%;KL15_12_gtr36,100.0%;KL15_13_itrA1,100.0%;KL15_14_qhbC,100.0%;KL15_15_qhbB,100.0%;KL15_16_gdr,100.0%;KL15_17_orf,100.0%;KL15_18_galU,100.0%;KL15_19_ugd,100.0%;KL15_20_gpi,100.0%;KL15_…		0		0 / 22 (0%)		0
ERR190496	8290_3#86	BAL_361	oxaAb	KL49	KL49	Perfect		1	1	0 bp	28 / 28 (100%)	KL49_01_wzc,100.0%;KL49_02_wzb,100.0%;KL49_03_wza,100.0%;KL49_04_gna,100.0%;KL49_05_lgaA,100.0%;KL49_06_lgaB,100.0%;KL49_07_lgaC,100.0%;KL49_08_lgaD,100.0%;KL49_09_lgaE,100.0%;KL49_10_lgaF,100.0%;KL49_11_elaA,100.0%;KL49_12_elaB,100.0%;KL49_13_elaC,100.0%;KL49_14_wzy,100.0%;KL49_15_gtr100,100.0%;KL49_16_wzx,100.0%;KL49_17_fnlA,100.0%;KL49_18_fnlB,100.0%;KL49_19_fnlC,100.0%;KL49_20_gtr20,100.0%;KL…		0		0 / 28 (0%)		0
ERR190495	8290_3#85	BAL_359	oxaAb	KL49	KL49	Perfect		1	1	0 bp	28 / 28 (100%)	KL49_01_wzc,100.0%;KL49_02_wzb,100.0%;KL49_03_wza,100.0%;KL49_04_gna,100.0%;KL49_05_lgaA,100.0%;KL49_06_lgaB,100.0%;KL49_07_lgaC,100.0%;KL49_08_lgaD,100.0%;KL49_09_lgaE,100.0%;KL49_10_lgaF,100.0%;KL49_11_elaA,100.0%;KL49_12_elaB,100.0%;KL49_13_elaC,100.0%;KL49_14_wzy,100.0%;KL49_15_gtr100,100.0%;KL49_16_wzx,100.0%;KL49_17_fnlA,100.0%;KL49_18_fnlB,100.0%;KL49_19_fnlC,100.0%;KL49_20_gtr20,100.0%;KL…		0		0 / 28 (0%)		0
ERR190498	8290_3#88	BAL_369	oxaAb	KL58	KL58	Perfect		1	1	0 bp	23 / 23 (100%)	KL58_01_wzc,100.0%;KL58_02_wzb,100.0%;KL58_03_wza,100.0%;KL58_04_gna,100.0%;KL58_05_psaA,100.0%;KL58_06_psaB,100.0%;KL58_07_psaC,100.0%;KL58_08_psaD,100.0%;KL58_09_psaE,100.0%;KL58_10_psaF,100.0%;KL58_11_wzx,100.0%;KL58_12_gtr118,100.0%;KL58_13_wzy,100.0%;KL58_14_gtr8,100.0%;KL58_15_gtr9,100.0%;KL58_16_itrA2,100.0%;KL58_17_galU,100.0%;KL58_18_ugd,100.0%;KL58_19_gpi,100.0%;KL58_20_gne1,100.0%;KL58…		0		0 / 23 (0%)		0
ERR190501	8290_3#91	BAL_383	oxaAb	KL58	KL58	Perfect		1	1	0 bp	23 / 23 (100%)	KL58_01_wzc,100.0%;KL58_02_wzb,100.0%;KL58_03_wza,100.0%;KL58_04_gna,100.0%;KL58_05_psaA,100.0%;KL58_06_psaB,100.0%;KL58_07_psaC,100.0%;KL58_08_psaD,100.0%;KL58_09_psaE,100.0%;KL58_10_psaF,100.0%;KL58_11_wzx,100.0%;KL58_12_gtr118,100.0%;KL58_13_wzy,100.0%;KL58_14_gtr8,100.0%;KL58_15_gtr9,100.0%;KL58_16_itrA2,100.0%;KL58_17_galU,100.0%;KL58_18_ugd,100.0%;KL58_19_gpi,100.0%;KL58_20_gne1,100.0%;KL58…		0		0 / 23 (0%)		0
ERR190499	8290_3#89	BAL_372	oxaAb	KL58	KL58	Perfect		1	1	0 bp	23 / 23 (100%)	KL58_01_wzc,100.0%;KL58_02_wzb,100.0%;KL58_03_wza,100.0%;KL58_04_gna,100.0%;KL58_05_psaA,100.0%;KL58_06_psaB,100.0%;KL58_07_psaC,100.0%;KL58_08_psaD,100.0%;KL58_09_psaE,100.0%;KL58_10_psaF,100.0%;KL58_11_wzx,100.0%;KL58_12_gtr118,100.0%;KL58_13_wzy,100.0%;KL58_14_gtr8,100.0%;KL58_15_gtr9,100.0%;KL58_16_itrA2,100.0%;KL58_17_galU,100.0%;KL58_18_ugd,100.0%;KL58_19_gpi,100.0%;KL58_20_gne1,100.0%;KL58…		0		0 / 23 (0%)		0
ERR190500	8290_3#90	BAL_377	oxaAb	KL58	KL58	Perfect		1	1	0 bp	23 / 23 (100%)	KL58_01_wzc,100.0%;KL58_02_wzb,100.0%;KL58_03_wza,100.0%;KL58_04_gna,100.0%;KL58_05_psaA,100.0%;KL58_06_psaB,100.0%;KL58_07_psaC,100.0%;KL58_08_psaD,100.0%;KL58_09_psaE,100.0%;KL58_10_psaF,100.0%;KL58_11_wzx,100.0%;KL58_12_gtr118,100.0%;KL58_13_wzy,100.0%;KL58_14_gtr8,100.0%;KL58_15_gtr9,100.0%;KL58_16_itrA2,100.0%;KL58_17_galU,100.0%;KL58_18_ugd,100.0%;KL58_19_gpi,100.0%;KL58_20_gne1,100.0%;KL58…		0		0 / 23 (0%)		0
ERR190418	8290_3#8	BAL_084	oxaAb	KL58	KL58	Perfect		1	1	0 bp	23 / 23 (100%)	KL58_01_wzc,100.0%;KL58_02_wzb,100.0%;KL58_03_wza,100.0%;KL58_04_gna,100.0%;KL58_05_psaA,100.0%;KL58_06_psaB,100.0%;KL58_07_psaC,100.0%;KL58_08_psaD,100.0%;KL58_09_psaE,100.0%;KL58_10_psaF,100.0%;KL58_11_wzx,100.0%;KL58_12_gtr118,100.0%;KL58_13_wzy,100.0%;KL58_14_gtr8,100.0%;KL58_15_gtr9,100.0%;KL58_16_itrA2,100.0%;KL58_17_galU,100.0%;KL58_18_ugd,100.0%;KL58_19_gpi,100.0%;KL58_20_gne1,100.0%;KL58…		0		0 / 23 (0%)		0
ERR190494	8290_3#84	BAL_353	oxaAb	KL49	KL49	Perfect		1	1	0 bp	28 / 28 (100%)	KL49_01_wzc,100.0%;KL49_02_wzb,100.0%;KL49_03_wza,100.0%;KL49_04_gna,100.0%;KL49_05_lgaA,100.0%;KL49_06_lgaB,100.0%;KL49_07_lgaC,100.0%;KL49_08_lgaD,100.0%;KL49_09_lgaE,100.0%;KL49_10_lgaF,100.0%;KL49_11_elaA,100.0%;KL49_12_elaB,100.0%;KL49_13_elaC,100.0%;KL49_14_wzy,100.0%;KL49_15_gtr100,100.0%;KL49_16_wzx,100.0%;KL49_17_fnlA,100.0%;KL49_18_fnlB,100.0%;KL49_19_fnlC,100.0%;KL49_20_gtr20,100.0%;KL…		0		0 / 28 (0%)		0
ERR190435	8290_3#25	BAL_190	oxaAb	KL49	KL49	Perfect		1	1	0 bp	28 / 28 (100%)	KL49_01_wzc,100.0%;KL49_02_wzb,100.0%;KL49_03_wza,100.0%;KL49_04_gna,100.0%;KL49_05_lgaA,100.0%;KL49_06_lgaB,100.0%;KL49_07_lgaC,100.0%;KL49_08_lgaD,100.0%;KL49_09_lgaE,100.0%;KL49_10_lgaF,100.0%;KL49_11_elaA,100.0%;KL49_12_elaB,100.0%;KL49_13_elaC,100.0%;KL49_14_wzy,100.0%;KL49_15_gtr100,100.0%;KL49_16_wzx,100.0%;KL49_17_fnlA,100.0%;KL49_18_fnlB,100.0%;KL49_19_fnlC,100.0%;KL49_20_gtr20,100.0%;KL…		0		0 / 28 (0%)		0
ERR190417	8290_3#7	BAL_064	oxaAb	KL58	KL58	Perfect		1	1	0 bp	23 / 23 (100%)	KL58_01_wzc,100.0%;KL58_02_wzb,100.0%;KL58_03_wza,100.0%;KL58_04_gna,100.0%;KL58_05_psaA,100.0%;KL58_06_psaB,100.0%;KL58_07_psaC,100.0%;KL58_08_psaD,100.0%;KL58_09_psaE,100.0%;KL58_10_psaF,100.0%;KL58_11_wzx,100.0%;KL58_12_gtr118,100.0%;KL58_13_wzy,100.0%;KL58_14_gtr8,100.0%;KL58_15_gtr9,100.0%;KL58_16_itrA2,100.0%;KL58_17_galU,100.0%;KL58_18_ugd,100.0%;KL58_19_gpi,100.0%;KL58_20_gne1,100.0%;KL58…		0		0 / 23 (0%)		0
ERR190438	8290_3#28	BAL_194	oxaAb	KL49	KL49	Perfect		1	1	0 bp	28 / 28 (100%)	KL49_01_wzc,100.0%;KL49_02_wzb,100.0%;KL49_03_wza,100.0%;KL49_04_gna,100.0%;KL49_05_lgaA,100.0%;KL49_06_lgaB,100.0%;KL49_07_lgaC,100.0%;KL49_08_lgaD,100.0%;KL49_09_lgaE,100.0%;KL49_10_lgaF,100.0%;KL49_11_elaA,100.0%;KL49_12_elaB,100.0%;KL49_13_elaC,100.0%;KL49_14_wzy,100.0%;KL49_15_gtr100,100.0%;KL49_16_wzx,100.0%;KL49_17_fnlA,100.0%;KL49_18_fnlB,100.0%;KL49_19_fnlC,100.0%;KL49_20_gtr20,100.0%;KL…		0		0 / 28 (0%)		0
ERR190436	8290_3#26	BAL_191	oxaAb	KL49	KL49	Perfect		1	1	0 bp	28 / 28 (100%)	KL49_01_wzc,100.0%;KL49_02_wzb,100.0%;KL49_03_wza,100.0%;KL49_04_gna,100.0%;KL49_05_lgaA,100.0%;KL49_06_lgaB,100.0%;KL49_07_lgaC,100.0%;KL49_08_lgaD,100.0%;KL49_09_lgaE,100.0%;KL49_10_lgaF,100.0%;KL49_11_elaA,100.0%;KL49_12_elaB,100.0%;KL49_13_elaC,100.0%;KL49_14_wzy,100.0%;KL49_15_gtr100,100.0%;KL49_16_wzx,100.0%;KL49_17_fnlA,100.0%;KL49_18_fnlB,100.0%;KL49_19_fnlC,100.0%;KL49_20_gtr20,100.0%;KL…		0		0 / 28 (0%)		0
ERR190490	8290_3#80	BAL_341	oxaAb	KL58	KL58	Perfect		1	1	0 bp	23 / 23 (100%)	KL58_01_wzc,100.0%;KL58_02_wzb,100.0%;KL58_03_wza,100.0%;KL58_04_gna,100.0%;KL58_05_psaA,100.0%;KL58_06_psaB,100.0%;KL58_07_psaC,100.0%;KL58_08_psaD,100.0%;KL58_09_psaE,100.0%;KL58_10_psaF,100.0%;KL58_11_wzx,100.0%;KL58_12_gtr118,100.0%;KL58_13_wzy,100.0%;KL58_14_gtr8,100.0%;KL58_15_gtr9,100.0%;KL58_16_itrA2,100.0%;KL58_17_galU,100.0%;KL58_18_ugd,100.0%;KL58_19_gpi,100.0%;KL58_20_gne1,100.0%;KL58…		0		0 / 23 (0%)		0
ERR190476	8290_3#66	BAL_309	oxaAb	KL74	KL74	Perfect		1	1	0 bp	22 / 22 (100%)	KL74_01_wzc,100.0%;KL74_02_wzb,100.0%;KL74_03_wza,100.0%;KL74_04_gna,100.0%;KL74_05_gtr110,100.0%;KL74_06_gtr79,100.0%;KL74_07_wzx,100.0%;KL74_08_ugd4,100.0%;KL74_09_rmlB,100.0%;KL74_10_rmlD,100.0%;KL74_11_rmlA,100.0%;KL74_12_rmlC,100.0%;KL74_13_gtr145,100.0%;KL74_14_wzy,100.0%;KL74_15_gtr112,100.0%;KL74_16_gtr82,100.0%;KL74_17_itrA3,100.0%;KL74_18_galU,100.0%;KL74_19_ugd,100.0%;KL74_20_gpi,100.0…		0		0 / 22 (0%)		0
ERR190491	8290_3#81	BAL_346	oxaAb	KL58	KL58	Perfect		1	1	0 bp	23 / 23 (100%)	KL58_01_wzc,100.0%;KL58_02_wzb,100.0%;KL58_03_wza,100.0%;KL58_04_gna,100.0%;KL58_05_psaA,100.0%;KL58_06_psaB,100.0%;KL58_07_psaC,100.0%;KL58_08_psaD,100.0%;KL58_09_psaE,100.0%;KL58_10_psaF,100.0%;KL58_11_wzx,100.0%;KL58_12_gtr118,100.0%;KL58_13_wzy,100.0%;KL58_14_gtr8,100.0%;KL58_15_gtr9,100.0%;KL58_16_itrA2,100.0%;KL58_17_galU,100.0%;KL58_18_ugd,100.0%;KL58_19_gpi,100.0%;KL58_20_gne1,100.0%;KL58…		0		0 / 23 (0%)		0
ERR190474	8290_3#64	BAL_298	oxaAb	KL58	KL58	Perfect		1	1	0 bp	23 / 23 (100%)	KL58_01_wzc,100.0%;KL58_02_wzb,100.0%;KL58_03_wza,100.0%;KL58_04_gna,100.0%;KL58_05_psaA,100.0%;KL58_06_psaB,100.0%;KL58_07_psaC,100.0%;KL58_08_psaD,100.0%;KL58_09_psaE,100.0%;KL58_10_psaF,100.0%;KL58_11_wzx,100.0%;KL58_12_gtr118,100.0%;KL58_13_wzy,100.0%;KL58_14_gtr8,100.0%;KL58_15_gtr9,100.0%;KL58_16_itrA2,100.0%;KL58_17_galU,100.0%;KL58_18_ugd,100.0%;KL58_19_gpi,100.0%;KL58_20_gne1,100.0%;KL58…		0		0 / 23 (0%)		0
ERR197561	8346_4#11	UV_1043	oxaAb	KL47	KL47	Perfect		1	1	0 bp	17 / 17 (100%)	KL47_01_wzc,100.0%;KL47_02_wzb,100.0%;KL47_03_wza,100.0%;KL47_04_gna,100.0%;KL47_05_wzx,100.0%;KL47_06_gtr95,100.0%;KL47_07_gtr96,100.0%;KL47_08_wzy,100.0%;KL47_09_gtr49,100.0%;KL47_10_gtr50,100.0%;KL47_11_itrA3,100.0%;KL47_12_galU,100.0%;KL47_13_ugd,100.0%;KL47_14_gpi,100.0%;KL47_15_gne1,100.0%;KL47_16_pgt1,100.0%;KL47_17_pgm,100.0%		0		0 / 17 (0%)		4	KL38_09_rmlB,90.449%;KL114_11_rmlA,92.929%;KL38_10_rmlD,82.55%;KL74_12_rmlC,93.478%
ERR190434	8290_3#24	BAL_188	oxaAb	KL49	KL49	Perfect		1	1	0 bp	28 / 28 (100%)	KL49_01_wzc,100.0%;KL49_02_wzb,100.0%;KL49_03_wza,100.0%;KL49_04_gna,100.0%;KL49_05_lgaA,100.0%;KL49_06_lgaB,100.0%;KL49_07_lgaC,100.0%;KL49_08_lgaD,100.0%;KL49_09_lgaE,100.0%;KL49_10_lgaF,100.0%;KL49_11_elaA,100.0%;KL49_12_elaB,100.0%;KL49_13_elaC,100.0%;KL49_14_wzy,100.0%;KL49_15_gtr100,100.0%;KL49_16_wzx,100.0%;KL49_17_fnlA,100.0%;KL49_18_fnlB,100.0%;KL49_19_fnlC,100.0%;KL49_20_gtr20,100.0%;KL…		0		0 / 28 (0%)		0
ERR197560	8346_4#10	UV_1036	oxaAb	KL37	KL37	Perfect		1	1	0 bp	17 / 17 (100%)	KL37_01_wzc,100.0%;KL37_02_wzb,100.0%;KL37_03_wza,100.0%;KL37_04_gna,100.0%;KL37_05_wzx,100.0%;KL37_06_gtr75,100.0%;KL37_07_gtr76,100.0%;KL37_08_wzy,100.0%;KL37_09_gtr77,100.0%;KL37_10_gtr9,100.0%;KL37_11_itrA2,100.0%;KL37_12_galU,100.0%;KL37_13_ugd,100.0%;KL37_14_gpi,100.0%;KL37_15_gne1,100.0%;KL37_16_pgt1,100.0%;KL37_17_pgm,100.0%		0		0 / 17 (0%)		0
ERR190482	8290_3#72	BAL_329	oxaAb	KL60	KL60	Perfect		1	1	0 bp	21 / 21 (100%)	KL60_01_wzc,100.0%;KL60_02_wzb,100.0%;KL60_03_wza,100.0%;KL60_04_gna,100.0%;KL60_05_rmlB,100.0%;KL60_06_rmlA,100.0%;KL60_07_fdtE,100.0%;KL60_08_fdtB,100.0%;KL60_09_wzx,100.0%;KL60_10_gtr121,100.0%;KL60_11_gtr122,100.0%;KL60_12_wzy,100.0%;KL60_13_gtr49,100.0%;KL60_14_gtr50,100.0%;KL60_15_itrA2,100.0%;KL60_16_galU,100.0%;KL60_17_ugd,100.0%;KL60_18_gpi,100.0%;KL60_19_gne1,100.0%;KL60_20_pgt1,100.0%;…		0		0 / 21 (0%)		0
ERR190493	8290_3#83	BAL_350	oxaAb	KL58	KL58	Perfect		1	1	0 bp	23 / 23 (100%)	KL58_01_wzc,100.0%;KL58_02_wzb,100.0%;KL58_03_wza,100.0%;KL58_04_gna,100.0%;KL58_05_psaA,100.0%;KL58_06_psaB,100.0%;KL58_07_psaC,100.0%;KL58_08_psaD,100.0%;KL58_09_psaE,100.0%;KL58_10_psaF,100.0%;KL58_11_wzx,100.0%;KL58_12_gtr118,100.0%;KL58_13_wzy,100.0%;KL58_14_gtr8,100.0%;KL58_15_gtr9,100.0%;KL58_16_itrA2,100.0%;KL58_17_galU,100.0%;KL58_18_ugd,100.0%;KL58_19_gpi,100.0%;KL58_20_gne1,100.0%;KL58…		0		0 / 23 (0%)		0
ERR197551	8346_4#1	NL_11	oxaAb	KL63	KL63	Perfect		1	1	0 bp	27 / 27 (100%)	KL63_01_wzc,100.0%;KL63_02_wzb,100.0%;KL63_03_wza,100.0%;KL63_04_gna,100.0%;KL63_05_lgaA,100.0%;KL63_06_lgaB,100.0%;KL63_07_lgaC,100.0%;KL63_08_lgaH,100.0%;KL63_09_lgaI,100.0%;KL63_10_lgaF,100.0%;KL63_11_lgaG,100.0%;KL63_12_gtr59,100.0%;KL63_13_wzx,100.0%;KL63_14_wzy,100.0%;KL63_15_gtr128,100.0%;KL63_16_fnlA,100.0%;KL63_17_fnlB,100.0%;KL63_18_fnlC,100.0%;KL63_19_gtr20,100.0%;KL63_20_qnr1,100.0%;K…		0		0 / 27 (0%)		0
ERR190433	8290_3#23	BAL_186	oxaAb	KL49	KL49	Perfect		1	1	0 bp	28 / 28 (100%)	KL49_01_wzc,100.0%;KL49_02_wzb,100.0%;KL49_03_wza,100.0%;KL49_04_gna,100.0%;KL49_05_lgaA,100.0%;KL49_06_lgaB,100.0%;KL49_07_lgaC,100.0%;KL49_08_lgaD,100.0%;KL49_09_lgaE,100.0%;KL49_10_lgaF,100.0%;KL49_11_elaA,100.0%;KL49_12_elaB,100.0%;KL49_13_elaC,100.0%;KL49_14_wzy,100.0%;KL49_15_gtr100,100.0%;KL49_16_wzx,100.0%;KL49_17_fnlA,100.0%;KL49_18_fnlB,100.0%;KL49_19_fnlC,100.0%;KL49_20_gtr20,100.0%;KL…		0		0 / 28 (0%)		0
ERR197570	8346_4#20	UV_1897	oxaAb	KL58	KL58	Perfect		1	1	0 bp	23 / 23 (100%)	KL58_01_wzc,100.0%;KL58_02_wzb,100.0%;KL58_03_wza,100.0%;KL58_04_gna,100.0%;KL58_05_psaA,100.0%;KL58_06_psaB,100.0%;KL58_07_psaC,100.0%;KL58_08_psaD,100.0%;KL58_09_psaE,100.0%;KL58_10_psaF,100.0%;KL58_11_wzx,100.0%;KL58_12_gtr118,100.0%;KL58_13_wzy,100.0%;KL58_14_gtr8,100.0%;KL58_15_gtr9,100.0%;KL58_16_itrA2,100.0%;KL58_17_galU,100.0%;KL58_18_ugd,100.0%;KL58_19_gpi,100.0%;KL58_20_gne1,100.0%;KL58…		0		0 / 23 (0%)		0
ERR190432	8290_3#22	BAL_182	oxaAb	KL49	KL49	Perfect		1	1	0 bp	28 / 28 (100%)	KL49_01_wzc,100.0%;KL49_02_wzb,100.0%;KL49_03_wza,100.0%;KL49_04_gna,100.0%;KL49_05_lgaA,100.0%;KL49_06_lgaB,100.0%;KL49_07_lgaC,100.0%;KL49_08_lgaD,100.0%;KL49_09_lgaE,100.0%;KL49_10_lgaF,100.0%;KL49_11_elaA,100.0%;KL49_12_elaB,100.0%;KL49_13_elaC,100.0%;KL49_14_wzy,100.0%;KL49_15_gtr100,100.0%;KL49_16_wzx,100.0%;KL49_17_fnlA,100.0%;KL49_18_fnlB,100.0%;KL49_19_fnlC,100.0%;KL49_20_gtr20,100.0%;KL…		0		0 / 28 (0%)		0
ERR197630	8346_4#80	259_an	oxaAb	KL37	KL37	Perfect		1	1	0 bp	17 / 17 (100%)	KL37_01_wzc,100.0%;KL37_02_wzb,100.0%;KL37_03_wza,100.0%;KL37_04_gna,100.0%;KL37_05_wzx,100.0%;KL37_06_gtr75,100.0%;KL37_07_gtr76,100.0%;KL37_08_wzy,100.0%;KL37_09_gtr77,100.0%;KL37_10_gtr9,100.0%;KL37_11_itrA2,100.0%;KL37_12_galU,100.0%;KL37_13_ugd,100.0%;KL37_14_gpi,100.0%;KL37_15_gne1,100.0%;KL37_16_pgt1,100.0%;KL37_17_pgm,100.0%		0		0 / 17 (0%)		0
ERR197634	8346_4#84	268_ax	oxaAb	KL49	KL49	Perfect		1	1	0 bp	28 / 28 (100%)	KL49_01_wzc,100.0%;KL49_02_wzb,100.0%;KL49_03_wza,100.0%;KL49_04_gna,100.0%;KL49_05_lgaA,100.0%;KL49_06_lgaB,100.0%;KL49_07_lgaC,100.0%;KL49_08_lgaD,100.0%;KL49_09_lgaE,100.0%;KL49_10_lgaF,100.0%;KL49_11_elaA,100.0%;KL49_12_elaB,100.0%;KL49_13_elaC,100.0%;KL49_14_wzy,100.0%;KL49_15_gtr100,100.0%;KL49_16_wzx,100.0%;KL49_17_fnlA,100.0%;KL49_18_fnlB,100.0%;KL49_19_fnlC,100.0%;KL49_20_gtr20,100.0%;KL…		0		0 / 28 (0%)		0
ERR197640	8346_4#90	285_c	oxaAb	KL63	KL63	Perfect		1	1	0 bp	27 / 27 (100%)	KL63_01_wzc,100.0%;KL63_02_wzb,100.0%;KL63_03_wza,100.0%;KL63_04_gna,100.0%;KL63_05_lgaA,100.0%;KL63_06_lgaB,100.0%;KL63_07_lgaC,100.0%;KL63_08_lgaH,100.0%;KL63_09_lgaI,100.0%;KL63_10_lgaF,100.0%;KL63_11_lgaG,100.0%;KL63_12_gtr59,100.0%;KL63_13_wzx,100.0%;KL63_14_wzy,100.0%;KL63_15_gtr128,100.0%;KL63_16_fnlA,100.0%;KL63_17_fnlB,100.0%;KL63_18_fnlC,100.0%;KL63_19_gtr20,100.0%;KL63_20_qnr1,100.0%;K…		0		0 / 27 (0%)		0
ERR197632	8346_4#82	264_c	oxaAb	KL49	KL49	Perfect		1	1	0 bp	28 / 28 (100%)	KL49_01_wzc,100.0%;KL49_02_wzb,100.0%;KL49_03_wza,100.0%;KL49_04_gna,100.0%;KL49_05_lgaA,100.0%;KL49_06_lgaB,100.0%;KL49_07_lgaC,100.0%;KL49_08_lgaD,100.0%;KL49_09_lgaE,100.0%;KL49_10_lgaF,100.0%;KL49_11_elaA,100.0%;KL49_12_elaB,100.0%;KL49_13_elaC,100.0%;KL49_14_wzy,100.0%;KL49_15_gtr100,100.0%;KL49_16_wzx,100.0%;KL49_17_fnlA,100.0%;KL49_18_fnlB,100.0%;KL49_19_fnlC,100.0%;KL49_20_gtr20,100.0%;KL…		0		0 / 28 (0%)		0
ERR197635	8346_4#85	273_n	oxaAb	KL49	KL49	Perfect		1	1	0 bp	28 / 28 (100%)	KL49_01_wzc,100.0%;KL49_02_wzb,100.0%;KL49_03_wza,100.0%;KL49_04_gna,100.0%;KL49_05_lgaA,100.0%;KL49_06_lgaB,100.0%;KL49_07_lgaC,100.0%;KL49_08_lgaD,100.0%;KL49_09_lgaE,100.0%;KL49_10_lgaF,100.0%;KL49_11_elaA,100.0%;KL49_12_elaB,100.0%;KL49_13_elaC,100.0%;KL49_14_wzy,100.0%;KL49_15_gtr100,100.0%;KL49_16_wzx,100.0%;KL49_17_fnlA,100.0%;KL49_18_fnlB,100.0%;KL49_19_fnlC,100.0%;KL49_20_gtr20,100.0%;KL…		0		0 / 28 (0%)		0
ERR197638	8346_4#88	281_n	oxaAb	KL49	KL49	Perfect		1	1	0 bp	28 / 28 (100%)	KL49_01_wzc,100.0%;KL49_02_wzb,100.0%;KL49_03_wza,100.0%;KL49_04_gna,100.0%;KL49_05_lgaA,100.0%;KL49_06_lgaB,100.0%;KL49_07_lgaC,100.0%;KL49_08_lgaD,100.0%;KL49_09_lgaE,100.0%;KL49_10_lgaF,100.0%;KL49_11_elaA,100.0%;KL49_12_elaB,100.0%;KL49_13_elaC,100.0%;KL49_14_wzy,100.0%;KL49_15_gtr100,100.0%;KL49_16_wzx,100.0%;KL49_17_fnlA,100.0%;KL49_18_fnlB,100.0%;KL49_19_fnlC,100.0%;KL49_20_gtr20,100.0%;KL…		0		0 / 28 (0%)		0
ERR197639	8346_4#89	282_an	oxaAb	KL49	KL49	Perfect		1	1	0 bp	28 / 28 (100%)	KL49_01_wzc,100.0%;KL49_02_wzb,100.0%;KL49_03_wza,100.0%;KL49_04_gna,100.0%;KL49_05_lgaA,100.0%;KL49_06_lgaB,100.0%;KL49_07_lgaC,100.0%;KL49_08_lgaD,100.0%;KL49_09_lgaE,100.0%;KL49_10_lgaF,100.0%;KL49_11_elaA,100.0%;KL49_12_elaB,100.0%;KL49_13_elaC,100.0%;KL49_14_wzy,100.0%;KL49_15_gtr100,100.0%;KL49_16_wzx,100.0%;KL49_17_fnlA,100.0%;KL49_18_fnlB,100.0%;KL49_19_fnlC,100.0%;KL49_20_gtr20,100.0%;KL…		0		0 / 28 (0%)		0
ERR197636	8346_4#86	276_ax	oxaAb	KL37	KL37	Perfect		1	1	0 bp	17 / 17 (100%)	KL37_01_wzc,100.0%;KL37_02_wzb,100.0%;KL37_03_wza,100.0%;KL37_04_gna,100.0%;KL37_05_wzx,100.0%;KL37_06_gtr75,100.0%;KL37_07_gtr76,100.0%;KL37_08_wzy,100.0%;KL37_09_gtr77,100.0%;KL37_10_gtr9,100.0%;KL37_11_itrA2,100.0%;KL37_12_galU,100.0%;KL37_13_ugd,100.0%;KL37_14_gpi,100.0%;KL37_15_gne1,100.0%;KL37_16_pgt1,100.0%;KL37_17_pgm,100.0%		0		0 / 17 (0%)		0
ERR197633	8346_4#83	266_an	oxaAb	KL37	KL37	Perfect		1	1	0 bp	17 / 17 (100%)	KL37_01_wzc,100.0%;KL37_02_wzb,100.0%;KL37_03_wza,100.0%;KL37_04_gna,100.0%;KL37_05_wzx,100.0%;KL37_06_gtr75,100.0%;KL37_07_gtr76,100.0%;KL37_08_wzy,100.0%;KL37_09_gtr77,100.0%;KL37_10_gtr9,100.0%;KL37_11_itrA2,100.0%;KL37_12_galU,100.0%;KL37_13_ugd,100.0%;KL37_14_gpi,100.0%;KL37_15_gne1,100.0%;KL37_16_pgt1,100.0%;KL37_17_pgm,100.0%		0		0 / 17 (0%)		0
ERR197645	8346_4#95	300_n	oxaAb	KL63	KL63	Perfect		1	1	0 bp	27 / 27 (100%)	KL63_01_wzc,100.0%;KL63_02_wzb,100.0%;KL63_03_wza,100.0%;KL63_04_gna,100.0%;KL63_05_lgaA,100.0%;KL63_06_lgaB,100.0%;KL63_07_lgaC,100.0%;KL63_08_lgaH,100.0%;KL63_09_lgaI,100.0%;KL63_10_lgaF,100.0%;KL63_11_lgaG,100.0%;KL63_12_gtr59,100.0%;KL63_13_wzx,100.0%;KL63_14_wzy,100.0%;KL63_15_gtr128,100.0%;KL63_16_fnlA,100.0%;KL63_17_fnlB,100.0%;KL63_18_fnlC,100.0%;KL63_19_gtr20,100.0%;KL63_20_qnr1,100.0%;K…		0		0 / 27 (0%)		0
ERR197644	8346_4#94	295_c	oxaAb	KL37	KL37	Perfect		1	1	0 bp	17 / 17 (100%)	KL37_01_wzc,100.0%;KL37_02_wzb,100.0%;KL37_03_wza,100.0%;KL37_04_gna,100.0%;KL37_05_wzx,100.0%;KL37_06_gtr75,100.0%;KL37_07_gtr76,100.0%;KL37_08_wzy,100.0%;KL37_09_gtr77,100.0%;KL37_10_gtr9,100.0%;KL37_11_itrA2,100.0%;KL37_12_galU,100.0%;KL37_13_ugd,100.0%;KL37_14_gpi,100.0%;KL37_15_gne1,100.0%;KL37_16_pgt1,100.0%;KL37_17_pgm,100.0%		0		0 / 17 (0%)		0
ERR246787	9119_5#12	6050821464	oxaAb	KL4	KL4	Perfect		1	1	0 bp	23 / 23 (100%)	KL4_01_wzc,100.0%;KL4_02_wzb,100.0%;KL4_03_wza,100.0%;KL4_04_gna,100.0%;KL4_05_gne2,100.0%;KL4_06_wzx,100.0%;KL4_07_Ptr1,100.0%;KL4_08_gtr10,100.0%;KL4_09_wzy,100.0%;KL4_10_gtr11,100.0%;KL4_11_gtr12,100.0%;KL4_12_qnr,100.0%;KL4_13_itrB1,100.0%;KL4_14_atr3,100.0%;KL4_15_gdr,100.0%;KL4_16_gne3,100.0%;KL4_17_atr4,100.0%;KL4_18_atr5,100.0%;KL4_19_galU,100.0%;KL4_20_ugd,100.0%;KL4_21_gpi,100.0%;KL4_22…		0		0 / 23 (0%)		0
ERR246786	9119_5#11	DR256	oxaAb	KL15	KL15	Perfect		1	1	0 bp	22 / 22 (100%)	KL15_01_wzc,100.0%;KL15_02_wzb,100.0%;KL15_03_wza,100.0%;KL15_04_gna,100.0%;KL15_05_dgaA,100.0%;KL15_06_dgaB,100.0%;KL15_07_dgaC,100.0%;KL15_08_gtr34,100.0%;KL15_09_wzx,100.0%;KL15_10_wzy,100.0%;KL15_11_gtr35,100.0%;KL15_12_gtr36,100.0%;KL15_13_itrA1,100.0%;KL15_14_qhbC,100.0%;KL15_15_qhbB,100.0%;KL15_16_gdr,100.0%;KL15_17_orf,100.0%;KL15_18_galU,100.0%;KL15_19_ugd,100.0%;KL15_20_gpi,100.0%;KL15_…		0		0 / 22 (0%)		0
ERR246802	9119_5#27	DB4278	oxaAb	KL4	KL4	Perfect		1	1	0 bp	23 / 23 (100%)	KL4_01_wzc,100.0%;KL4_02_wzb,100.0%;KL4_03_wza,100.0%;KL4_04_gna,100.0%;KL4_05_gne2,100.0%;KL4_06_wzx,100.0%;KL4_07_Ptr1,100.0%;KL4_08_gtr10,100.0%;KL4_09_wzy,100.0%;KL4_10_gtr11,100.0%;KL4_11_gtr12,100.0%;KL4_12_qnr,100.0%;KL4_13_itrB1,100.0%;KL4_14_atr3,100.0%;KL4_15_gdr,100.0%;KL4_16_gne3,100.0%;KL4_17_atr4,100.0%;KL4_18_atr5,100.0%;KL4_19_galU,100.0%;KL4_20_ugd,100.0%;KL4_21_gpi,100.0%;KL4_22…		0		0 / 23 (0%)		0
ERR246801	9119_5#26	2011-3	oxaAb	KL15	KL15	Perfect		1	1	0 bp	22 / 22 (100%)	KL15_01_wzc,100.0%;KL15_02_wzb,100.0%;KL15_03_wza,100.0%;KL15_04_gna,100.0%;KL15_05_dgaA,100.0%;KL15_06_dgaB,100.0%;KL15_07_dgaC,100.0%;KL15_08_gtr34,100.0%;KL15_09_wzx,100.0%;KL15_10_wzy,100.0%;KL15_11_gtr35,100.0%;KL15_12_gtr36,100.0%;KL15_13_itrA1,100.0%;KL15_14_qhbC,100.0%;KL15_15_qhbB,100.0%;KL15_16_gdr,100.0%;KL15_17_orf,100.0%;KL15_18_galU,100.0%;KL15_19_ugd,100.0%;KL15_20_gpi,100.0%;KL15_…		0		0 / 22 (0%)		0
ERR246793	9119_5#18	2007-128	oxaAb	KL15	KL15	Perfect		1	1	0 bp	22 / 22 (100%)	KL15_01_wzc,100.0%;KL15_02_wzb,100.0%;KL15_03_wza,100.0%;KL15_04_gna,100.0%;KL15_05_dgaA,100.0%;KL15_06_dgaB,100.0%;KL15_07_dgaC,100.0%;KL15_08_gtr34,100.0%;KL15_09_wzx,100.0%;KL15_10_wzy,100.0%;KL15_11_gtr35,100.0%;KL15_12_gtr36,100.0%;KL15_13_itrA1,100.0%;KL15_14_qhbC,100.0%;KL15_15_qhbB,100.0%;KL15_16_gdr,100.0%;KL15_17_orf,100.0%;KL15_18_galU,100.0%;KL15_19_ugd,100.0%;KL15_20_gpi,100.0%;KL15_…		0		0 / 22 (0%)		0
ERR246776	9119_5#1	DM10732	oxaAb	KL73	KL73	Perfect		1	1	0 bp	31 / 31 (100%)	KL73_01_wzc,100.0%;KL73_02_wzb,100.0%;KL73_03_wza,100.0%;KL73_04_gna,100.0%;KL73_05_lgaA,100.0%;KL73_06_lgaB,100.0%;KL73_07_lgaC,100.0%;KL73_08_lgaD,100.0%;KL73_09_lgaE,100.0%;KL73_10_lgaF,100.0%;KL73_11_aciA,100.0%;KL73_12_aciE,100.0%;KL73_13_aciC,100.0%;KL73_14_aciD,100.0%;KL73_15_gtr59,100.0%;KL73_16_wzx,100.0%;KL73_17_wzy,100.0%;KL73_18_gtr30,100.0%;KL73_19_fnlA,100.0%;KL73_20_fnlB,100.0%;KL7…		0		0 / 31 (0%)		0
ERR246809	9119_5#34	DM18018	oxaAb	KL15	KL15	Perfect		1	1	0 bp	22 / 22 (100%)	KL15_01_wzc,100.0%;KL15_02_wzb,100.0%;KL15_03_wza,100.0%;KL15_04_gna,100.0%;KL15_05_dgaA,100.0%;KL15_06_dgaB,100.0%;KL15_07_dgaC,100.0%;KL15_08_gtr34,100.0%;KL15_09_wzx,100.0%;KL15_10_wzy,100.0%;KL15_11_gtr35,100.0%;KL15_12_gtr36,100.0%;KL15_13_itrA1,100.0%;KL15_14_qhbC,100.0%;KL15_15_qhbB,100.0%;KL15_16_gdr,100.0%;KL15_17_orf,100.0%;KL15_18_galU,100.0%;KL15_19_ugd,100.0%;KL15_20_gpi,100.0%;KL15_…		0		0 / 22 (0%)		0
ERR246804	9119_5#29	8053326859	oxaAb	KL4	KL4	Perfect		1	1	0 bp	23 / 23 (100%)	KL4_01_wzc,100.0%;KL4_02_wzb,100.0%;KL4_03_wza,100.0%;KL4_04_gna,100.0%;KL4_05_gne2,100.0%;KL4_06_wzx,100.0%;KL4_07_Ptr1,100.0%;KL4_08_gtr10,100.0%;KL4_09_wzy,100.0%;KL4_10_gtr11,100.0%;KL4_11_gtr12,100.0%;KL4_12_qnr,100.0%;KL4_13_itrB1,100.0%;KL4_14_atr3,100.0%;KL4_15_gdr,100.0%;KL4_16_gne3,100.0%;KL4_17_atr4,100.0%;KL4_18_atr5,100.0%;KL4_19_galU,100.0%;KL4_20_ugd,100.0%;KL4_21_gpi,100.0%;KL4_22…		0		0 / 23 (0%)		0
ERR246792	9119_5#17	DM21133	oxaAb	KL73	KL73	Perfect		1	1	0 bp	31 / 31 (100%)	KL73_01_wzc,100.0%;KL73_02_wzb,100.0%;KL73_03_wza,100.0%;KL73_04_gna,100.0%;KL73_05_lgaA,100.0%;KL73_06_lgaB,100.0%;KL73_07_lgaC,100.0%;KL73_08_lgaD,100.0%;KL73_09_lgaE,100.0%;KL73_10_lgaF,100.0%;KL73_11_aciA,100.0%;KL73_12_aciE,100.0%;KL73_13_aciC,100.0%;KL73_14_aciD,100.0%;KL73_15_gtr59,100.0%;KL73_16_wzx,100.0%;KL73_17_wzy,100.0%;KL73_18_gtr30,100.0%;KL73_19_fnlA,100.0%;KL73_20_fnlB,100.0%;KL7…		0		0 / 31 (0%)		0
ERR246811	9119_5#36	6033168203	oxaAb	KL107	KL107	Perfect		1	1	0 bp	19 / 19 (100%)	KL107_01_wzc,100.0%;KL107_02_wzb,100.0%;KL107_03_wza,100.0%;KL107_04_gna,100.0%;KL107_05_gne2,100.0%;KL107_06_wzx,100.0%;KL107_07_gtr1,100.0%;KL107_08_wzy,100.0%;KL107_09_atr1,100.0%;KL107_10_gtr2,100.0%;KL107_11_itrA1,100.0%;KL107_12_qhbA,100.0%;KL107_13_qhbB,100.0%;KL107_14_gdr,100.0%;KL107_15_galU,100.0%;KL107_16_ugd,100.0%;KL107_17_gpi,100.0%;KL107_18_gne1,100.0%;KL107_19_pgm,100.0%		0		0 / 19 (0%)		0
ERR246808	9119_5#33	258-170	oxaAb	KL4	KL4	Perfect		1	1	0 bp	23 / 23 (100%)	KL4_01_wzc,100.0%;KL4_02_wzb,100.0%;KL4_03_wza,100.0%;KL4_04_gna,100.0%;KL4_05_gne2,100.0%;KL4_06_wzx,100.0%;KL4_07_Ptr1,100.0%;KL4_08_gtr10,100.0%;KL4_09_wzy,100.0%;KL4_10_gtr11,100.0%;KL4_11_gtr12,100.0%;KL4_12_qnr,100.0%;KL4_13_itrB1,100.0%;KL4_14_atr3,100.0%;KL4_15_gdr,100.0%;KL4_16_gne3,100.0%;KL4_17_atr4,100.0%;KL4_18_atr5,100.0%;KL4_19_galU,100.0%;KL4_20_ugd,100.0%;KL4_21_gpi,100.0%;KL4_22…		0		0 / 23 (0%)		0
ERR246777	9119_5#2	1085-217	oxaAb	KL4	KL4	Perfect		1	1	0 bp	23 / 23 (100%)	KL4_01_wzc,100.0%;KL4_02_wzb,100.0%;KL4_03_wza,100.0%;KL4_04_gna,100.0%;KL4_05_gne2,100.0%;KL4_06_wzx,100.0%;KL4_07_Ptr1,100.0%;KL4_08_gtr10,100.0%;KL4_09_wzy,100.0%;KL4_10_gtr11,100.0%;KL4_11_gtr12,100.0%;KL4_12_qnr,100.0%;KL4_13_itrB1,100.0%;KL4_14_atr3,100.0%;KL4_15_gdr,100.0%;KL4_16_gne3,100.0%;KL4_17_atr4,100.0%;KL4_18_atr5,100.0%;KL4_19_galU,100.0%;KL4_20_ugd,100.0%;KL4_21_gpi,100.0%;KL4_22…		0		0 / 23 (0%)		0
ERR246818	9119_5#43	DR4393	oxaAb	KL107	KL107	Perfect		1	1	0 bp	19 / 19 (100%)	KL107_01_wzc,100.0%;KL107_02_wzb,100.0%;KL107_03_wza,100.0%;KL107_04_gna,100.0%;KL107_05_gne2,100.0%;KL107_06_wzx,100.0%;KL107_07_gtr1,100.0%;KL107_08_wzy,100.0%;KL107_09_atr1,100.0%;KL107_10_gtr2,100.0%;KL107_11_itrA1,100.0%;KL107_12_qhbA,100.0%;KL107_13_qhbB,100.0%;KL107_14_gdr,100.0%;KL107_15_galU,100.0%;KL107_16_ugd,100.0%;KL107_17_gpi,100.0%;KL107_18_gne1,100.0%;KL107_19_pgm,100.0%		0		0 / 19 (0%)		0
ERR246826	9119_5#51	DR10314	oxaAb	KL107	KL107	Perfect		1	1	0 bp	19 / 19 (100%)	KL107_01_wzc,100.0%;KL107_02_wzb,100.0%;KL107_03_wza,100.0%;KL107_04_gna,100.0%;KL107_05_gne2,100.0%;KL107_06_wzx,100.0%;KL107_07_gtr1,100.0%;KL107_08_wzy,100.0%;KL107_09_atr1,100.0%;KL107_10_gtr2,100.0%;KL107_11_itrA1,100.0%;KL107_12_qhbA,100.0%;KL107_13_qhbB,100.0%;KL107_14_gdr,100.0%;KL107_15_galU,100.0%;KL107_16_ugd,100.0%;KL107_17_gpi,100.0%;KL107_18_gne1,100.0%;KL107_19_pgm,100.0%		0		0 / 19 (0%)		0
ERR246779	9119_5#4	DR17326	oxaAb	KL4	KL4	Perfect		1	1	0 bp	23 / 23 (100%)	KL4_01_wzc,100.0%;KL4_02_wzb,100.0%;KL4_03_wza,100.0%;KL4_04_gna,100.0%;KL4_05_gne2,100.0%;KL4_06_wzx,100.0%;KL4_07_Ptr1,100.0%;KL4_08_gtr10,100.0%;KL4_09_wzy,100.0%;KL4_10_gtr11,100.0%;KL4_11_gtr12,100.0%;KL4_12_qnr,100.0%;KL4_13_itrB1,100.0%;KL4_14_atr3,100.0%;KL4_15_gdr,100.0%;KL4_16_gne3,100.0%;KL4_17_atr4,100.0%;KL4_18_atr5,100.0%;KL4_19_galU,100.0%;KL4_20_ugd,100.0%;KL4_21_gpi,100.0%;KL4_22…		0		0 / 23 (0%)		0
ERR246825	9119_5#50	DM17964	oxaAb	KL17	KL17	Perfect		1	1	0 bp	18 / 18 (100%)	KL17_01_wzc,100.0%;KL17_02_wzb,100.0%;KL17_03_wza,100.0%;KL17_04_gna,100.0%;KL17_05_gne2,100.0%;KL17_06_wzx,100.0%;KL17_07_alt1,100.0%;KL17_08_gtr39,100.0%;KL17_09_wzy,100.0%;KL17_10_gtr40,100.0%;KL17_11_itrA1,100.0%;KL17_12_qhbC,100.0%;KL17_13_qhbB,100.0%;KL17_14_gdr,100.0%;KL17_15_galU,100.0%;KL17_16_ugd,100.0%;KL17_17_gpi,100.0%;KL17_18_pgm,100.0%		0		0 / 18 (0%)		0
ERR246824	9119_5#49	DR24816	oxaAb	KL1	KL1	Perfect		1	1	0 bp	18 / 18 (100%)	KL1_01_wzc,100.0%;KL1_02_wzb,100.0%;KL1_03_wza,100.0%;KL1_04_gna,100.0%;KL1_05_gne2,100.0%;KL1_06_wzx,100.0%;KL1_07_gtr1,100.0%;KL1_08_wzy,100.0%;KL1_09_atr1,100.0%;KL1_10_gtr2,100.0%;KL1_11_itrA1,100.0%;KL1_12_qhbA,100.0%;KL1_13_qhbB,100.0%;KL1_14_gdr,100.0%;KL1_15_galU,100.0%;KL1_16_ugd,100.0%;KL1_17_gpi,100.0%;KL1_18_pgm,100.0%		0		0 / 18 (0%)		0
ERR246816	9119_5#41	DR20947	oxaAb	KL15	KL15	Perfect		1	1	0 bp	22 / 22 (100%)	KL15_01_wzc,100.0%;KL15_02_wzb,100.0%;KL15_03_wza,100.0%;KL15_04_gna,100.0%;KL15_05_dgaA,100.0%;KL15_06_dgaB,100.0%;KL15_07_dgaC,100.0%;KL15_08_gtr34,100.0%;KL15_09_wzx,100.0%;KL15_10_wzy,100.0%;KL15_11_gtr35,100.0%;KL15_12_gtr36,100.0%;KL15_13_itrA1,100.0%;KL15_14_qhbC,100.0%;KL15_15_qhbB,100.0%;KL15_16_gdr,100.0%;KL15_17_orf,100.0%;KL15_18_galU,100.0%;KL15_19_ugd,100.0%;KL15_20_gpi,100.0%;KL15_…		0		0 / 22 (0%)		0
ERR246819	9119_5#44	DB3041	oxaAb	KL107	KL107	Perfect		1	1	0 bp	19 / 19 (100%)	KL107_01_wzc,100.0%;KL107_02_wzb,100.0%;KL107_03_wza,100.0%;KL107_04_gna,100.0%;KL107_05_gne2,100.0%;KL107_06_wzx,100.0%;KL107_07_gtr1,100.0%;KL107_08_wzy,100.0%;KL107_09_atr1,100.0%;KL107_10_gtr2,100.0%;KL107_11_itrA1,100.0%;KL107_12_qhbA,100.0%;KL107_13_qhbB,100.0%;KL107_14_gdr,100.0%;KL107_15_galU,100.0%;KL107_16_ugd,100.0%;KL107_17_gpi,100.0%;KL107_18_gne1,100.0%;KL107_19_pgm,100.0%		0		0 / 19 (0%)		0
ERR246836	9119_5#61	8062635076	oxaAb	KL4	KL4	Perfect		1	1	0 bp	23 / 23 (100%)	KL4_01_wzc,100.0%;KL4_02_wzb,100.0%;KL4_03_wza,100.0%;KL4_04_gna,100.0%;KL4_05_gne2,100.0%;KL4_06_wzx,100.0%;KL4_07_Ptr1,100.0%;KL4_08_gtr10,100.0%;KL4_09_wzy,100.0%;KL4_10_gtr11,100.0%;KL4_11_gtr12,100.0%;KL4_12_qnr,100.0%;KL4_13_itrB1,100.0%;KL4_14_atr3,100.0%;KL4_15_gdr,100.0%;KL4_16_gne3,100.0%;KL4_17_atr4,100.0%;KL4_18_atr5,100.0%;KL4_19_galU,100.0%;KL4_20_ugd,100.0%;KL4_21_gpi,100.0%;KL4_22…		0		0 / 23 (0%)		0
ERR246837	9119_5#62	9012202008	oxaAb	KL107	KL107	Perfect		1	1	0 bp	19 / 19 (100%)	KL107_01_wzc,100.0%;KL107_02_wzb,100.0%;KL107_03_wza,100.0%;KL107_04_gna,100.0%;KL107_05_gne2,100.0%;KL107_06_wzx,100.0%;KL107_07_gtr1,100.0%;KL107_08_wzy,100.0%;KL107_09_atr1,100.0%;KL107_10_gtr2,100.0%;KL107_11_itrA1,100.0%;KL107_12_qhbA,100.0%;KL107_13_qhbB,100.0%;KL107_14_gdr,100.0%;KL107_15_galU,100.0%;KL107_16_ugd,100.0%;KL107_17_gpi,100.0%;KL107_18_gne1,100.0%;KL107_19_pgm,100.0%		0		0 / 19 (0%)		0
ERR246838	9119_5#63	DB29341	oxaAb	KL4	KL4	Perfect		1	1	0 bp	23 / 23 (100%)	KL4_01_wzc,100.0%;KL4_02_wzb,100.0%;KL4_03_wza,100.0%;KL4_04_gna,100.0%;KL4_05_gne2,100.0%;KL4_06_wzx,100.0%;KL4_07_Ptr1,100.0%;KL4_08_gtr10,100.0%;KL4_09_wzy,100.0%;KL4_10_gtr11,100.0%;KL4_11_gtr12,100.0%;KL4_12_qnr,100.0%;KL4_13_itrB1,100.0%;KL4_14_atr3,100.0%;KL4_15_gdr,100.0%;KL4_16_gne3,100.0%;KL4_17_atr4,100.0%;KL4_18_atr5,100.0%;KL4_19_galU,100.0%;KL4_20_ugd,100.0%;KL4_21_gpi,100.0%;KL4_22…		0		0 / 23 (0%)		0
ERR246840	9119_5#65	1106-171	oxaAb	KL15	KL15	Perfect		1	1	0 bp	22 / 22 (100%)	KL15_01_wzc,100.0%;KL15_02_wzb,100.0%;KL15_03_wza,100.0%;KL15_04_gna,100.0%;KL15_05_dgaA,100.0%;KL15_06_dgaB,100.0%;KL15_07_dgaC,100.0%;KL15_08_gtr34,100.0%;KL15_09_wzx,100.0%;KL15_10_wzy,100.0%;KL15_11_gtr35,100.0%;KL15_12_gtr36,100.0%;KL15_13_itrA1,100.0%;KL15_14_qhbC,100.0%;KL15_15_qhbB,100.0%;KL15_16_gdr,100.0%;KL15_17_orf,100.0%;KL15_18_galU,100.0%;KL15_19_ugd,100.0%;KL15_20_gpi,100.0%;KL15_…		0		0 / 22 (0%)		0
ERR246843	9119_5#68	DR1686	oxaAb	KL107	KL107	Perfect		1	1	0 bp	19 / 19 (100%)	KL107_01_wzc,100.0%;KL107_02_wzb,100.0%;KL107_03_wza,100.0%;KL107_04_gna,100.0%;KL107_05_gne2,100.0%;KL107_06_wzx,100.0%;KL107_07_gtr1,100.0%;KL107_08_wzy,100.0%;KL107_09_atr1,100.0%;KL107_10_gtr2,100.0%;KL107_11_itrA1,100.0%;KL107_12_qhbA,100.0%;KL107_13_qhbB,100.0%;KL107_14_gdr,100.0%;KL107_15_galU,100.0%;KL107_16_ugd,100.0%;KL107_17_gpi,100.0%;KL107_18_gne1,100.0%;KL107_19_pgm,100.0%		0		0 / 19 (0%)		0
ERR246841	9119_5#66	DB57371	oxaAb	KL15	KL15	Perfect		1	1	0 bp	22 / 22 (100%)	KL15_01_wzc,100.0%;KL15_02_wzb,100.0%;KL15_03_wza,100.0%;KL15_04_gna,100.0%;KL15_05_dgaA,100.0%;KL15_06_dgaB,100.0%;KL15_07_dgaC,100.0%;KL15_08_gtr34,100.0%;KL15_09_wzx,100.0%;KL15_10_wzy,100.0%;KL15_11_gtr35,100.0%;KL15_12_gtr36,100.0%;KL15_13_itrA1,100.0%;KL15_14_qhbC,100.0%;KL15_15_qhbB,100.0%;KL15_16_gdr,100.0%;KL15_17_orf,100.0%;KL15_18_galU,100.0%;KL15_19_ugd,100.0%;KL15_20_gpi,100.0%;KL15_…		0		0 / 22 (0%)		0
ERR246842	9119_5#67	DR8375	oxaAb	KL107	KL107	Perfect		1	1	0 bp	19 / 19 (100%)	KL107_01_wzc,100.0%;KL107_02_wzb,100.0%;KL107_03_wza,100.0%;KL107_04_gna,100.0%;KL107_05_gne2,100.0%;KL107_06_wzx,100.0%;KL107_07_gtr1,100.0%;KL107_08_wzy,100.0%;KL107_09_atr1,100.0%;KL107_10_gtr2,100.0%;KL107_11_itrA1,100.0%;KL107_12_qhbA,100.0%;KL107_13_qhbB,100.0%;KL107_14_gdr,100.0%;KL107_15_galU,100.0%;KL107_16_ugd,100.0%;KL107_17_gpi,100.0%;KL107_18_gne1,100.0%;KL107_19_pgm,100.0%		0		0 / 19 (0%)		0
ERR246835	9119_5#60	DR1133	oxaAb	KL4	KL4	Perfect		1	1	0 bp	23 / 23 (100%)	KL4_01_wzc,100.0%;KL4_02_wzb,100.0%;KL4_03_wza,100.0%;KL4_04_gna,100.0%;KL4_05_gne2,100.0%;KL4_06_wzx,100.0%;KL4_07_Ptr1,100.0%;KL4_08_gtr10,100.0%;KL4_09_wzy,100.0%;KL4_10_gtr11,100.0%;KL4_11_gtr12,100.0%;KL4_12_qnr,100.0%;KL4_13_itrB1,100.0%;KL4_14_atr3,100.0%;KL4_15_gdr,100.0%;KL4_16_gne3,100.0%;KL4_17_atr4,100.0%;KL4_18_atr5,100.0%;KL4_19_galU,100.0%;KL4_20_ugd,100.0%;KL4_21_gpi,100.0%;KL4_22…		0		0 / 23 (0%)		0
ERR246833	9119_5#58	DR24045	oxaAb	KL15	KL15	Perfect		1	1	0 bp	22 / 22 (100%)	KL15_01_wzc,100.0%;KL15_02_wzb,100.0%;KL15_03_wza,100.0%;KL15_04_gna,100.0%;KL15_05_dgaA,100.0%;KL15_06_dgaB,100.0%;KL15_07_dgaC,100.0%;KL15_08_gtr34,100.0%;KL15_09_wzx,100.0%;KL15_10_wzy,100.0%;KL15_11_gtr35,100.0%;KL15_12_gtr36,100.0%;KL15_13_itrA1,100.0%;KL15_14_qhbC,100.0%;KL15_15_qhbB,100.0%;KL15_16_gdr,100.0%;KL15_17_orf,100.0%;KL15_18_galU,100.0%;KL15_19_ugd,100.0%;KL15_20_gpi,100.0%;KL15_…		0		0 / 22 (0%)		0
ERR246827	9119_5#52	DR881	oxaAb	KL4	KL4	Perfect		1	1	0 bp	23 / 23 (100%)	KL4_01_wzc,100.0%;KL4_02_wzb,100.0%;KL4_03_wza,100.0%;KL4_04_gna,100.0%;KL4_05_gne2,100.0%;KL4_06_wzx,100.0%;KL4_07_Ptr1,100.0%;KL4_08_gtr10,100.0%;KL4_09_wzy,100.0%;KL4_10_gtr11,100.0%;KL4_11_gtr12,100.0%;KL4_12_qnr,100.0%;KL4_13_itrB1,100.0%;KL4_14_atr3,100.0%;KL4_15_gdr,100.0%;KL4_16_gne3,100.0%;KL4_17_atr4,100.0%;KL4_18_atr5,100.0%;KL4_19_galU,100.0%;KL4_20_ugd,100.0%;KL4_21_gpi,100.0%;KL4_22…		0		0 / 23 (0%)		0
ERR246828	9119_5#53	8070752746	oxaAb	KL107	KL107	Perfect		1	1	0 bp	19 / 19 (100%)	KL107_01_wzc,100.0%;KL107_02_wzb,100.0%;KL107_03_wza,100.0%;KL107_04_gna,100.0%;KL107_05_gne2,100.0%;KL107_06_wzx,100.0%;KL107_07_gtr1,100.0%;KL107_08_wzy,100.0%;KL107_09_atr1,100.0%;KL107_10_gtr2,100.0%;KL107_11_itrA1,100.0%;KL107_12_qhbA,100.0%;KL107_13_qhbB,100.0%;KL107_14_gdr,100.0%;KL107_15_galU,100.0%;KL107_16_ugd,100.0%;KL107_17_gpi,100.0%;KL107_18_gne1,100.0%;KL107_19_pgm,100.0%		0		0 / 19 (0%)		0
ERR246780	9119_5#5	7043164416	oxaAb	KL107	KL107	Perfect		1	1	0 bp	19 / 19 (100%)	KL107_01_wzc,100.0%;KL107_02_wzb,100.0%;KL107_03_wza,100.0%;KL107_04_gna,100.0%;KL107_05_gne2,100.0%;KL107_06_wzx,100.0%;KL107_07_gtr1,100.0%;KL107_08_wzy,100.0%;KL107_09_atr1,100.0%;KL107_10_gtr2,100.0%;KL107_11_itrA1,100.0%;KL107_12_qhbA,100.0%;KL107_13_qhbB,100.0%;KL107_14_gdr,100.0%;KL107_15_galU,100.0%;KL107_16_ugd,100.0%;KL107_17_gpi,100.0%;KL107_18_gne1,100.0%;KL107_19_pgm,100.0%		0		0 / 19 (0%)		0
ERR246846	9119_5#71	DB29342	oxaAb	KL4	KL4	Perfect		1	1	0 bp	23 / 23 (100%)	KL4_01_wzc,100.0%;KL4_02_wzb,100.0%;KL4_03_wza,100.0%;KL4_04_gna,100.0%;KL4_05_gne2,100.0%;KL4_06_wzx,100.0%;KL4_07_Ptr1,100.0%;KL4_08_gtr10,100.0%;KL4_09_wzy,100.0%;KL4_10_gtr11,100.0%;KL4_11_gtr12,100.0%;KL4_12_qnr,100.0%;KL4_13_itrB1,100.0%;KL4_14_atr3,100.0%;KL4_15_gdr,100.0%;KL4_16_gne3,100.0%;KL4_17_atr4,100.0%;KL4_18_atr5,100.0%;KL4_19_galU,100.0%;KL4_20_ugd,100.0%;KL4_21_gpi,100.0%;KL4_22…		0		0 / 23 (0%)		0
ERR246848	9119_5#73	1085-354	oxaAb	KL4	KL4	Perfect		1	1	0 bp	23 / 23 (100%)	KL4_01_wzc,100.0%;KL4_02_wzb,100.0%;KL4_03_wza,100.0%;KL4_04_gna,100.0%;KL4_05_gne2,100.0%;KL4_06_wzx,100.0%;KL4_07_Ptr1,100.0%;KL4_08_gtr10,100.0%;KL4_09_wzy,100.0%;KL4_10_gtr11,100.0%;KL4_11_gtr12,100.0%;KL4_12_qnr,100.0%;KL4_13_itrB1,100.0%;KL4_14_atr3,100.0%;KL4_15_gdr,100.0%;KL4_16_gne3,100.0%;KL4_17_atr4,100.0%;KL4_18_atr5,100.0%;KL4_19_galU,100.0%;KL4_20_ugd,100.0%;KL4_21_gpi,100.0%;KL4_22…		0		0 / 23 (0%)		0
ERR246850	9119_5#75	DR8382	oxaAb	KL107	KL107	Perfect		1	1	0 bp	19 / 19 (100%)	KL107_01_wzc,100.0%;KL107_02_wzb,100.0%;KL107_03_wza,100.0%;KL107_04_gna,100.0%;KL107_05_gne2,100.0%;KL107_06_wzx,100.0%;KL107_07_gtr1,100.0%;KL107_08_wzy,100.0%;KL107_09_atr1,100.0%;KL107_10_gtr2,100.0%;KL107_11_itrA1,100.0%;KL107_12_qhbA,100.0%;KL107_13_qhbB,100.0%;KL107_14_gdr,100.0%;KL107_15_galU,100.0%;KL107_16_ugd,100.0%;KL107_17_gpi,100.0%;KL107_18_gne1,100.0%;KL107_19_pgm,100.0%		0		0 / 19 (0%)		0
ERR246849	9119_5#74	DB62129	oxaAb	KL4	KL4	Perfect		1	1	0 bp	23 / 23 (100%)	KL4_01_wzc,100.0%;KL4_02_wzb,100.0%;KL4_03_wza,100.0%;KL4_04_gna,100.0%;KL4_05_gne2,100.0%;KL4_06_wzx,100.0%;KL4_07_Ptr1,100.0%;KL4_08_gtr10,100.0%;KL4_09_wzy,100.0%;KL4_10_gtr11,100.0%;KL4_11_gtr12,100.0%;KL4_12_qnr,100.0%;KL4_13_itrB1,100.0%;KL4_14_atr3,100.0%;KL4_15_gdr,100.0%;KL4_16_gne3,100.0%;KL4_17_atr4,100.0%;KL4_18_atr5,100.0%;KL4_19_galU,100.0%;KL4_20_ugd,100.0%;KL4_21_gpi,100.0%;KL4_22…		0		0 / 23 (0%)		0
ERR246834	9119_5#59	DR10490	oxaAb	KL107	KL107	Perfect		1	1	0 bp	19 / 19 (100%)	KL107_01_wzc,100.0%;KL107_02_wzb,100.0%;KL107_03_wza,100.0%;KL107_04_gna,100.0%;KL107_05_gne2,100.0%;KL107_06_wzx,100.0%;KL107_07_gtr1,100.0%;KL107_08_wzy,100.0%;KL107_09_atr1,100.0%;KL107_10_gtr2,100.0%;KL107_11_itrA1,100.0%;KL107_12_qhbA,100.0%;KL107_13_qhbB,100.0%;KL107_14_gdr,100.0%;KL107_15_galU,100.0%;KL107_16_ugd,100.0%;KL107_17_gpi,100.0%;KL107_18_gne1,100.0%;KL107_19_pgm,100.0%		0		0 / 19 (0%)		0
ERR246857	9119_5#82	DB63855	oxaAb	KL4	KL4	Perfect		1	1	0 bp	23 / 23 (100%)	KL4_01_wzc,100.0%;KL4_02_wzb,100.0%;KL4_03_wza,100.0%;KL4_04_gna,100.0%;KL4_05_gne2,100.0%;KL4_06_wzx,100.0%;KL4_07_Ptr1,100.0%;KL4_08_gtr10,100.0%;KL4_09_wzy,100.0%;KL4_10_gtr11,100.0%;KL4_11_gtr12,100.0%;KL4_12_qnr,100.0%;KL4_13_itrB1,100.0%;KL4_14_atr3,100.0%;KL4_15_gdr,100.0%;KL4_16_gne3,100.0%;KL4_17_atr4,100.0%;KL4_18_atr5,100.0%;KL4_19_galU,100.0%;KL4_20_ugd,100.0%;KL4_21_gpi,100.0%;KL4_22…		0		0 / 23 (0%)		0
ERR246856	9119_5#81	DR27223	oxaAb	KL73	KL73	Perfect		1	1	0 bp	31 / 31 (100%)	KL73_01_wzc,100.0%;KL73_02_wzb,100.0%;KL73_03_wza,100.0%;KL73_04_gna,100.0%;KL73_05_lgaA,100.0%;KL73_06_lgaB,100.0%;KL73_07_lgaC,100.0%;KL73_08_lgaD,100.0%;KL73_09_lgaE,100.0%;KL73_10_lgaF,100.0%;KL73_11_aciA,100.0%;KL73_12_aciE,100.0%;KL73_13_aciC,100.0%;KL73_14_aciD,100.0%;KL73_15_gtr59,100.0%;KL73_16_wzx,100.0%;KL73_17_wzy,100.0%;KL73_18_gtr30,100.0%;KL73_19_fnlA,100.0%;KL73_20_fnlB,100.0%;KL7…		0		0 / 31 (0%)		0
ERR246858	9119_5#83	DB42198	oxaAb	KL107	KL107	Perfect		1	1	0 bp	19 / 19 (100%)	KL107_01_wzc,100.0%;KL107_02_wzb,100.0%;KL107_03_wza,100.0%;KL107_04_gna,100.0%;KL107_05_gne2,100.0%;KL107_06_wzx,100.0%;KL107_07_gtr1,100.0%;KL107_08_wzy,100.0%;KL107_09_atr1,100.0%;KL107_10_gtr2,100.0%;KL107_11_itrA1,100.0%;KL107_12_qhbA,100.0%;KL107_13_qhbB,100.0%;KL107_14_gdr,100.0%;KL107_15_galU,100.0%;KL107_16_ugd,100.0%;KL107_17_gpi,100.0%;KL107_18_gne1,100.0%;KL107_19_pgm,100.0%		0		0 / 19 (0%)		0
ERR246851	9119_5#76	CGH M060010253	oxaAb	KL4	KL4	Perfect		1	1	0 bp	23 / 23 (100%)	KL4_01_wzc,100.0%;KL4_02_wzb,100.0%;KL4_03_wza,100.0%;KL4_04_gna,100.0%;KL4_05_gne2,100.0%;KL4_06_wzx,100.0%;KL4_07_Ptr1,100.0%;KL4_08_gtr10,100.0%;KL4_09_wzy,100.0%;KL4_10_gtr11,100.0%;KL4_11_gtr12,100.0%;KL4_12_qnr,100.0%;KL4_13_itrB1,100.0%;KL4_14_atr3,100.0%;KL4_15_gdr,100.0%;KL4_16_gne3,100.0%;KL4_17_atr4,100.0%;KL4_18_atr5,100.0%;KL4_19_galU,100.0%;KL4_20_ugd,100.0%;KL4_21_gpi,100.0%;KL4_22…		0		0 / 23 (0%)		0
ERR246864	9119_5#89	DR28106	oxaAb	KL4	KL4	Perfect		1	1	0 bp	23 / 23 (100%)	KL4_01_wzc,100.0%;KL4_02_wzb,100.0%;KL4_03_wza,100.0%;KL4_04_gna,100.0%;KL4_05_gne2,100.0%;KL4_06_wzx,100.0%;KL4_07_Ptr1,100.0%;KL4_08_gtr10,100.0%;KL4_09_wzy,100.0%;KL4_10_gtr11,100.0%;KL4_11_gtr12,100.0%;KL4_12_qnr,100.0%;KL4_13_itrB1,100.0%;KL4_14_atr3,100.0%;KL4_15_gdr,100.0%;KL4_16_gne3,100.0%;KL4_17_atr4,100.0%;KL4_18_atr5,100.0%;KL4_19_galU,100.0%;KL4_20_ugd,100.0%;KL4_21_gpi,100.0%;KL4_22…		0		0 / 23 (0%)		0
ERR246866	9119_5#91	DR16280	oxaAb	KL107	KL107	Perfect		1	1	0 bp	19 / 19 (100%)	KL107_01_wzc,100.0%;KL107_02_wzb,100.0%;KL107_03_wza,100.0%;KL107_04_gna,100.0%;KL107_05_gne2,100.0%;KL107_06_wzx,100.0%;KL107_07_gtr1,100.0%;KL107_08_wzy,100.0%;KL107_09_atr1,100.0%;KL107_10_gtr2,100.0%;KL107_11_itrA1,100.0%;KL107_12_qhbA,100.0%;KL107_13_qhbB,100.0%;KL107_14_gdr,100.0%;KL107_15_galU,100.0%;KL107_16_ugd,100.0%;KL107_17_gpi,100.0%;KL107_18_gne1,100.0%;KL107_19_pgm,100.0%		0		0 / 19 (0%)		0
ERR246891	9119_6#20	6033158098	oxaAb	KL7	KL7	Perfect		1	1	0 bp	22 / 22 (100%)	KL7_01_wzc,100.0%;KL7_02_wzb,100.0%;KL7_03_wza,100.0%;KL7_04_gna,100.0%;KL7_05_lgaA,100.0%;KL7_06_lgaB,100.0%;KL7_07_lgaC,100.0%;KL7_08_lgaD,100.0%;KL7_09_lgaE,100.0%;KL7_10_lgaF,100.0%;KL7_11_lgaG,100.0%;KL7_12_wzx,100.0%;KL7_13_gtr13,100.0%;KL7_14_wzy,100.0%;KL7_15_gtr14,100.0%;KL7_16_gtr15,100.0%;KL7_17_itrA2,100.0%;KL7_18_galU,100.0%;KL7_19_ugd,100.0%;KL7_20_gpi,100.0%;KL7_21_gne1,100.0%;KL7_…		0		0 / 22 (0%)		0
ERR246882	9119_6#11	DR15597	oxaAb	KL7	KL7	Perfect		1	1	0 bp	22 / 22 (100%)	KL7_01_wzc,100.0%;KL7_02_wzb,100.0%;KL7_03_wza,100.0%;KL7_04_gna,100.0%;KL7_05_lgaA,100.0%;KL7_06_lgaB,100.0%;KL7_07_lgaC,100.0%;KL7_08_lgaD,100.0%;KL7_09_lgaE,100.0%;KL7_10_lgaF,100.0%;KL7_11_lgaG,100.0%;KL7_12_wzx,100.0%;KL7_13_gtr13,100.0%;KL7_14_wzy,100.0%;KL7_15_gtr14,100.0%;KL7_16_gtr15,100.0%;KL7_17_itrA2,100.0%;KL7_18_galU,100.0%;KL7_19_ugd,100.0%;KL7_20_gpi,100.0%;KL7_21_gne1,100.0%;KL7_…		0		0 / 22 (0%)		0
ERR246784	9119_5#9	DR27515	oxaAb	KL73	KL73	Perfect		1	1	0 bp	31 / 31 (100%)	KL73_01_wzc,100.0%;KL73_02_wzb,100.0%;KL73_03_wza,100.0%;KL73_04_gna,100.0%;KL73_05_lgaA,100.0%;KL73_06_lgaB,100.0%;KL73_07_lgaC,100.0%;KL73_08_lgaD,100.0%;KL73_09_lgaE,100.0%;KL73_10_lgaF,100.0%;KL73_11_aciA,100.0%;KL73_12_aciE,100.0%;KL73_13_aciC,100.0%;KL73_14_aciD,100.0%;KL73_15_gtr59,100.0%;KL73_16_wzx,100.0%;KL73_17_wzy,100.0%;KL73_18_gtr30,100.0%;KL73_19_fnlA,100.0%;KL73_20_fnlB,100.0%;KL7…		0		0 / 31 (0%)		0
ERR246906	9119_6#35	4139-334	oxaAb	KL7	KL7	Perfect		1	1	0 bp	22 / 22 (100%)	KL7_01_wzc,100.0%;KL7_02_wzb,100.0%;KL7_03_wza,100.0%;KL7_04_gna,100.0%;KL7_05_lgaA,100.0%;KL7_06_lgaB,100.0%;KL7_07_lgaC,100.0%;KL7_08_lgaD,100.0%;KL7_09_lgaE,100.0%;KL7_10_lgaF,100.0%;KL7_11_lgaG,100.0%;KL7_12_wzx,100.0%;KL7_13_gtr13,100.0%;KL7_14_wzy,100.0%;KL7_15_gtr14,100.0%;KL7_16_gtr15,100.0%;KL7_17_itrA2,100.0%;KL7_18_galU,100.0%;KL7_19_ugd,100.0%;KL7_20_gpi,100.0%;KL7_21_gne1,100.0%;KL7_…		0		0 / 22 (0%)		0
ERR246932	9119_6#61	DB29478	oxaAb	KL73	KL73	Perfect		1	1	0 bp	31 / 31 (100%)	KL73_01_wzc,100.0%;KL73_02_wzb,100.0%;KL73_03_wza,100.0%;KL73_04_gna,100.0%;KL73_05_lgaA,100.0%;KL73_06_lgaB,100.0%;KL73_07_lgaC,100.0%;KL73_08_lgaD,100.0%;KL73_09_lgaE,100.0%;KL73_10_lgaF,100.0%;KL73_11_aciA,100.0%;KL73_12_aciE,100.0%;KL73_13_aciC,100.0%;KL73_14_aciD,100.0%;KL73_15_gtr59,100.0%;KL73_16_wzx,100.0%;KL73_17_wzy,100.0%;KL73_18_gtr30,100.0%;KL73_19_fnlA,100.0%;KL73_20_fnlB,100.0%;KL7…		0		0 / 31 (0%)		0
ERR246953	9119_6#82	2177-41	oxaAb	KL7	KL7	Perfect		1	1	0 bp	22 / 22 (100%)	KL7_01_wzc,100.0%;KL7_02_wzb,100.0%;KL7_03_wza,100.0%;KL7_04_gna,100.0%;KL7_05_lgaA,100.0%;KL7_06_lgaB,100.0%;KL7_07_lgaC,100.0%;KL7_08_lgaD,100.0%;KL7_09_lgaE,100.0%;KL7_10_lgaF,100.0%;KL7_11_lgaG,100.0%;KL7_12_wzx,100.0%;KL7_13_gtr13,100.0%;KL7_14_wzy,100.0%;KL7_15_gtr14,100.0%;KL7_16_gtr15,100.0%;KL7_17_itrA2,100.0%;KL7_18_galU,100.0%;KL7_19_ugd,100.0%;KL7_20_gpi,100.0%;KL7_21_gne1,100.0%;KL7_…		0		0 / 22 (0%)		0
ERR246924	9119_6#53	DB24441	oxaAb	KL73	KL73	Perfect		1	1	0 bp	31 / 31 (100%)	KL73_01_wzc,100.0%;KL73_02_wzb,100.0%;KL73_03_wza,100.0%;KL73_04_gna,100.0%;KL73_05_lgaA,100.0%;KL73_06_lgaB,100.0%;KL73_07_lgaC,100.0%;KL73_08_lgaD,100.0%;KL73_09_lgaE,100.0%;KL73_10_lgaF,100.0%;KL73_11_aciA,100.0%;KL73_12_aciE,100.0%;KL73_13_aciC,100.0%;KL73_14_aciD,100.0%;KL73_15_gtr59,100.0%;KL73_16_wzx,100.0%;KL73_17_wzy,100.0%;KL73_18_gtr30,100.0%;KL73_19_fnlA,100.0%;KL73_20_fnlB,100.0%;KL7…		0		0 / 31 (0%)		0
ERR246961	9119_6#90	3053-103	oxaAb	KL7	KL7	Perfect		1	1	0 bp	22 / 22 (100%)	KL7_01_wzc,100.0%;KL7_02_wzb,100.0%;KL7_03_wza,100.0%;KL7_04_gna,100.0%;KL7_05_lgaA,100.0%;KL7_06_lgaB,100.0%;KL7_07_lgaC,100.0%;KL7_08_lgaD,100.0%;KL7_09_lgaE,100.0%;KL7_10_lgaF,100.0%;KL7_11_lgaG,100.0%;KL7_12_wzx,100.0%;KL7_13_gtr13,100.0%;KL7_14_wzy,100.0%;KL7_15_gtr14,100.0%;KL7_16_gtr15,100.0%;KL7_17_itrA2,100.0%;KL7_18_galU,100.0%;KL7_19_ugd,100.0%;KL7_20_gpi,100.0%;KL7_21_gne1,100.0%;KL7_…		0		0 / 22 (0%)		0
ERR246959	9119_6#88	AB8879 ORIGINAL	oxaAb	KL73	KL73	Perfect		1	1	0 bp	31 / 31 (100%)	KL73_01_wzc,100.0%;KL73_02_wzb,100.0%;KL73_03_wza,100.0%;KL73_04_gna,100.0%;KL73_05_lgaA,100.0%;KL73_06_lgaB,100.0%;KL73_07_lgaC,100.0%;KL73_08_lgaD,100.0%;KL73_09_lgaE,100.0%;KL73_10_lgaF,100.0%;KL73_11_aciA,100.0%;KL73_12_aciE,100.0%;KL73_13_aciC,100.0%;KL73_14_aciD,100.0%;KL73_15_gtr59,100.0%;KL73_16_wzx,100.0%;KL73_17_wzy,100.0%;KL73_18_gtr30,100.0%;KL73_19_fnlA,100.0%;KL73_20_fnlB,100.0%;KL7…		0		0 / 31 (0%)		0
ERR246947	9119_6#76	DB7223	oxaAb	KL73	KL73	Perfect		1	1	0 bp	31 / 31 (100%)	KL73_01_wzc,100.0%;KL73_02_wzb,100.0%;KL73_03_wza,100.0%;KL73_04_gna,100.0%;KL73_05_lgaA,100.0%;KL73_06_lgaB,100.0%;KL73_07_lgaC,100.0%;KL73_08_lgaD,100.0%;KL73_09_lgaE,100.0%;KL73_10_lgaF,100.0%;KL73_11_aciA,100.0%;KL73_12_aciE,100.0%;KL73_13_aciC,100.0%;KL73_14_aciD,100.0%;KL73_15_gtr59,100.0%;KL73_16_wzx,100.0%;KL73_17_wzy,100.0%;KL73_18_gtr30,100.0%;KL73_19_fnlA,100.0%;KL73_20_fnlB,100.0%;KL7…		0		0 / 31 (0%)		0
ERR249240	9179_4#28	H12	oxaAb	KL2	KL2	Perfect		1	1	0 bp	22 / 22 (100%)	KL2_01_wzc,100.0%;KL2_02_wzb,100.0%;KL2_03_wza,100.0%;KL2_04_gna,100.0%;KL2_05_psaA,100.0%;KL2_06_psaB,100.0%;KL2_07_psaC,100.0%;KL2_08_psaD,100.0%;KL2_09_psaE,100.0%;KL2_10_psaF,100.0%;KL2_11_wzx,100.0%;KL2_12_kpsS1,100.0%;KL2_13_wzy,100.0%;KL2_14_gtr3,100.0%;KL2_15_gtr4,100.0%;KL2_16_gtr5,100.0%;KL2_17_itrA2,100.0%;KL2_18_galU,100.0%;KL2_19_ugd,100.0%;KL2_20_gpi,100.0%;KL2_21_gne1,100.0%;KL2_22…		0		0 / 22 (0%)		0
ERR246967	9119_6#96	AB8879A	oxaAb	KL73	KL73	Perfect		1	1	0 bp	31 / 31 (100%)	KL73_01_wzc,100.0%;KL73_02_wzb,100.0%;KL73_03_wza,100.0%;KL73_04_gna,100.0%;KL73_05_lgaA,100.0%;KL73_06_lgaB,100.0%;KL73_07_lgaC,100.0%;KL73_08_lgaD,100.0%;KL73_09_lgaE,100.0%;KL73_10_lgaF,100.0%;KL73_11_aciA,100.0%;KL73_12_aciE,100.0%;KL73_13_aciC,100.0%;KL73_14_aciD,100.0%;KL73_15_gtr59,100.0%;KL73_16_wzx,100.0%;KL73_17_wzy,100.0%;KL73_18_gtr30,100.0%;KL73_19_fnlA,100.0%;KL73_20_fnlB,100.0%;KL7…		0		0 / 31 (0%)		0
ERR249215	9179_4#3	WM98c	oxaAb	KL51	KL51	Perfect		1	1	0 bp	18 / 18 (100%)	KL51_01_wzc,100.0%;KL51_02_wzb,100.0%;KL51_03_wza,100.0%;KL51_04_gna,100.0%;KL51_05_wzx,100.0%;KL51_06_gtr103,100.0%;KL51_07_gtr104,100.0%;KL51_08_wzy,100.0%;KL51_09_gtr105,100.0%;KL51_10_gne4,100.0%;KL51_11_gtr106,100.0%;KL51_12_itrA3,100.0%;KL51_13_galU,100.0%;KL51_14_ugd,100.0%;KL51_15_gpi,100.0%;KL51_16_gne1,100.0%;KL51_17_pgt1,100.0%;KL51_18_pgm,100.0%		0		0 / 18 (0%)		0
ERR249259	9179_4#47	H32	oxaAb	KL52	KL52	Perfect		1	1	0 bp	17 / 17 (100%)	KL52_01_wzc,100.0%;KL52_02_wzb,100.0%;KL52_03_wza,100.0%;KL52_04_gna,100.0%;KL52_05_mnaA,100.0%;KL52_06_wzx,100.0%;KL52_07_gtr107,100.0%;KL52_08_wzy,100.0%;KL52_09_gtr108,100.0%;KL52_10_gtr5,100.0%;KL52_11_itrA2,100.0%;KL52_12_galU,100.0%;KL52_13_ugd,100.0%;KL52_14_gpi,100.0%;KL52_15_gne1,100.0%;KL52_16_pgt1,100.0%;KL52_17_pgm,100.0%		0		0 / 17 (0%)		0
ERR249258	9179_4#46	H30	oxaAb	KL2	KL2	Perfect		1	1	0 bp	22 / 22 (100%)	KL2_01_wzc,100.0%;KL2_02_wzb,100.0%;KL2_03_wza,100.0%;KL2_04_gna,100.0%;KL2_05_psaA,100.0%;KL2_06_psaB,100.0%;KL2_07_psaC,100.0%;KL2_08_psaD,100.0%;KL2_09_psaE,100.0%;KL2_10_psaF,100.0%;KL2_11_wzx,100.0%;KL2_12_kpsS1,100.0%;KL2_13_wzy,100.0%;KL2_14_gtr3,100.0%;KL2_15_gtr4,100.0%;KL2_16_gtr5,100.0%;KL2_17_itrA2,100.0%;KL2_18_galU,100.0%;KL2_19_ugd,100.0%;KL2_20_gpi,100.0%;KL2_21_gne1,100.0%;KL2_22…		0		0 / 22 (0%)		0
ERR249254	9179_4#42	H26	oxaAb	KL2	KL2	Perfect		1	1	0 bp	22 / 22 (100%)	KL2_01_wzc,100.0%;KL2_02_wzb,100.0%;KL2_03_wza,100.0%;KL2_04_gna,100.0%;KL2_05_psaA,100.0%;KL2_06_psaB,100.0%;KL2_07_psaC,100.0%;KL2_08_psaD,100.0%;KL2_09_psaE,100.0%;KL2_10_psaF,100.0%;KL2_11_wzx,100.0%;KL2_12_kpsS1,100.0%;KL2_13_wzy,100.0%;KL2_14_gtr3,100.0%;KL2_15_gtr4,100.0%;KL2_16_gtr5,100.0%;KL2_17_itrA2,100.0%;KL2_18_galU,100.0%;KL2_19_ugd,100.0%;KL2_20_gpi,100.0%;KL2_21_gne1,100.0%;KL2_22…		0		0 / 22 (0%)		0
ERR249255	9179_4#43	H27	oxaAb	KL2	KL2	Perfect		1	1	0 bp	22 / 22 (100%)	KL2_01_wzc,100.0%;KL2_02_wzb,100.0%;KL2_03_wza,100.0%;KL2_04_gna,100.0%;KL2_05_psaA,100.0%;KL2_06_psaB,100.0%;KL2_07_psaC,100.0%;KL2_08_psaD,100.0%;KL2_09_psaE,100.0%;KL2_10_psaF,100.0%;KL2_11_wzx,100.0%;KL2_12_kpsS1,100.0%;KL2_13_wzy,100.0%;KL2_14_gtr3,100.0%;KL2_15_gtr4,100.0%;KL2_16_gtr5,100.0%;KL2_17_itrA2,100.0%;KL2_18_galU,100.0%;KL2_19_ugd,100.0%;KL2_20_gpi,100.0%;KL2_21_gne1,100.0%;KL2_22…		0		0 / 22 (0%)		0
ERR249256	9179_4#44	H28	oxaAb	KL2	KL2	Perfect		1	1	0 bp	22 / 22 (100%)	KL2_01_wzc,100.0%;KL2_02_wzb,100.0%;KL2_03_wza,100.0%;KL2_04_gna,100.0%;KL2_05_psaA,100.0%;KL2_06_psaB,100.0%;KL2_07_psaC,100.0%;KL2_08_psaD,100.0%;KL2_09_psaE,100.0%;KL2_10_psaF,100.0%;KL2_11_wzx,100.0%;KL2_12_kpsS1,100.0%;KL2_13_wzy,100.0%;KL2_14_gtr3,100.0%;KL2_15_gtr4,100.0%;KL2_16_gtr5,100.0%;KL2_17_itrA2,100.0%;KL2_18_galU,100.0%;KL2_19_ugd,100.0%;KL2_20_gpi,100.0%;KL2_21_gne1,100.0%;KL2_22…		0		0 / 22 (0%)		0
ERR249253	9179_4#41	H25	oxaAb	KL2	KL2	Perfect		1	1	0 bp	22 / 22 (100%)	KL2_01_wzc,100.0%;KL2_02_wzb,100.0%;KL2_03_wza,100.0%;KL2_04_gna,100.0%;KL2_05_psaA,100.0%;KL2_06_psaB,100.0%;KL2_07_psaC,100.0%;KL2_08_psaD,100.0%;KL2_09_psaE,100.0%;KL2_10_psaF,100.0%;KL2_11_wzx,100.0%;KL2_12_kpsS1,100.0%;KL2_13_wzy,100.0%;KL2_14_gtr3,100.0%;KL2_15_gtr4,100.0%;KL2_16_gtr5,100.0%;KL2_17_itrA2,100.0%;KL2_18_galU,100.0%;KL2_19_ugd,100.0%;KL2_20_gpi,100.0%;KL2_21_gne1,100.0%;KL2_22…		0		0 / 22 (0%)		0
ERR249244	9179_4#32	H16	oxaAb	KL2	KL2	Perfect		1	1	0 bp	22 / 22 (100%)	KL2_01_wzc,100.0%;KL2_02_wzb,100.0%;KL2_03_wza,100.0%;KL2_04_gna,100.0%;KL2_05_psaA,100.0%;KL2_06_psaB,100.0%;KL2_07_psaC,100.0%;KL2_08_psaD,100.0%;KL2_09_psaE,100.0%;KL2_10_psaF,100.0%;KL2_11_wzx,100.0%;KL2_12_kpsS1,100.0%;KL2_13_wzy,100.0%;KL2_14_gtr3,100.0%;KL2_15_gtr4,100.0%;KL2_16_gtr5,100.0%;KL2_17_itrA2,100.0%;KL2_18_galU,100.0%;KL2_19_ugd,100.0%;KL2_20_gpi,100.0%;KL2_21_gne1,100.0%;KL2_22…		0		0 / 22 (0%)		0
ERR246939	9119_6#68	TTSH 6013-654325	oxaAb	KL7	KL7	Perfect		1	1	0 bp	22 / 22 (100%)	KL7_01_wzc,100.0%;KL7_02_wzb,100.0%;KL7_03_wza,100.0%;KL7_04_gna,100.0%;KL7_05_lgaA,100.0%;KL7_06_lgaB,100.0%;KL7_07_lgaC,100.0%;KL7_08_lgaD,100.0%;KL7_09_lgaE,100.0%;KL7_10_lgaF,100.0%;KL7_11_lgaG,100.0%;KL7_12_wzx,100.0%;KL7_13_gtr13,100.0%;KL7_14_wzy,100.0%;KL7_15_gtr14,100.0%;KL7_16_gtr15,100.0%;KL7_17_itrA2,100.0%;KL7_18_galU,100.0%;KL7_19_ugd,100.0%;KL7_20_gpi,100.0%;KL7_21_gne1,100.0%;KL7_…		0		0 / 22 (0%)		0
ERR249242	9179_4#30	H14	oxaAb	KL2	KL2	Perfect		1	1	0 bp	22 / 22 (100%)	KL2_01_wzc,100.0%;KL2_02_wzb,100.0%;KL2_03_wza,100.0%;KL2_04_gna,100.0%;KL2_05_psaA,100.0%;KL2_06_psaB,100.0%;KL2_07_psaC,100.0%;KL2_08_psaD,100.0%;KL2_09_psaE,100.0%;KL2_10_psaF,100.0%;KL2_11_wzx,100.0%;KL2_12_kpsS1,100.0%;KL2_13_wzy,100.0%;KL2_14_gtr3,100.0%;KL2_15_gtr4,100.0%;KL2_16_gtr5,100.0%;KL2_17_itrA2,100.0%;KL2_18_galU,100.0%;KL2_19_ugd,100.0%;KL2_20_gpi,100.0%;KL2_21_gne1,100.0%;KL2_22…		0		0 / 22 (0%)		0
ERR249249	9179_4#37	H21	oxaAb	KL2	KL2	Perfect		1	1	0 bp	22 / 22 (100%)	KL2_01_wzc,100.0%;KL2_02_wzb,100.0%;KL2_03_wza,100.0%;KL2_04_gna,100.0%;KL2_05_psaA,100.0%;KL2_06_psaB,100.0%;KL2_07_psaC,100.0%;KL2_08_psaD,100.0%;KL2_09_psaE,100.0%;KL2_10_psaF,100.0%;KL2_11_wzx,100.0%;KL2_12_kpsS1,100.0%;KL2_13_wzy,100.0%;KL2_14_gtr3,100.0%;KL2_15_gtr4,100.0%;KL2_16_gtr5,100.0%;KL2_17_itrA2,100.0%;KL2_18_galU,100.0%;KL2_19_ugd,100.0%;KL2_20_gpi,100.0%;KL2_21_gne1,100.0%;KL2_22…		0		0 / 22 (0%)		0
ERR249262	9179_4#50	H35	oxaAb	KL2	KL2	Perfect		1	1	0 bp	22 / 22 (100%)	KL2_01_wzc,100.0%;KL2_02_wzb,100.0%;KL2_03_wza,100.0%;KL2_04_gna,100.0%;KL2_05_psaA,100.0%;KL2_06_psaB,100.0%;KL2_07_psaC,100.0%;KL2_08_psaD,100.0%;KL2_09_psaE,100.0%;KL2_10_psaF,100.0%;KL2_11_wzx,100.0%;KL2_12_kpsS1,100.0%;KL2_13_wzy,100.0%;KL2_14_gtr3,100.0%;KL2_15_gtr4,100.0%;KL2_16_gtr5,100.0%;KL2_17_itrA2,100.0%;KL2_18_galU,100.0%;KL2_19_ugd,100.0%;KL2_20_gpi,100.0%;KL2_21_gne1,100.0%;KL2_22…		0		0 / 22 (0%)		0
ERR249263	9179_4#51	H36	oxaAb	KL2	KL2	Perfect		1	1	0 bp	22 / 22 (100%)	KL2_01_wzc,100.0%;KL2_02_wzb,100.0%;KL2_03_wza,100.0%;KL2_04_gna,100.0%;KL2_05_psaA,100.0%;KL2_06_psaB,100.0%;KL2_07_psaC,100.0%;KL2_08_psaD,100.0%;KL2_09_psaE,100.0%;KL2_10_psaF,100.0%;KL2_11_wzx,100.0%;KL2_12_kpsS1,100.0%;KL2_13_wzy,100.0%;KL2_14_gtr3,100.0%;KL2_15_gtr4,100.0%;KL2_16_gtr5,100.0%;KL2_17_itrA2,100.0%;KL2_18_galU,100.0%;KL2_19_ugd,100.0%;KL2_20_gpi,100.0%;KL2_21_gne1,100.0%;KL2_22…		0		0 / 22 (0%)		0
ERR249261	9179_4#49	H34	oxaAb	KL2	KL2	Perfect		1	1	0 bp	22 / 22 (100%)	KL2_01_wzc,100.0%;KL2_02_wzb,100.0%;KL2_03_wza,100.0%;KL2_04_gna,100.0%;KL2_05_psaA,100.0%;KL2_06_psaB,100.0%;KL2_07_psaC,100.0%;KL2_08_psaD,100.0%;KL2_09_psaE,100.0%;KL2_10_psaF,100.0%;KL2_11_wzx,100.0%;KL2_12_kpsS1,100.0%;KL2_13_wzy,100.0%;KL2_14_gtr3,100.0%;KL2_15_gtr4,100.0%;KL2_16_gtr5,100.0%;KL2_17_itrA2,100.0%;KL2_18_galU,100.0%;KL2_19_ugd,100.0%;KL2_20_gpi,100.0%;KL2_21_gne1,100.0%;KL2_22…		0		0 / 22 (0%)		0
ERR249260	9179_4#48	H33	oxaAb	KL2	KL2	Perfect		1	1	0 bp	22 / 22 (100%)	KL2_01_wzc,100.0%;KL2_02_wzb,100.0%;KL2_03_wza,100.0%;KL2_04_gna,100.0%;KL2_05_psaA,100.0%;KL2_06_psaB,100.0%;KL2_07_psaC,100.0%;KL2_08_psaD,100.0%;KL2_09_psaE,100.0%;KL2_10_psaF,100.0%;KL2_11_wzx,100.0%;KL2_12_kpsS1,100.0%;KL2_13_wzy,100.0%;KL2_14_gtr3,100.0%;KL2_15_gtr4,100.0%;KL2_16_gtr5,100.0%;KL2_17_itrA2,100.0%;KL2_18_galU,100.0%;KL2_19_ugd,100.0%;KL2_20_gpi,100.0%;KL2_21_gne1,100.0%;KL2_22…		0		0 / 22 (0%)		0
ERR246938	9119_6#67	DR9910	oxaAb	KL7	KL7	Perfect		1	1	0 bp	22 / 22 (100%)	KL7_01_wzc,100.0%;KL7_02_wzb,100.0%;KL7_03_wza,100.0%;KL7_04_gna,100.0%;KL7_05_lgaA,100.0%;KL7_06_lgaB,100.0%;KL7_07_lgaC,100.0%;KL7_08_lgaD,100.0%;KL7_09_lgaE,100.0%;KL7_10_lgaF,100.0%;KL7_11_lgaG,100.0%;KL7_12_wzx,100.0%;KL7_13_gtr13,100.0%;KL7_14_wzy,100.0%;KL7_15_gtr14,100.0%;KL7_16_gtr15,100.0%;KL7_17_itrA2,100.0%;KL7_18_galU,100.0%;KL7_19_ugd,100.0%;KL7_20_gpi,100.0%;KL7_21_gne1,100.0%;KL7_…		0		0 / 22 (0%)		0
ERR249241	9179_4#29	H13	oxaAb	KL2	KL2	Perfect		1	1	0 bp	22 / 22 (100%)	KL2_01_wzc,100.0%;KL2_02_wzb,100.0%;KL2_03_wza,100.0%;KL2_04_gna,100.0%;KL2_05_psaA,100.0%;KL2_06_psaB,100.0%;KL2_07_psaC,100.0%;KL2_08_psaD,100.0%;KL2_09_psaE,100.0%;KL2_10_psaF,100.0%;KL2_11_wzx,100.0%;KL2_12_kpsS1,100.0%;KL2_13_wzy,100.0%;KL2_14_gtr3,100.0%;KL2_15_gtr4,100.0%;KL2_16_gtr5,100.0%;KL2_17_itrA2,100.0%;KL2_18_galU,100.0%;KL2_19_ugd,100.0%;KL2_20_gpi,100.0%;KL2_21_gne1,100.0%;KL2_22…		0		0 / 22 (0%)		0
ERR249267	9179_4#55	H40	oxaAb	KL52	KL52	Perfect		1	1	0 bp	17 / 17 (100%)	KL52_01_wzc,100.0%;KL52_02_wzb,100.0%;KL52_03_wza,100.0%;KL52_04_gna,100.0%;KL52_05_mnaA,100.0%;KL52_06_wzx,100.0%;KL52_07_gtr107,100.0%;KL52_08_wzy,100.0%;KL52_09_gtr108,100.0%;KL52_10_gtr5,100.0%;KL52_11_itrA2,100.0%;KL52_12_galU,100.0%;KL52_13_ugd,100.0%;KL52_14_gpi,100.0%;KL52_15_gne1,100.0%;KL52_16_pgt1,100.0%;KL52_17_pgm,100.0%		0		0 / 17 (0%)		0
ERR249273	9179_4#61	I5	oxaAb	KL2	KL2	Perfect		1	1	0 bp	22 / 22 (100%)	KL2_01_wzc,100.0%;KL2_02_wzb,100.0%;KL2_03_wza,100.0%;KL2_04_gna,100.0%;KL2_05_psaA,100.0%;KL2_06_psaB,100.0%;KL2_07_psaC,100.0%;KL2_08_psaD,100.0%;KL2_09_psaE,100.0%;KL2_10_psaF,100.0%;KL2_11_wzx,100.0%;KL2_12_kpsS1,100.0%;KL2_13_wzy,100.0%;KL2_14_gtr3,100.0%;KL2_15_gtr4,100.0%;KL2_16_gtr5,100.0%;KL2_17_itrA2,100.0%;KL2_18_galU,100.0%;KL2_19_ugd,100.0%;KL2_20_gpi,100.0%;KL2_21_gne1,100.0%;KL2_22…		0		0 / 22 (0%)		0
ERR249265	9179_4#53	H38	oxaAb	KL2	KL2	Perfect		1	1	0 bp	22 / 22 (100%)	KL2_01_wzc,100.0%;KL2_02_wzb,100.0%;KL2_03_wza,100.0%;KL2_04_gna,100.0%;KL2_05_psaA,100.0%;KL2_06_psaB,100.0%;KL2_07_psaC,100.0%;KL2_08_psaD,100.0%;KL2_09_psaE,100.0%;KL2_10_psaF,100.0%;KL2_11_wzx,100.0%;KL2_12_kpsS1,100.0%;KL2_13_wzy,100.0%;KL2_14_gtr3,100.0%;KL2_15_gtr4,100.0%;KL2_16_gtr5,100.0%;KL2_17_itrA2,100.0%;KL2_18_galU,100.0%;KL2_19_ugd,100.0%;KL2_20_gpi,100.0%;KL2_21_gne1,100.0%;KL2_22…		0		0 / 22 (0%)		0
ERR249266	9179_4#54	H39	oxaAb	KL2	KL2	Perfect		1	1	0 bp	22 / 22 (100%)	KL2_01_wzc,100.0%;KL2_02_wzb,100.0%;KL2_03_wza,100.0%;KL2_04_gna,100.0%;KL2_05_psaA,100.0%;KL2_06_psaB,100.0%;KL2_07_psaC,100.0%;KL2_08_psaD,100.0%;KL2_09_psaE,100.0%;KL2_10_psaF,100.0%;KL2_11_wzx,100.0%;KL2_12_kpsS1,100.0%;KL2_13_wzy,100.0%;KL2_14_gtr3,100.0%;KL2_15_gtr4,100.0%;KL2_16_gtr5,100.0%;KL2_17_itrA2,100.0%;KL2_18_galU,100.0%;KL2_19_ugd,100.0%;KL2_20_gpi,100.0%;KL2_21_gne1,100.0%;KL2_22…		0		0 / 22 (0%)		0
ERR249272	9179_4#60	I4	oxaAb	KL2	KL2	Perfect		1	1	0 bp	22 / 22 (100%)	KL2_01_wzc,100.0%;KL2_02_wzb,100.0%;KL2_03_wza,100.0%;KL2_04_gna,100.0%;KL2_05_psaA,100.0%;KL2_06_psaB,100.0%;KL2_07_psaC,100.0%;KL2_08_psaD,100.0%;KL2_09_psaE,100.0%;KL2_10_psaF,100.0%;KL2_11_wzx,100.0%;KL2_12_kpsS1,100.0%;KL2_13_wzy,100.0%;KL2_14_gtr3,100.0%;KL2_15_gtr4,100.0%;KL2_16_gtr5,100.0%;KL2_17_itrA2,100.0%;KL2_18_galU,100.0%;KL2_19_ugd,100.0%;KL2_20_gpi,100.0%;KL2_21_gne1,100.0%;KL2_22…		0		0 / 22 (0%)		0
ERR249264	9179_4#52	H37	oxaAb	KL2	KL2	Perfect		1	1	0 bp	22 / 22 (100%)	KL2_01_wzc,100.0%;KL2_02_wzb,100.0%;KL2_03_wza,100.0%;KL2_04_gna,100.0%;KL2_05_psaA,100.0%;KL2_06_psaB,100.0%;KL2_07_psaC,100.0%;KL2_08_psaD,100.0%;KL2_09_psaE,100.0%;KL2_10_psaF,100.0%;KL2_11_wzx,100.0%;KL2_12_kpsS1,100.0%;KL2_13_wzy,100.0%;KL2_14_gtr3,100.0%;KL2_15_gtr4,100.0%;KL2_16_gtr5,100.0%;KL2_17_itrA2,100.0%;KL2_18_galU,100.0%;KL2_19_ugd,100.0%;KL2_20_gpi,100.0%;KL2_21_gne1,100.0%;KL2_22…		0		0 / 22 (0%)		0
ERR249285	9179_4#73	I17	oxaAb	KL2	KL2	Perfect		1	1	0 bp	22 / 22 (100%)	KL2_01_wzc,100.0%;KL2_02_wzb,100.0%;KL2_03_wza,100.0%;KL2_04_gna,100.0%;KL2_05_psaA,100.0%;KL2_06_psaB,100.0%;KL2_07_psaC,100.0%;KL2_08_psaD,100.0%;KL2_09_psaE,100.0%;KL2_10_psaF,100.0%;KL2_11_wzx,100.0%;KL2_12_kpsS1,100.0%;KL2_13_wzy,100.0%;KL2_14_gtr3,100.0%;KL2_15_gtr4,100.0%;KL2_16_gtr5,100.0%;KL2_17_itrA2,100.0%;KL2_18_galU,100.0%;KL2_19_ugd,100.0%;KL2_20_gpi,100.0%;KL2_21_gne1,100.0%;KL2_22…		0		0 / 22 (0%)		0
ERR249296	9179_4#84	J9	oxaAb	KL11	KL11	Perfect		1	1	0 bp	22 / 22 (100%)	KL11_01_wzc,100.0%;KL11_02_wzb,100.0%;KL11_03_wza,100.0%;KL11_04_gna,100.0%;KL11_05_rmlB,100.0%;KL11_06_rmlD,100.0%;KL11_07_rmlA,100.0%;KL11_08_rmlC,100.0%;KL11_09_wzx,100.0%;KL11_10_gtr26,100.0%;KL11_11_wzy,100.0%;KL11_12_gtr27,100.0%;KL11_13_gtr28,100.0%;KL11_14_atr6,100.0%;KL11_15_tle,100.0%;KL11_16_gtr29,100.0%;KL11_17_itrA3,100.0%;KL11_18_galU,100.0%;KL11_19_ugd,100.0%;KL11_20_gpi,100.0%;KL1…		0		0 / 22 (0%)		0
ERR249298	9179_4#86	J15	oxaAb	KL11	KL11	Perfect		1	1	0 bp	22 / 22 (100%)	KL11_01_wzc,100.0%;KL11_02_wzb,100.0%;KL11_03_wza,100.0%;KL11_04_gna,100.0%;KL11_05_rmlB,100.0%;KL11_06_rmlD,100.0%;KL11_07_rmlA,100.0%;KL11_08_rmlC,100.0%;KL11_09_wzx,100.0%;KL11_10_gtr26,100.0%;KL11_11_wzy,100.0%;KL11_12_gtr27,100.0%;KL11_13_gtr28,100.0%;KL11_14_atr6,100.0%;KL11_15_tle,100.0%;KL11_16_gtr29,100.0%;KL11_17_itrA3,100.0%;KL11_18_galU,100.0%;KL11_19_ugd,100.0%;KL11_20_gpi,100.0%;KL1…		0		0 / 22 (0%)		0
ERR249278	9179_4#66	I10	oxaAb	KL2	KL2	Perfect		1	1	0 bp	22 / 22 (100%)	KL2_01_wzc,100.0%;KL2_02_wzb,100.0%;KL2_03_wza,100.0%;KL2_04_gna,100.0%;KL2_05_psaA,100.0%;KL2_06_psaB,100.0%;KL2_07_psaC,100.0%;KL2_08_psaD,100.0%;KL2_09_psaE,100.0%;KL2_10_psaF,100.0%;KL2_11_wzx,100.0%;KL2_12_kpsS1,100.0%;KL2_13_wzy,100.0%;KL2_14_gtr3,100.0%;KL2_15_gtr4,100.0%;KL2_16_gtr5,100.0%;KL2_17_itrA2,100.0%;KL2_18_galU,100.0%;KL2_19_ugd,100.0%;KL2_20_gpi,100.0%;KL2_21_gne1,100.0%;KL2_22…		0		0 / 22 (0%)		0
ERR249276	9179_4#64	I8	oxaAb	KL2	KL2	Perfect		1	1	0 bp	22 / 22 (100%)	KL2_01_wzc,100.0%;KL2_02_wzb,100.0%;KL2_03_wza,100.0%;KL2_04_gna,100.0%;KL2_05_psaA,100.0%;KL2_06_psaB,100.0%;KL2_07_psaC,100.0%;KL2_08_psaD,100.0%;KL2_09_psaE,100.0%;KL2_10_psaF,100.0%;KL2_11_wzx,100.0%;KL2_12_kpsS1,100.0%;KL2_13_wzy,100.0%;KL2_14_gtr3,100.0%;KL2_15_gtr4,100.0%;KL2_16_gtr5,100.0%;KL2_17_itrA2,100.0%;KL2_18_galU,100.0%;KL2_19_ugd,100.0%;KL2_20_gpi,100.0%;KL2_21_gne1,100.0%;KL2_22…		0		0 / 22 (0%)		0
ERR263716	9262_1#26	D23	oxaAb	KL53	KL53	Perfect		1	1	0 bp	17 / 17 (100%)	KL53_01_wzc,100.0%;KL53_02_wzb,100.0%;KL53_03_wza,100.0%;KL53_04_gna,100.0%;KL53_05_gne2,100.0%;KL53_06_atr18,100.0%;KL53_07_wzx,100.0%;KL53_08_wzy,100.0%;KL53_09_gtr2,100.0%;KL53_10_itrA1,100.0%;KL53_11_qhbC,100.0%;KL53_12_qhbB,100.0%;KL53_13_gdr,100.0%;KL53_14_galU,100.0%;KL53_15_ugd,100.0%;KL53_16_gpi,100.0%;KL53_17_pgm,100.0%		0		0 / 17 (0%)		0
ERR249277	9179_4#65	I9	oxaAb	KL2	KL2	Perfect		1	1	0 bp	22 / 22 (100%)	KL2_01_wzc,100.0%;KL2_02_wzb,100.0%;KL2_03_wza,100.0%;KL2_04_gna,100.0%;KL2_05_psaA,100.0%;KL2_06_psaB,100.0%;KL2_07_psaC,100.0%;KL2_08_psaD,100.0%;KL2_09_psaE,100.0%;KL2_10_psaF,100.0%;KL2_11_wzx,100.0%;KL2_12_kpsS1,100.0%;KL2_13_wzy,100.0%;KL2_14_gtr3,100.0%;KL2_15_gtr4,100.0%;KL2_16_gtr5,100.0%;KL2_17_itrA2,100.0%;KL2_18_galU,100.0%;KL2_19_ugd,100.0%;KL2_20_gpi,100.0%;KL2_21_gne1,100.0%;KL2_22…		0		0 / 22 (0%)		0
ERR263728	9262_1#38	354_n	oxaAb	KL58	KL58	Perfect		1	1	0 bp	23 / 23 (100%)	KL58_01_wzc,100.0%;KL58_02_wzb,100.0%;KL58_03_wza,100.0%;KL58_04_gna,100.0%;KL58_05_psaA,100.0%;KL58_06_psaB,100.0%;KL58_07_psaC,100.0%;KL58_08_psaD,100.0%;KL58_09_psaE,100.0%;KL58_10_psaF,100.0%;KL58_11_wzx,100.0%;KL58_12_gtr118,100.0%;KL58_13_wzy,100.0%;KL58_14_gtr8,100.0%;KL58_15_gtr9,100.0%;KL58_16_itrA2,100.0%;KL58_17_galU,100.0%;KL58_18_ugd,100.0%;KL58_19_gpi,100.0%;KL58_20_gne1,100.0%;KL58…		0		0 / 23 (0%)		0
ERR263718	9262_1#28	RCH52	oxaAb	KL54	KL54	Perfect		1	1	0 bp	27 / 27 (100%)	KL54_01_wzc,100.0%;KL54_02_wzb,100.0%;KL54_03_wza,100.0%;KL54_04_gna,100.0%;KL54_05_lgaA,100.0%;KL54_06_lgaB,100.0%;KL54_07_lgaC,100.0%;KL54_08_lgaD,100.0%;KL54_09_lgaE,100.0%;KL54_10_lgaF,100.0%;KL54_11_lgaG,100.0%;KL54_12_wzx,100.0%;KL54_13_gtr109,100.0%;KL54_14_wzy,100.0%;KL54_15_gtr19,100.0%;KL54_16_fnlA,100.0%;KL54_17_fnlB,100.0%;KL54_18_fnlC,100.0%;KL54_19_gtr20,100.0%;KL54_20_qnr,100.0%;KL…		0		0 / 27 (0%)		0
ERR249281	9179_4#69	I13	oxaAb	KL2	KL2	Perfect		1	1	0 bp	22 / 22 (100%)	KL2_01_wzc,100.0%;KL2_02_wzb,100.0%;KL2_03_wza,100.0%;KL2_04_gna,100.0%;KL2_05_psaA,100.0%;KL2_06_psaB,100.0%;KL2_07_psaC,100.0%;KL2_08_psaD,100.0%;KL2_09_psaE,100.0%;KL2_10_psaF,100.0%;KL2_11_wzx,100.0%;KL2_12_kpsS1,100.0%;KL2_13_wzy,100.0%;KL2_14_gtr3,100.0%;KL2_15_gtr4,100.0%;KL2_16_gtr5,100.0%;KL2_17_itrA2,100.0%;KL2_18_galU,100.0%;KL2_19_ugd,100.0%;KL2_20_gpi,100.0%;KL2_21_gne1,100.0%;KL2_22…		0		0 / 22 (0%)		0
ERR263717	9262_1#27	RCH51	oxaAb	KL24	KL24	Perfect		1	1	0 bp	21 / 21 (100%)	KL24_01_wzc,100.0%;KL24_02_wzb,100.0%;KL24_03_wza,100.0%;KL24_04_gna,100.0%;KL24_05_rmlB,100.0%;KL24_06_rmlA,100.0%;KL24_07_fdtE,100.0%;KL24_08_fdtB,100.0%;KL24_09_wzx,100.0%;KL24_10_gtr47,100.0%;KL24_11_gtr48,100.0%;KL24_12,100.0%;KL24_13_gtr49,100.0%;KL24_14_gtr50,100.0%;KL24_15_itrA3,100.0%;KL24_16_galU,100.0%;KL24_17_ugd,100.0%;KL24_18_gpi,100.0%;KL24_19_gne1,100.0%;KL24_20_pgt1,100.0%;KL24_2…		0		0 / 21 (0%)		0
ERR110085	9179_4#6	KT-A297	oxaAb	KL1	KL1	Perfect		1	1	0 bp	18 / 18 (100%)	KL1_01_wzc,100.0%;KL1_02_wzb,100.0%;KL1_03_wza,100.0%;KL1_04_gna,100.0%;KL1_05_gne2,100.0%;KL1_06_wzx,100.0%;KL1_07_gtr1,100.0%;KL1_08_wzy,100.0%;KL1_09_atr1,100.0%;KL1_10_gtr2,100.0%;KL1_11_itrA1,100.0%;KL1_12_qhbA,100.0%;KL1_13_qhbB,100.0%;KL1_14_gdr,100.0%;KL1_15_galU,100.0%;KL1_16_ugd,100.0%;KL1_17_gpi,100.0%;KL1_18_pgm,100.0%		0		0 / 18 (0%)		0
ERR263724	9262_1#34	338_ax	oxaAb	KL37	KL37	Perfect		1	1	0 bp	17 / 17 (100%)	KL37_01_wzc,100.0%;KL37_02_wzb,100.0%;KL37_03_wza,100.0%;KL37_04_gna,100.0%;KL37_05_wzx,100.0%;KL37_06_gtr75,100.0%;KL37_07_gtr76,100.0%;KL37_08_wzy,100.0%;KL37_09_gtr77,100.0%;KL37_10_gtr9,100.0%;KL37_11_itrA2,100.0%;KL37_12_galU,100.0%;KL37_13_ugd,100.0%;KL37_14_gpi,100.0%;KL37_15_gne1,100.0%;KL37_16_pgt1,100.0%;KL37_17_pgm,100.0%		0		0 / 17 (0%)		0
ERR263723	9262_1#33	338_an	oxaAb	KL37	KL37	Perfect		1	1	0 bp	17 / 17 (100%)	KL37_01_wzc,100.0%;KL37_02_wzb,100.0%;KL37_03_wza,100.0%;KL37_04_gna,100.0%;KL37_05_wzx,100.0%;KL37_06_gtr75,100.0%;KL37_07_gtr76,100.0%;KL37_08_wzy,100.0%;KL37_09_gtr77,100.0%;KL37_10_gtr9,100.0%;KL37_11_itrA2,100.0%;KL37_12_galU,100.0%;KL37_13_ugd,100.0%;KL37_14_gpi,100.0%;KL37_15_gne1,100.0%;KL37_16_pgt1,100.0%;KL37_17_pgm,100.0%		0		0 / 17 (0%)		0
ERR110019	7468_1#12	D51	oxaAb	KL2	KL2	Very high		1	0.9999	0 bp	22 / 22 (100%)	KL2_01_wzc,100.0%;KL2_02_wzb,100.0%;KL2_03_wza,100.0%;KL2_04_gna,100.0%;KL2_05_psaA,99.7%;KL2_06_psaB,100.0%;KL2_07_psaC,100.0%;KL2_08_psaD,100.0%;KL2_09_psaE,100.0%;KL2_10_psaF,100.0%;KL2_11_wzx,100.0%;KL2_12_kpsS1,100.0%;KL2_13_wzy,100.0%;KL2_14_gtr3,100.0%;KL2_15_gtr4,100.0%;KL2_16_gtr5,100.0%;KL2_17_itrA2,100.0%;KL2_18_galU,100.0%;KL2_19_ugd,100.0%;KL2_20_gpi,100.0%;KL2_21_gne1,100.0%;KL2_22_…		0		0 / 22 (0%)		0
ERR110023	7468_1#16	D57	oxaAb	KL2	KL2	Very high		1	0.9999	0 bp	22 / 22 (100%)	KL2_01_wzc,100.0%;KL2_02_wzb,100.0%;KL2_03_wza,100.0%;KL2_04_gna,100.0%;KL2_05_psaA,99.7%;KL2_06_psaB,100.0%;KL2_07_psaC,100.0%;KL2_08_psaD,100.0%;KL2_09_psaE,100.0%;KL2_10_psaF,100.0%;KL2_11_wzx,100.0%;KL2_12_kpsS1,100.0%;KL2_13_wzy,100.0%;KL2_14_gtr3,100.0%;KL2_15_gtr4,100.0%;KL2_16_gtr5,100.0%;KL2_17_itrA2,100.0%;KL2_18_galU,100.0%;KL2_19_ugd,100.0%;KL2_20_gpi,100.0%;KL2_21_gne1,100.0%;KL2_22_…		0		0 / 22 (0%)		0
ERR110020	7468_1#13	D52	oxaAb	KL2	KL2	Very high		1	0.9999	0 bp	22 / 22 (100%)	KL2_01_wzc,100.0%;KL2_02_wzb,100.0%;KL2_03_wza,100.0%;KL2_04_gna,100.0%;KL2_05_psaA,99.7%;KL2_06_psaB,100.0%;KL2_07_psaC,100.0%;KL2_08_psaD,100.0%;KL2_09_psaE,100.0%;KL2_10_psaF,100.0%;KL2_11_wzx,100.0%;KL2_12_kpsS1,100.0%;KL2_13_wzy,100.0%;KL2_14_gtr3,100.0%;KL2_15_gtr4,100.0%;KL2_16_gtr5,100.0%;KL2_17_itrA2,100.0%;KL2_18_galU,100.0%;KL2_19_ugd,100.0%;KL2_20_gpi,100.0%;KL2_21_gne1,100.0%;KL2_22_…		0		0 / 22 (0%)		0
ERR110017	7468_1#10	D5	oxaAb	KL2	KL2	Very high		1	1	0 bp	22 / 22 (100%)	KL2_01_wzc,100.0%;KL2_02_wzb,100.0%;KL2_03_wza,100.0%;KL2_04_gna,100.0%;KL2_05_psaA,99.7%;KL2_06_psaB,100.0%;KL2_07_psaC,100.0%;KL2_08_psaD,100.0%;KL2_09_psaE,100.0%;KL2_10_psaF,100.0%;KL2_11_wzx,100.0%;KL2_12_kpsS1,100.0%;KL2_13_wzy,100.0%;KL2_14_gtr3,100.0%;KL2_15_gtr4,100.0%;KL2_16_gtr5,100.0%;KL2_17_itrA2,100.0%;KL2_18_galU,100.0%;KL2_19_ugd,100.0%;KL2_20_gpi,100.0%;KL2_21_gne1,100.0%;KL2_22_…		0		0 / 22 (0%)		0
ERR110022	7468_1#15	D56	oxaAb	KL2	KL2	Very high		1	0.9999	0 bp	22 / 22 (100%)	KL2_01_wzc,100.0%;KL2_02_wzb,100.0%;KL2_03_wza,100.0%;KL2_04_gna,100.0%;KL2_05_psaA,99.7%;KL2_06_psaB,100.0%;KL2_07_psaC,100.0%;KL2_08_psaD,100.0%;KL2_09_psaE,100.0%;KL2_10_psaF,100.0%;KL2_11_wzx,100.0%;KL2_12_kpsS1,100.0%;KL2_13_wzy,100.0%;KL2_14_gtr3,100.0%;KL2_15_gtr4,100.0%;KL2_16_gtr5,100.0%;KL2_17_itrA2,100.0%;KL2_18_galU,100.0%;KL2_19_ugd,100.0%;KL2_20_gpi,100.0%;KL2_21_gne1,100.0%;KL2_22_…		0		0 / 22 (0%)		0
ERR110018	7468_1#11	D24	oxaAb	KL2	KL2	Very high		1	0.9999	0 bp	22 / 22 (100%)	KL2_01_wzc,100.0%;KL2_02_wzb,100.0%;KL2_03_wza,100.0%;KL2_04_gna,100.0%;KL2_05_psaA,99.7%;KL2_06_psaB,100.0%;KL2_07_psaC,100.0%;KL2_08_psaD,100.0%;KL2_09_psaE,100.0%;KL2_10_psaF,100.0%;KL2_11_wzx,100.0%;KL2_12_kpsS1,100.0%;KL2_13_wzy,100.0%;KL2_14_gtr3,100.0%;KL2_15_gtr4,100.0%;KL2_16_gtr5,100.0%;KL2_17_itrA2,100.0%;KL2_18_galU,100.0%;KL2_19_ugd,100.0%;KL2_20_gpi,100.0%;KL2_21_gne1,100.0%;KL2_22_…		0		0 / 22 (0%)		0
ERR110021	7468_1#14	D54	oxaAb	KL2	KL2	Very high		1	0.9999	0 bp	22 / 22 (100%)	KL2_01_wzc,100.0%;KL2_02_wzb,100.0%;KL2_03_wza,100.0%;KL2_04_gna,100.0%;KL2_05_psaA,99.7%;KL2_06_psaB,100.0%;KL2_07_psaC,100.0%;KL2_08_psaD,100.0%;KL2_09_psaE,100.0%;KL2_10_psaF,100.0%;KL2_11_wzx,100.0%;KL2_12_kpsS1,100.0%;KL2_13_wzy,100.0%;KL2_14_gtr3,100.0%;KL2_15_gtr4,100.0%;KL2_16_gtr5,100.0%;KL2_17_itrA2,100.0%;KL2_18_galU,100.0%;KL2_19_ugd,100.0%;KL2_20_gpi,100.0%;KL2_21_gne1,100.0%;KL2_22_…		0		0 / 22 (0%)		0
ERR110035	7468_1#28	D8	oxaAb	KL2	KL2	Very high		1	1	0 bp	22 / 22 (100%)	KL2_01_wzc,100.0%;KL2_02_wzb,100.0%;KL2_03_wza,100.0%;KL2_04_gna,100.0%;KL2_05_psaA,99.7%;KL2_06_psaB,100.0%;KL2_07_psaC,100.0%;KL2_08_psaD,100.0%;KL2_09_psaE,100.0%;KL2_10_psaF,100.0%;KL2_11_wzx,100.0%;KL2_12_kpsS1,100.0%;KL2_13_wzy,100.0%;KL2_14_gtr3,100.0%;KL2_15_gtr4,100.0%;KL2_16_gtr5,100.0%;KL2_17_itrA2,100.0%;KL2_18_galU,100.0%;KL2_19_ugd,100.0%;KL2_20_gpi,100.0%;KL2_21_gne1,100.0%;KL2_22_…		0		0 / 22 (0%)		0
ERR110034	7468_1#27	C18	oxaAb	KL2	KL2	Very high		1	1	0 bp	22 / 22 (100%)	KL2_01_wzc,100.0%;KL2_02_wzb,100.0%;KL2_03_wza,100.0%;KL2_04_gna,100.0%;KL2_05_psaA,99.7%;KL2_06_psaB,100.0%;KL2_07_psaC,100.0%;KL2_08_psaD,100.0%;KL2_09_psaE,100.0%;KL2_10_psaF,100.0%;KL2_11_wzx,100.0%;KL2_12_kpsS1,100.0%;KL2_13_wzy,100.0%;KL2_14_gtr3,100.0%;KL2_15_gtr4,100.0%;KL2_16_gtr5,100.0%;KL2_17_itrA2,100.0%;KL2_18_galU,100.0%;KL2_19_ugd,100.0%;KL2_20_gpi,100.0%;KL2_21_gne1,100.0%;KL2_22_…		0		0 / 22 (0%)		0
ERR110033	7468_1#26	C15	oxaAb	KL2	KL2	Very high		1	1	0 bp	22 / 22 (100%)	KL2_01_wzc,100.0%;KL2_02_wzb,100.0%;KL2_03_wza,100.0%;KL2_04_gna,100.0%;KL2_05_psaA,99.7%;KL2_06_psaB,100.0%;KL2_07_psaC,100.0%;KL2_08_psaD,100.0%;KL2_09_psaE,100.0%;KL2_10_psaF,100.0%;KL2_11_wzx,100.0%;KL2_12_kpsS1,100.0%;KL2_13_wzy,100.0%;KL2_14_gtr3,100.0%;KL2_15_gtr4,100.0%;KL2_16_gtr5,100.0%;KL2_17_itrA2,100.0%;KL2_18_galU,100.0%;KL2_19_ugd,100.0%;KL2_20_gpi,100.0%;KL2_21_gne1,100.0%;KL2_22_…		0		0 / 22 (0%)		0
ERR110044	7468_1#37	RBH45	oxaAb	KL2	KL2	Very high		1	1	0 bp	22 / 22 (100%)	KL2_01_wzc,100.0%;KL2_02_wzb,100.0%;KL2_03_wza,100.0%;KL2_04_gna,100.0%;KL2_05_psaA,99.7%;KL2_06_psaB,100.0%;KL2_07_psaC,100.0%;KL2_08_psaD,100.0%;KL2_09_psaE,100.0%;KL2_10_psaF,100.0%;KL2_11_wzx,100.0%;KL2_12_kpsS1,100.0%;KL2_13_wzy,100.0%;KL2_14_gtr3,100.0%;KL2_15_gtr4,100.0%;KL2_16_gtr5,100.0%;KL2_17_itrA2,100.0%;KL2_18_galU,100.0%;KL2_19_ugd,100.0%;KL2_20_gpi,100.0%;KL2_21_gne1,100.0%;KL2_22_…		0		0 / 22 (0%)		0
ERR110026	7468_1#19	A111	oxaAb	KL2	KL2	Very high		1	1	0 bp	22 / 22 (100%)	KL2_01_wzc,100.0%;KL2_02_wzb,100.0%;KL2_03_wza,100.0%;KL2_04_gna,100.0%;KL2_05_psaA,99.7%;KL2_06_psaB,100.0%;KL2_07_psaC,100.0%;KL2_08_psaD,100.0%;KL2_09_psaE,100.0%;KL2_10_psaF,100.0%;KL2_11_wzx,100.0%;KL2_12_kpsS1,100.0%;KL2_13_wzy,100.0%;KL2_14_gtr3,100.0%;KL2_15_gtr4,100.0%;KL2_16_gtr5,100.0%;KL2_17_itrA2,100.0%;KL2_18_galU,100.0%;KL2_19_ugd,100.0%;KL2_20_gpi,100.0%;KL2_21_gne1,100.0%;KL2_22_…		0		0 / 22 (0%)		0
ERR110042	7468_1#35	RBH1	oxaAb	KL2	KL2	Very high		1	1	0 bp	22 / 22 (100%)	KL2_01_wzc,100.0%;KL2_02_wzb,100.0%;KL2_03_wza,100.0%;KL2_04_gna,100.0%;KL2_05_psaA,99.7%;KL2_06_psaB,100.0%;KL2_07_psaC,100.0%;KL2_08_psaD,100.0%;KL2_09_psaE,100.0%;KL2_10_psaF,100.0%;KL2_11_wzx,100.0%;KL2_12_kpsS1,100.0%;KL2_13_wzy,100.0%;KL2_14_gtr3,100.0%;KL2_15_gtr4,100.0%;KL2_16_gtr5,100.0%;KL2_17_itrA2,100.0%;KL2_18_galU,100.0%;KL2_19_ugd,100.0%;KL2_20_gpi,100.0%;KL2_21_gne1,100.0%;KL2_22_…		0		0 / 22 (0%)		0
ERR110043	7468_1#36	RBH38	oxaAb	KL2	KL2	Very high		1	1	0 bp	22 / 22 (100%)	KL2_01_wzc,100.0%;KL2_02_wzb,100.0%;KL2_03_wza,100.0%;KL2_04_gna,100.0%;KL2_05_psaA,99.7%;KL2_06_psaB,100.0%;KL2_07_psaC,100.0%;KL2_08_psaD,100.0%;KL2_09_psaE,100.0%;KL2_10_psaF,100.0%;KL2_11_wzx,100.0%;KL2_12_kpsS1,100.0%;KL2_13_wzy,100.0%;KL2_14_gtr3,100.0%;KL2_15_gtr4,100.0%;KL2_16_gtr5,100.0%;KL2_17_itrA2,100.0%;KL2_18_galU,100.0%;KL2_19_ugd,100.0%;KL2_20_gpi,100.0%;KL2_21_gne1,100.0%;KL2_22_…		0		0 / 22 (0%)		0
ERR110045	7468_1#38	A72	oxaAb	KL2	KL2	Very high		1	1	0 bp	22 / 22 (100%)	KL2_01_wzc,100.0%;KL2_02_wzb,100.0%;KL2_03_wza,100.0%;KL2_04_gna,100.0%;KL2_05_psaA,99.7%;KL2_06_psaB,100.0%;KL2_07_psaC,100.0%;KL2_08_psaD,100.0%;KL2_09_psaE,100.0%;KL2_10_psaF,100.0%;KL2_11_wzx,100.0%;KL2_12_kpsS1,100.0%;KL2_13_wzy,100.0%;KL2_14_gtr3,100.0%;KL2_15_gtr4,100.0%;KL2_16_gtr5,100.0%;KL2_17_itrA2,100.0%;KL2_18_galU,100.0%;KL2_19_ugd,100.0%;KL2_20_gpi,100.0%;KL2_21_gne1,100.0%;KL2_22_…		0		0 / 22 (0%)		0
ERR110029	7468_1#22	C3	oxaAb	KL2	KL2	Very high		1	1	0 bp	22 / 22 (100%)	KL2_01_wzc,100.0%;KL2_02_wzb,100.0%;KL2_03_wza,100.0%;KL2_04_gna,100.0%;KL2_05_psaA,99.7%;KL2_06_psaB,100.0%;KL2_07_psaC,100.0%;KL2_08_psaD,100.0%;KL2_09_psaE,100.0%;KL2_10_psaF,100.0%;KL2_11_wzx,100.0%;KL2_12_kpsS1,100.0%;KL2_13_wzy,100.0%;KL2_14_gtr3,100.0%;KL2_15_gtr4,100.0%;KL2_16_gtr5,100.0%;KL2_17_itrA2,100.0%;KL2_18_galU,100.0%;KL2_19_ugd,100.0%;KL2_20_gpi,100.0%;KL2_21_gne1,100.0%;KL2_22_…		0		0 / 22 (0%)		0
ERR110008	7468_1#1	B1	oxaAb	KL2	KL2	Very high		1	1	0 bp	22 / 22 (100%)	KL2_01_wzc,100.0%;KL2_02_wzb,100.0%;KL2_03_wza,100.0%;KL2_04_gna,100.0%;KL2_05_psaA,99.7%;KL2_06_psaB,100.0%;KL2_07_psaC,100.0%;KL2_08_psaD,100.0%;KL2_09_psaE,100.0%;KL2_10_psaF,100.0%;KL2_11_wzx,100.0%;KL2_12_kpsS1,100.0%;KL2_13_wzy,100.0%;KL2_14_gtr3,100.0%;KL2_15_gtr4,100.0%;KL2_16_gtr5,100.0%;KL2_17_itrA2,100.0%;KL2_18_galU,100.0%;KL2_19_ugd,100.0%;KL2_20_gpi,100.0%;KL2_21_gne1,100.0%;KL2_22_…		0		0 / 22 (0%)		0
ERR110025	7468_1#18	B10	oxaAb	KL2	KL2	Very high		1	1	0 bp	22 / 22 (100%)	KL2_01_wzc,100.0%;KL2_02_wzb,100.0%;KL2_03_wza,100.0%;KL2_04_gna,100.0%;KL2_05_psaA,99.7%;KL2_06_psaB,100.0%;KL2_07_psaC,100.0%;KL2_08_psaD,100.0%;KL2_09_psaE,100.0%;KL2_10_psaF,100.0%;KL2_11_wzx,100.0%;KL2_12_kpsS1,100.0%;KL2_13_wzy,100.0%;KL2_14_gtr3,100.0%;KL2_15_gtr4,100.0%;KL2_16_gtr5,100.0%;KL2_17_itrA2,100.0%;KL2_18_galU,100.0%;KL2_19_ugd,100.0%;KL2_20_gpi,100.0%;KL2_21_gne1,100.0%;KL2_22_…		0		0 / 22 (0%)		0
ERR110047	7468_1#40	C13	oxaAb	KL2	KL2	Very high		1	1	0 bp	22 / 22 (100%)	KL2_01_wzc,100.0%;KL2_02_wzb,100.0%;KL2_03_wza,100.0%;KL2_04_gna,100.0%;KL2_05_psaA,99.7%;KL2_06_psaB,100.0%;KL2_07_psaC,100.0%;KL2_08_psaD,100.0%;KL2_09_psaE,100.0%;KL2_10_psaF,100.0%;KL2_11_wzx,100.0%;KL2_12_kpsS1,100.0%;KL2_13_wzy,100.0%;KL2_14_gtr3,100.0%;KL2_15_gtr4,100.0%;KL2_16_gtr5,100.0%;KL2_17_itrA2,100.0%;KL2_18_galU,100.0%;KL2_19_ugd,100.0%;KL2_20_gpi,100.0%;KL2_21_gne1,100.0%;KL2_22_…		0		0 / 22 (0%)		0
ERR110049	7468_1#42	A94	oxaAb	KL2	KL2	Very high		1	1	0 bp	22 / 22 (100%)	KL2_01_wzc,100.0%;KL2_02_wzb,100.0%;KL2_03_wza,100.0%;KL2_04_gna,100.0%;KL2_05_psaA,99.7%;KL2_06_psaB,100.0%;KL2_07_psaC,100.0%;KL2_08_psaD,100.0%;KL2_09_psaE,100.0%;KL2_10_psaF,100.0%;KL2_11_wzx,100.0%;KL2_12_kpsS1,100.0%;KL2_13_wzy,100.0%;KL2_14_gtr3,100.0%;KL2_15_gtr4,100.0%;KL2_16_gtr5,100.0%;KL2_17_itrA2,100.0%;KL2_18_galU,100.0%;KL2_19_ugd,100.0%;KL2_20_gpi,100.0%;KL2_21_gne1,100.0%;KL2_22_…		0		0 / 22 (0%)		0
ERR110039	7468_1#32	E16	oxaAb	KL2	KL2	Very high		1	1	0 bp	22 / 22 (100%)	KL2_01_wzc,100.0%;KL2_02_wzb,100.0%;KL2_03_wza,100.0%;KL2_04_gna,100.0%;KL2_05_psaA,99.7%;KL2_06_psaB,100.0%;KL2_07_psaC,100.0%;KL2_08_psaD,100.0%;KL2_09_psaE,100.0%;KL2_10_psaF,100.0%;KL2_11_wzx,100.0%;KL2_12_kpsS1,100.0%;KL2_13_wzy,100.0%;KL2_14_gtr3,100.0%;KL2_15_gtr4,100.0%;KL2_16_gtr5,100.0%;KL2_17_itrA2,100.0%;KL2_18_galU,100.0%;KL2_19_ugd,100.0%;KL2_20_gpi,100.0%;KL2_21_gne1,100.0%;KL2_22_…		0		0 / 22 (0%)		0
ERR110010	7468_1#3	B3	oxaAb	KL2	KL2	Very high		1	1	0 bp	22 / 22 (100%)	KL2_01_wzc,100.0%;KL2_02_wzb,100.0%;KL2_03_wza,100.0%;KL2_04_gna,100.0%;KL2_05_psaA,99.7%;KL2_06_psaB,100.0%;KL2_07_psaC,100.0%;KL2_08_psaD,100.0%;KL2_09_psaE,100.0%;KL2_10_psaF,100.0%;KL2_11_wzx,100.0%;KL2_12_kpsS1,100.0%;KL2_13_wzy,100.0%;KL2_14_gtr3,100.0%;KL2_15_gtr4,100.0%;KL2_16_gtr5,100.0%;KL2_17_itrA2,100.0%;KL2_18_galU,100.0%;KL2_19_ugd,100.0%;KL2_20_gpi,100.0%;KL2_21_gne1,100.0%;KL2_22_…		0		0 / 22 (0%)		0
ERR110031	7468_1#24	C5	oxaAb	KL2	KL2	Very high		1	1	0 bp	22 / 22 (100%)	KL2_01_wzc,100.0%;KL2_02_wzb,100.0%;KL2_03_wza,100.0%;KL2_04_gna,100.0%;KL2_05_psaA,99.7%;KL2_06_psaB,100.0%;KL2_07_psaC,100.0%;KL2_08_psaD,100.0%;KL2_09_psaE,100.0%;KL2_10_psaF,100.0%;KL2_11_wzx,100.0%;KL2_12_kpsS1,100.0%;KL2_13_wzy,100.0%;KL2_14_gtr3,100.0%;KL2_15_gtr4,100.0%;KL2_16_gtr5,100.0%;KL2_17_itrA2,100.0%;KL2_18_galU,100.0%;KL2_19_ugd,100.0%;KL2_20_gpi,100.0%;KL2_21_gne1,100.0%;KL2_22_…		0		0 / 22 (0%)		0
ERR110040	7468_1#33	D37	oxaAb	KL2	KL2	Very high		1	1	0 bp	22 / 22 (100%)	KL2_01_wzc,100.0%;KL2_02_wzb,100.0%;KL2_03_wza,100.0%;KL2_04_gna,100.0%;KL2_05_psaA,99.7%;KL2_06_psaB,100.0%;KL2_07_psaC,100.0%;KL2_08_psaD,100.0%;KL2_09_psaE,100.0%;KL2_10_psaF,100.0%;KL2_11_wzx,100.0%;KL2_12_kpsS1,100.0%;KL2_13_wzy,100.0%;KL2_14_gtr3,100.0%;KL2_15_gtr4,100.0%;KL2_16_gtr5,100.0%;KL2_17_itrA2,100.0%;KL2_18_galU,100.0%;KL2_19_ugd,100.0%;KL2_20_gpi,100.0%;KL2_21_gne1,100.0%;KL2_22_…		0		0 / 22 (0%)		0
ERR110048	7468_1#41	C14	oxaAb	KL2	KL2	Very high		1	1	0 bp	22 / 22 (100%)	KL2_01_wzc,100.0%;KL2_02_wzb,100.0%;KL2_03_wza,100.0%;KL2_04_gna,100.0%;KL2_05_psaA,99.7%;KL2_06_psaB,100.0%;KL2_07_psaC,100.0%;KL2_08_psaD,100.0%;KL2_09_psaE,100.0%;KL2_10_psaF,100.0%;KL2_11_wzx,100.0%;KL2_12_kpsS1,100.0%;KL2_13_wzy,100.0%;KL2_14_gtr3,100.0%;KL2_15_gtr4,100.0%;KL2_16_gtr5,100.0%;KL2_17_itrA2,100.0%;KL2_18_galU,100.0%;KL2_19_ugd,100.0%;KL2_20_gpi,100.0%;KL2_21_gne1,100.0%;KL2_22_…		0		0 / 22 (0%)		0
ERR110038	7468_1#31	E1	oxaAb	KL2	KL2	Very high		1	0.9999	0 bp	22 / 22 (100%)	KL2_01_wzc,99.863%;KL2_02_wzb,100.0%;KL2_03_wza,100.0%;KL2_04_gna,100.0%;KL2_05_psaA,99.7%;KL2_06_psaB,100.0%;KL2_07_psaC,100.0%;KL2_08_psaD,100.0%;KL2_09_psaE,100.0%;KL2_10_psaF,100.0%;KL2_11_wzx,100.0%;KL2_12_kpsS1,100.0%;KL2_13_wzy,100.0%;KL2_14_gtr3,100.0%;KL2_15_gtr4,100.0%;KL2_16_gtr5,100.0%;KL2_17_itrA2,100.0%;KL2_18_galU,100.0%;KL2_19_ugd,100.0%;KL2_20_gpi,100.0%;KL2_21_gne1,100.0%;KL2_22…		0		0 / 22 (0%)		0
ERR110037	7468_1#30	D12	oxaAb	KL2	KL2	Very high		1	1	0 bp	22 / 22 (100%)	KL2_01_wzc,100.0%;KL2_02_wzb,100.0%;KL2_03_wza,100.0%;KL2_04_gna,100.0%;KL2_05_psaA,99.7%;KL2_06_psaB,100.0%;KL2_07_psaC,100.0%;KL2_08_psaD,100.0%;KL2_09_psaE,100.0%;KL2_10_psaF,100.0%;KL2_11_wzx,100.0%;KL2_12_kpsS1,100.0%;KL2_13_wzy,100.0%;KL2_14_gtr3,100.0%;KL2_15_gtr4,100.0%;KL2_16_gtr5,100.0%;KL2_17_itrA2,100.0%;KL2_18_galU,100.0%;KL2_19_ugd,100.0%;KL2_20_gpi,100.0%;KL2_21_gne1,100.0%;KL2_22_…		0		0 / 22 (0%)		0
ERR110036	7468_1#29	D9	oxaAb	KL2	KL2	Very high		1	1	0 bp	22 / 22 (100%)	KL2_01_wzc,100.0%;KL2_02_wzb,100.0%;KL2_03_wza,100.0%;KL2_04_gna,100.0%;KL2_05_psaA,99.7%;KL2_06_psaB,100.0%;KL2_07_psaC,100.0%;KL2_08_psaD,100.0%;KL2_09_psaE,100.0%;KL2_10_psaF,100.0%;KL2_11_wzx,100.0%;KL2_12_kpsS1,100.0%;KL2_13_wzy,100.0%;KL2_14_gtr3,100.0%;KL2_15_gtr4,100.0%;KL2_16_gtr5,100.0%;KL2_17_itrA2,100.0%;KL2_18_galU,100.0%;KL2_19_ugd,100.0%;KL2_20_gpi,100.0%;KL2_21_gne1,100.0%;KL2_22_…		0		0 / 22 (0%)		0
ERR110009	7468_1#2	B2	oxaAb	KL2	KL2	Very high		1	1	0 bp	22 / 22 (100%)	KL2_01_wzc,100.0%;KL2_02_wzb,100.0%;KL2_03_wza,100.0%;KL2_04_gna,100.0%;KL2_05_psaA,99.7%;KL2_06_psaB,100.0%;KL2_07_psaC,100.0%;KL2_08_psaD,100.0%;KL2_09_psaE,100.0%;KL2_10_psaF,100.0%;KL2_11_wzx,100.0%;KL2_12_kpsS1,100.0%;KL2_13_wzy,100.0%;KL2_14_gtr3,100.0%;KL2_15_gtr4,100.0%;KL2_16_gtr5,100.0%;KL2_17_itrA2,100.0%;KL2_18_galU,100.0%;KL2_19_ugd,100.0%;KL2_20_gpi,100.0%;KL2_21_gne1,100.0%;KL2_22_…		0		0 / 22 (0%)		0
ERR110051	7468_1#44	A97	oxaAb	KL2	KL2	Very high		1	1	0 bp	22 / 22 (100%)	KL2_01_wzc,100.0%;KL2_02_wzb,100.0%;KL2_03_wza,100.0%;KL2_04_gna,100.0%;KL2_05_psaA,99.7%;KL2_06_psaB,100.0%;KL2_07_psaC,100.0%;KL2_08_psaD,100.0%;KL2_09_psaE,100.0%;KL2_10_psaF,100.0%;KL2_11_wzx,100.0%;KL2_12_kpsS1,100.0%;KL2_13_wzy,100.0%;KL2_14_gtr3,100.0%;KL2_15_gtr4,100.0%;KL2_16_gtr5,100.0%;KL2_17_itrA2,100.0%;KL2_18_galU,100.0%;KL2_19_ugd,100.0%;KL2_20_gpi,100.0%;KL2_21_gne1,100.0%;KL2_22_…		0		0 / 22 (0%)		0
ERR110050	7468_1#43	A96	oxaAb	KL2	KL2	Very high		1	1	0 bp	22 / 22 (100%)	KL2_01_wzc,100.0%;KL2_02_wzb,100.0%;KL2_03_wza,100.0%;KL2_04_gna,100.0%;KL2_05_psaA,99.7%;KL2_06_psaB,100.0%;KL2_07_psaC,100.0%;KL2_08_psaD,100.0%;KL2_09_psaE,100.0%;KL2_10_psaF,100.0%;KL2_11_wzx,100.0%;KL2_12_kpsS1,100.0%;KL2_13_wzy,100.0%;KL2_14_gtr3,100.0%;KL2_15_gtr4,100.0%;KL2_16_gtr5,100.0%;KL2_17_itrA2,100.0%;KL2_18_galU,100.0%;KL2_19_ugd,100.0%;KL2_20_gpi,100.0%;KL2_21_gne1,100.0%;KL2_22_…		0		0 / 22 (0%)		0
ERR110053	7468_1#46	RBH11	oxaAb	KL2	KL2	Very high		1	1	0 bp	22 / 22 (100%)	KL2_01_wzc,100.0%;KL2_02_wzb,100.0%;KL2_03_wza,100.0%;KL2_04_gna,100.0%;KL2_05_psaA,99.7%;KL2_06_psaB,100.0%;KL2_07_psaC,100.0%;KL2_08_psaD,100.0%;KL2_09_psaE,100.0%;KL2_10_psaF,100.0%;KL2_11_wzx,100.0%;KL2_12_kpsS1,100.0%;KL2_13_wzy,100.0%;KL2_14_gtr3,100.0%;KL2_15_gtr4,100.0%;KL2_16_gtr5,100.0%;KL2_17_itrA2,100.0%;KL2_18_galU,100.0%;KL2_19_ugd,100.0%;KL2_20_gpi,100.0%;KL2_21_gne1,100.0%;KL2_22_…		0		0 / 22 (0%)		0
ERR110052	7468_1#45	MH50	oxaAb	KL2	KL2	Very high		1	1	0 bp	22 / 22 (100%)	KL2_01_wzc,100.0%;KL2_02_wzb,100.0%;KL2_03_wza,100.0%;KL2_04_gna,100.0%;KL2_05_psaA,99.7%;KL2_06_psaB,100.0%;KL2_07_psaC,100.0%;KL2_08_psaD,100.0%;KL2_09_psaE,100.0%;KL2_10_psaF,100.0%;KL2_11_wzx,100.0%;KL2_12_kpsS1,100.0%;KL2_13_wzy,100.0%;KL2_14_gtr3,100.0%;KL2_15_gtr4,100.0%;KL2_16_gtr5,100.0%;KL2_17_itrA2,100.0%;KL2_18_galU,100.0%;KL2_19_ugd,100.0%;KL2_20_gpi,100.0%;KL2_21_gne1,100.0%;KL2_22_…		0		0 / 22 (0%)		0
ERR110041	7468_1#34	RBH18	oxaAb	KL2	KL2	Very high		1	1	0 bp	22 / 22 (100%)	KL2_01_wzc,100.0%;KL2_02_wzb,100.0%;KL2_03_wza,100.0%;KL2_04_gna,100.0%;KL2_05_psaA,99.7%;KL2_06_psaB,100.0%;KL2_07_psaC,100.0%;KL2_08_psaD,100.0%;KL2_09_psaE,100.0%;KL2_10_psaF,100.0%;KL2_11_wzx,100.0%;KL2_12_kpsS1,100.0%;KL2_13_wzy,100.0%;KL2_14_gtr3,100.0%;KL2_15_gtr4,100.0%;KL2_16_gtr5,100.0%;KL2_17_itrA2,100.0%;KL2_18_galU,100.0%;KL2_19_ugd,100.0%;KL2_20_gpi,100.0%;KL2_21_gne1,100.0%;KL2_22_…		0		0 / 22 (0%)		0
ERR110059	7468_2#52	KT-A320	oxaAb	KL9	KL9	Very high		1	0.9883	0 bp	21 / 21 (100%)	KL9_01_wzc,99.726%;KL9_02_wzb,99.301%;KL9_03_wza,100.0%;KL9_04_gna,100.0%;KL9_05_gne2,100.0%;KL9_06_wzx,99.759%;KL9_07_wzy,100.0%;KL9_08_gtr21,99.746%;KL9_09_gtr22,100.0%;KL9_10_fnlA,100.0%;KL9_11_fnlB,99.73%;KL9_12_fnlC,100.0%;KL9_13_gtr20,100.0%;KL9_14_qnr,98.397%;KL9_15_itrB2,98.516%;KL9_16_itrA3,100.0%;KL9_17_galU,100.0%;KL9_18_ugd,99.525%;KL9_19_gpi,97.307%;KL9_20_gne1,96.165%;KL9_21_pgm,98.…		0		0 / 21 (0%)		0
ERR110063	7468_2#56	RBH48	oxaAb	KL6	KL6	Very high		1	0.9999	+1 bp	21 / 21 (100%)	KL6_01_wzc,99.863%;KL6_02_wzb,100.0%;KL6_03_wza,100.0%;KL6_04_gna,100.0%;KL6_05_psaA,100.0%;KL6_06_psaB,100.0%;KL6_07_psaC,100.0%;KL6_08_psaD,100.0%;KL6_09_psaE,100.0%;KL6_10_psaF,100.0%;KL6_11_wzx,100.0%;KL6_12_gtr16,100.0%;KL6_13_wzy,100.0%;KL6_14_gtr17,100.0%;KL6_15_gtr5,100.0%;KL6_16_itrA2,100.0%;KL6_17_galU,100.0%;KL6_18_ugd,100.0%;KL6_19_gpi,100.0%;KL6_20_gne1,100.0%;KL6_21_pgm,100.0%		0		0 / 21 (0%)		0
ERR110061	7468_2#54	RBH46	oxaAb	KL6	KL6	Very high		1	0.9999	+1 bp	21 / 21 (100%)	KL6_01_wzc,99.863%;KL6_02_wzb,100.0%;KL6_03_wza,100.0%;KL6_04_gna,100.0%;KL6_05_psaA,100.0%;KL6_06_psaB,100.0%;KL6_07_psaC,100.0%;KL6_08_psaD,100.0%;KL6_09_psaE,100.0%;KL6_10_psaF,100.0%;KL6_11_wzx,100.0%;KL6_12_gtr16,100.0%;KL6_13_wzy,100.0%;KL6_14_gtr17,100.0%;KL6_15_gtr5,100.0%;KL6_16_itrA2,100.0%;KL6_17_galU,100.0%;KL6_18_ugd,100.0%;KL6_19_gpi,100.0%;KL6_20_gne1,100.0%;KL6_21_pgm,100.0%		0		0 / 21 (0%)		0
ERR110060	7468_2#53	RBH44	oxaAb	KL6	KL6	Very high		1	0.9999	+1 bp	21 / 21 (100%)	KL6_01_wzc,99.863%;KL6_02_wzb,100.0%;KL6_03_wza,100.0%;KL6_04_gna,100.0%;KL6_05_psaA,100.0%;KL6_06_psaB,100.0%;KL6_07_psaC,100.0%;KL6_08_psaD,100.0%;KL6_09_psaE,100.0%;KL6_10_psaF,100.0%;KL6_11_wzx,100.0%;KL6_12_gtr16,100.0%;KL6_13_wzy,100.0%;KL6_14_gtr17,100.0%;KL6_15_gtr5,100.0%;KL6_16_itrA2,100.0%;KL6_17_galU,100.0%;KL6_18_ugd,100.0%;KL6_19_gpi,100.0%;KL6_20_gne1,100.0%;KL6_21_pgm,100.0%		0		0 / 21 (0%)		0
ERR110064	7468_2#57	G2	oxaAb	KL2	KL2	Very high		1	1	0 bp	22 / 22 (100%)	KL2_01_wzc,100.0%;KL2_02_wzb,100.0%;KL2_03_wza,100.0%;KL2_04_gna,100.0%;KL2_05_psaA,99.7%;KL2_06_psaB,100.0%;KL2_07_psaC,100.0%;KL2_08_psaD,100.0%;KL2_09_psaE,100.0%;KL2_10_psaF,100.0%;KL2_11_wzx,100.0%;KL2_12_kpsS1,100.0%;KL2_13_wzy,100.0%;KL2_14_gtr3,100.0%;KL2_15_gtr4,100.0%;KL2_16_gtr5,100.0%;KL2_17_itrA2,100.0%;KL2_18_galU,100.0%;KL2_19_ugd,100.0%;KL2_20_gpi,100.0%;KL2_21_gne1,100.0%;KL2_22_…		0		0 / 22 (0%)		0
ERR110065	7468_2#58	G6	oxaAb	KL2	KL2	Very high		1	1	0 bp	22 / 22 (100%)	KL2_01_wzc,100.0%;KL2_02_wzb,100.0%;KL2_03_wza,100.0%;KL2_04_gna,100.0%;KL2_05_psaA,99.7%;KL2_06_psaB,100.0%;KL2_07_psaC,100.0%;KL2_08_psaD,100.0%;KL2_09_psaE,100.0%;KL2_10_psaF,100.0%;KL2_11_wzx,100.0%;KL2_12_kpsS1,100.0%;KL2_13_wzy,100.0%;KL2_14_gtr3,100.0%;KL2_15_gtr4,100.0%;KL2_16_gtr5,100.0%;KL2_17_itrA2,100.0%;KL2_18_galU,100.0%;KL2_19_ugd,100.0%;KL2_20_gpi,100.0%;KL2_21_gne1,100.0%;KL2_22_…		0		0 / 22 (0%)		0
ERR110062	7468_2#55	RBH4	oxaAb	KL6	KL6	Very high		1	0.9999	+1 bp	21 / 21 (100%)	KL6_01_wzc,99.863%;KL6_02_wzb,100.0%;KL6_03_wza,100.0%;KL6_04_gna,100.0%;KL6_05_psaA,100.0%;KL6_06_psaB,100.0%;KL6_07_psaC,100.0%;KL6_08_psaD,100.0%;KL6_09_psaE,100.0%;KL6_10_psaF,100.0%;KL6_11_wzx,100.0%;KL6_12_gtr16,100.0%;KL6_13_wzy,100.0%;KL6_14_gtr17,100.0%;KL6_15_gtr5,100.0%;KL6_16_itrA2,100.0%;KL6_17_galU,100.0%;KL6_18_ugd,100.0%;KL6_19_gpi,100.0%;KL6_20_gne1,100.0%;KL6_21_pgm,100.0%		0		0 / 21 (0%)		0
ERR110069	7468_2#62	G17	oxaAb	KL2	KL2	Very high		1	1	0 bp	22 / 22 (100%)	KL2_01_wzc,100.0%;KL2_02_wzb,100.0%;KL2_03_wza,100.0%;KL2_04_gna,100.0%;KL2_05_psaA,99.7%;KL2_06_psaB,100.0%;KL2_07_psaC,100.0%;KL2_08_psaD,100.0%;KL2_09_psaE,100.0%;KL2_10_psaF,100.0%;KL2_11_wzx,100.0%;KL2_12_kpsS1,100.0%;KL2_13_wzy,100.0%;KL2_14_gtr3,100.0%;KL2_15_gtr4,100.0%;KL2_16_gtr5,100.0%;KL2_17_itrA2,100.0%;KL2_18_galU,100.0%;KL2_19_ugd,100.0%;KL2_20_gpi,100.0%;KL2_21_gne1,100.0%;KL2_22_…		0		0 / 22 (0%)		0
ERR110077	7468_2#70	KT-A1	oxaAb	KL1	KL1	Very high		1	1	+1 bp	18 / 18 (100%)	KL1_01_wzc,100.0%;KL1_02_wzb,100.0%;KL1_03_wza,100.0%;KL1_04_gna,100.0%;KL1_05_gne2,100.0%;KL1_06_wzx,100.0%;KL1_07_gtr1,100.0%;KL1_08_wzy,100.0%;KL1_09_atr1,100.0%;KL1_10_gtr2,100.0%;KL1_11_itrA1,100.0%;KL1_12_qhbA,100.0%;KL1_13_qhbB,100.0%;KL1_14_gdr,100.0%;KL1_15_galU,100.0%;KL1_16_ugd,100.0%;KL1_17_gpi,100.0%;KL1_18_pgm,100.0%		0		0 / 18 (0%)		0
ERR110012	7468_1#5	B5	oxaAb	KL2	KL2	Very high		1	1	0 bp	22 / 22 (100%)	KL2_01_wzc,100.0%;KL2_02_wzb,100.0%;KL2_03_wza,100.0%;KL2_04_gna,100.0%;KL2_05_psaA,99.7%;KL2_06_psaB,100.0%;KL2_07_psaC,100.0%;KL2_08_psaD,100.0%;KL2_09_psaE,100.0%;KL2_10_psaF,100.0%;KL2_11_wzx,100.0%;KL2_12_kpsS1,100.0%;KL2_13_wzy,100.0%;KL2_14_gtr3,100.0%;KL2_15_gtr4,100.0%;KL2_16_gtr5,100.0%;KL2_17_itrA2,100.0%;KL2_18_galU,100.0%;KL2_19_ugd,100.0%;KL2_20_gpi,100.0%;KL2_21_gne1,100.0%;KL2_22_…		0		0 / 22 (0%)		0
ERR027331	7468_1#7	B7	oxaAb	KL2	KL2	Very high		1	1	0 bp	22 / 22 (100%)	KL2_01_wzc,100.0%;KL2_02_wzb,100.0%;KL2_03_wza,100.0%;KL2_04_gna,100.0%;KL2_05_psaA,99.7%;KL2_06_psaB,100.0%;KL2_07_psaC,100.0%;KL2_08_psaD,100.0%;KL2_09_psaE,100.0%;KL2_10_psaF,100.0%;KL2_11_wzx,100.0%;KL2_12_kpsS1,100.0%;KL2_13_wzy,100.0%;KL2_14_gtr3,100.0%;KL2_15_gtr4,100.0%;KL2_16_gtr5,100.0%;KL2_17_itrA2,100.0%;KL2_18_galU,100.0%;KL2_19_ugd,100.0%;KL2_20_gpi,100.0%;KL2_21_gne1,100.0%;KL2_22_…		0		0 / 22 (0%)		0
ERR110070	7468_2#63	G16	oxaAb	KL2	KL2	Very high		1	1	0 bp	22 / 22 (100%)	KL2_01_wzc,100.0%;KL2_02_wzb,100.0%;KL2_03_wza,100.0%;KL2_04_gna,100.0%;KL2_05_psaA,99.7%;KL2_06_psaB,100.0%;KL2_07_psaC,100.0%;KL2_08_psaD,100.0%;KL2_09_psaE,100.0%;KL2_10_psaF,100.0%;KL2_11_wzx,100.0%;KL2_12_kpsS1,100.0%;KL2_13_wzy,100.0%;KL2_14_gtr3,100.0%;KL2_15_gtr4,100.0%;KL2_16_gtr5,100.0%;KL2_17_itrA2,100.0%;KL2_18_galU,100.0%;KL2_19_ugd,100.0%;KL2_20_gpi,100.0%;KL2_21_gne1,100.0%;KL2_22_…		0		0 / 22 (0%)		0
ERR110013	7468_1#6	B6	oxaAb	KL2	KL2	Very high		1	1	0 bp	22 / 22 (100%)	KL2_01_wzc,100.0%;KL2_02_wzb,100.0%;KL2_03_wza,100.0%;KL2_04_gna,100.0%;KL2_05_psaA,99.7%;KL2_06_psaB,100.0%;KL2_07_psaC,100.0%;KL2_08_psaD,100.0%;KL2_09_psaE,100.0%;KL2_10_psaF,100.0%;KL2_11_wzx,100.0%;KL2_12_kpsS1,100.0%;KL2_13_wzy,100.0%;KL2_14_gtr3,100.0%;KL2_15_gtr4,100.0%;KL2_16_gtr5,100.0%;KL2_17_itrA2,100.0%;KL2_18_galU,100.0%;KL2_19_ugd,100.0%;KL2_20_gpi,100.0%;KL2_21_gne1,100.0%;KL2_22_…		0		0 / 22 (0%)		0
ERR110071	7468_2#64	G8	oxaAb	KL2	KL2	Very high		1	1	0 bp	22 / 22 (100%)	KL2_01_wzc,100.0%;KL2_02_wzb,100.0%;KL2_03_wza,100.0%;KL2_04_gna,100.0%;KL2_05_psaA,99.7%;KL2_06_psaB,100.0%;KL2_07_psaC,100.0%;KL2_08_psaD,100.0%;KL2_09_psaE,100.0%;KL2_10_psaF,100.0%;KL2_11_wzx,100.0%;KL2_12_kpsS1,100.0%;KL2_13_wzy,100.0%;KL2_14_gtr3,100.0%;KL2_15_gtr4,100.0%;KL2_16_gtr5,100.0%;KL2_17_itrA2,100.0%;KL2_18_galU,100.0%;KL2_19_ugd,100.0%;KL2_20_gpi,100.0%;KL2_21_gne1,100.0%;KL2_22_…		0		0 / 22 (0%)		0
ERR110080	7468_2#73	A91	oxaAb	KL2	KL2	Very high		1	1	0 bp	22 / 22 (100%)	KL2_01_wzc,100.0%;KL2_02_wzb,100.0%;KL2_03_wza,100.0%;KL2_04_gna,100.0%;KL2_05_psaA,99.7%;KL2_06_psaB,100.0%;KL2_07_psaC,100.0%;KL2_08_psaD,100.0%;KL2_09_psaE,100.0%;KL2_10_psaF,100.0%;KL2_11_wzx,100.0%;KL2_12_kpsS1,100.0%;KL2_13_wzy,100.0%;KL2_14_gtr3,100.0%;KL2_15_gtr4,100.0%;KL2_16_gtr5,100.0%;KL2_17_itrA2,100.0%;KL2_18_galU,100.0%;KL2_19_ugd,100.0%;KL2_20_gpi,100.0%;KL2_21_gne1,100.0%;KL2_22_…		0		0 / 22 (0%)		0
ERR110078	7468_2#71	D48	oxaAb	KL1	KL1	Very high		1	1	0 bp	18 / 18 (100%)	KL1_01_wzc,100.0%;KL1_02_wzb,100.0%;KL1_03_wza,100.0%;KL1_04_gna,100.0%;KL1_05_gne2,100.0%;KL1_06_wzx,100.0%;KL1_07_gtr1,100.0%;KL1_08_wzy,100.0%;KL1_09_atr1,100.0%;KL1_10_gtr2,100.0%;KL1_11_itrA1,100.0%;KL1_12_qhbA,100.0%;KL1_13_qhbB,100.0%;KL1_14_gdr,100.0%;KL1_15_galU,100.0%;KL1_16_ugd,100.0%;KL1_17_gpi,99.82%;KL1_18_pgm,100.0%		0		0 / 18 (0%)		0
ERR110073	7468_2#66	G10	oxaAb	KL2	KL2	Very high		1	1	0 bp	22 / 22 (100%)	KL2_01_wzc,100.0%;KL2_02_wzb,100.0%;KL2_03_wza,100.0%;KL2_04_gna,100.0%;KL2_05_psaA,99.7%;KL2_06_psaB,100.0%;KL2_07_psaC,100.0%;KL2_08_psaD,100.0%;KL2_09_psaE,100.0%;KL2_10_psaF,100.0%;KL2_11_wzx,100.0%;KL2_12_kpsS1,100.0%;KL2_13_wzy,100.0%;KL2_14_gtr3,100.0%;KL2_15_gtr4,100.0%;KL2_16_gtr5,100.0%;KL2_17_itrA2,100.0%;KL2_18_galU,100.0%;KL2_19_ugd,100.0%;KL2_20_gpi,100.0%;KL2_21_gne1,100.0%;KL2_22_…		0		0 / 22 (0%)		0
ERR110015	7468_1#8	B8	oxaAb	KL2	KL2	Very high		1	1	0 bp	22 / 22 (100%)	KL2_01_wzc,100.0%;KL2_02_wzb,100.0%;KL2_03_wza,100.0%;KL2_04_gna,100.0%;KL2_05_psaA,99.7%;KL2_06_psaB,100.0%;KL2_07_psaC,100.0%;KL2_08_psaD,100.0%;KL2_09_psaE,100.0%;KL2_10_psaF,100.0%;KL2_11_wzx,100.0%;KL2_12_kpsS1,100.0%;KL2_13_wzy,100.0%;KL2_14_gtr3,100.0%;KL2_15_gtr4,100.0%;KL2_16_gtr5,100.0%;KL2_17_itrA2,100.0%;KL2_18_galU,100.0%;KL2_19_ugd,100.0%;KL2_20_gpi,100.0%;KL2_21_gne1,100.0%;KL2_22_…		0		0 / 22 (0%)		0
ERR110011	7468_1#4	B4	oxaAb	KL2	KL2	Very high		1	1	0 bp	22 / 22 (100%)	KL2_01_wzc,100.0%;KL2_02_wzb,100.0%;KL2_03_wza,100.0%;KL2_04_gna,100.0%;KL2_05_psaA,99.7%;KL2_06_psaB,100.0%;KL2_07_psaC,100.0%;KL2_08_psaD,100.0%;KL2_09_psaE,100.0%;KL2_10_psaF,100.0%;KL2_11_wzx,100.0%;KL2_12_kpsS1,100.0%;KL2_13_wzy,100.0%;KL2_14_gtr3,100.0%;KL2_15_gtr4,100.0%;KL2_16_gtr5,100.0%;KL2_17_itrA2,100.0%;KL2_18_galU,100.0%;KL2_19_ugd,100.0%;KL2_20_gpi,100.0%;KL2_21_gne1,100.0%;KL2_22_…		0		0 / 22 (0%)		0
ERR110074	7468_2#67	G15	oxaAb	KL2	KL2	Very high		1	1	0 bp	22 / 22 (100%)	KL2_01_wzc,100.0%;KL2_02_wzb,100.0%;KL2_03_wza,100.0%;KL2_04_gna,100.0%;KL2_05_psaA,99.7%;KL2_06_psaB,100.0%;KL2_07_psaC,100.0%;KL2_08_psaD,100.0%;KL2_09_psaE,100.0%;KL2_10_psaF,100.0%;KL2_11_wzx,100.0%;KL2_12_kpsS1,100.0%;KL2_13_wzy,100.0%;KL2_14_gtr3,100.0%;KL2_15_gtr4,100.0%;KL2_16_gtr5,100.0%;KL2_17_itrA2,100.0%;KL2_18_galU,100.0%;KL2_19_ugd,100.0%;KL2_20_gpi,100.0%;KL2_21_gne1,100.0%;KL2_22_…		0		0 / 22 (0%)		0
ERR110076	7468_2#69	G11	oxaAb	KL2	KL2	Very high		1	1	0 bp	22 / 22 (100%)	KL2_01_wzc,100.0%;KL2_02_wzb,100.0%;KL2_03_wza,100.0%;KL2_04_gna,100.0%;KL2_05_psaA,99.7%;KL2_06_psaB,100.0%;KL2_07_psaC,100.0%;KL2_08_psaD,100.0%;KL2_09_psaE,100.0%;KL2_10_psaF,100.0%;KL2_11_wzx,100.0%;KL2_12_kpsS1,100.0%;KL2_13_wzy,100.0%;KL2_14_gtr3,100.0%;KL2_15_gtr4,100.0%;KL2_16_gtr5,100.0%;KL2_17_itrA2,100.0%;KL2_18_galU,100.0%;KL2_19_ugd,100.0%;KL2_20_gpi,100.0%;KL2_21_gne1,100.0%;KL2_22_…		0		0 / 22 (0%)		0
ERR110083	7468_2#76	D87	oxaAb	KL2	KL2	Very high		1	1	0 bp	22 / 22 (100%)	KL2_01_wzc,100.0%;KL2_02_wzb,100.0%;KL2_03_wza,100.0%;KL2_04_gna,100.0%;KL2_05_psaA,99.7%;KL2_06_psaB,100.0%;KL2_07_psaC,100.0%;KL2_08_psaD,100.0%;KL2_09_psaE,100.0%;KL2_10_psaF,100.0%;KL2_11_wzx,100.0%;KL2_12_kpsS1,100.0%;KL2_13_wzy,100.0%;KL2_14_gtr3,100.0%;KL2_15_gtr4,100.0%;KL2_16_gtr5,100.0%;KL2_17_itrA2,100.0%;KL2_18_galU,100.0%;KL2_19_ugd,100.0%;KL2_20_gpi,100.0%;KL2_21_gne1,100.0%;KL2_22_…		0		0 / 22 (0%)		0
ERR110079	7468_2#72	D14	oxaAb	KL1	KL1	Very high		1	1	0 bp	18 / 18 (100%)	KL1_01_wzc,100.0%;KL1_02_wzb,100.0%;KL1_03_wza,100.0%;KL1_04_gna,100.0%;KL1_05_gne2,100.0%;KL1_06_wzx,100.0%;KL1_07_gtr1,100.0%;KL1_08_wzy,100.0%;KL1_09_atr1,100.0%;KL1_10_gtr2,100.0%;KL1_11_itrA1,100.0%;KL1_12_qhbA,100.0%;KL1_13_qhbB,100.0%;KL1_14_gdr,100.0%;KL1_15_galU,100.0%;KL1_16_ugd,100.0%;KL1_17_gpi,99.82%;KL1_18_pgm,100.0%		0		0 / 18 (0%)		0
ERR110072	7468_2#65	G13	oxaAb	KL2	KL2	Very high		1	1	0 bp	22 / 22 (100%)	KL2_01_wzc,100.0%;KL2_02_wzb,100.0%;KL2_03_wza,100.0%;KL2_04_gna,100.0%;KL2_05_psaA,99.7%;KL2_06_psaB,100.0%;KL2_07_psaC,100.0%;KL2_08_psaD,100.0%;KL2_09_psaE,100.0%;KL2_10_psaF,100.0%;KL2_11_wzx,100.0%;KL2_12_kpsS1,100.0%;KL2_13_wzy,100.0%;KL2_14_gtr3,100.0%;KL2_15_gtr4,100.0%;KL2_16_gtr5,100.0%;KL2_17_itrA2,100.0%;KL2_18_galU,100.0%;KL2_19_ugd,100.0%;KL2_20_gpi,100.0%;KL2_21_gne1,100.0%;KL2_22_…		0		0 / 22 (0%)		0
ERR110057	7468_2#50	KT-A24	oxaAb	KL9	KL9	Very high		1	0.9883	0 bp	21 / 21 (100%)	KL9_01_wzc,99.726%;KL9_02_wzb,99.301%;KL9_03_wza,100.0%;KL9_04_gna,100.0%;KL9_05_gne2,100.0%;KL9_06_wzx,99.759%;KL9_07_wzy,100.0%;KL9_08_gtr21,99.746%;KL9_09_gtr22,100.0%;KL9_10_fnlA,100.0%;KL9_11_fnlB,99.73%;KL9_12_fnlC,100.0%;KL9_13_gtr20,100.0%;KL9_14_qnr,98.397%;KL9_15_itrB2,98.516%;KL9_16_itrA3,100.0%;KL9_17_galU,100.0%;KL9_18_ugd,99.525%;KL9_19_gpi,97.307%;KL9_20_gne1,96.165%;KL9_21_pgm,98.…		0		0 / 21 (0%)		0
ERR110089	7468_2#82	D85	oxaAb	KL2	KL2	Very high		1	1	0 bp	22 / 22 (100%)	KL2_01_wzc,100.0%;KL2_02_wzb,100.0%;KL2_03_wza,100.0%;KL2_04_gna,100.0%;KL2_05_psaA,99.7%;KL2_06_psaB,100.0%;KL2_07_psaC,100.0%;KL2_08_psaD,100.0%;KL2_09_psaE,100.0%;KL2_10_psaF,100.0%;KL2_11_wzx,100.0%;KL2_12_kpsS1,100.0%;KL2_13_wzy,100.0%;KL2_14_gtr3,100.0%;KL2_15_gtr4,100.0%;KL2_16_gtr5,100.0%;KL2_17_itrA2,100.0%;KL2_18_galU,100.0%;KL2_19_ugd,100.0%;KL2_20_gpi,100.0%;KL2_21_gne1,100.0%;KL2_22_…		0		0 / 22 (0%)		0
ERR110088	7468_2#81	D77	oxaAb	KL2	KL2	Very high		1	1	0 bp	22 / 22 (100%)	KL2_01_wzc,100.0%;KL2_02_wzb,100.0%;KL2_03_wza,100.0%;KL2_04_gna,100.0%;KL2_05_psaA,99.7%;KL2_06_psaB,100.0%;KL2_07_psaC,100.0%;KL2_08_psaD,100.0%;KL2_09_psaE,100.0%;KL2_10_psaF,100.0%;KL2_11_wzx,100.0%;KL2_12_kpsS1,100.0%;KL2_13_wzy,100.0%;KL2_14_gtr3,100.0%;KL2_15_gtr4,100.0%;KL2_16_gtr5,100.0%;KL2_17_itrA2,100.0%;KL2_18_galU,100.0%;KL2_19_ugd,100.0%;KL2_20_gpi,100.0%;KL2_21_gne1,100.0%;KL2_22_…		0		0 / 22 (0%)		0
ERR110091	7468_2#84	D84	oxaAb	KL2	KL2	Very high		1	1	0 bp	22 / 22 (100%)	KL2_01_wzc,100.0%;KL2_02_wzb,100.0%;KL2_03_wza,100.0%;KL2_04_gna,100.0%;KL2_05_psaA,99.7%;KL2_06_psaB,100.0%;KL2_07_psaC,100.0%;KL2_08_psaD,100.0%;KL2_09_psaE,100.0%;KL2_10_psaF,100.0%;KL2_11_wzx,100.0%;KL2_12_kpsS1,100.0%;KL2_13_wzy,100.0%;KL2_14_gtr3,100.0%;KL2_15_gtr4,100.0%;KL2_16_gtr5,100.0%;KL2_17_itrA2,100.0%;KL2_18_galU,100.0%;KL2_19_ugd,100.0%;KL2_20_gpi,100.0%;KL2_21_gne1,100.0%;KL2_22_…		0		0 / 22 (0%)		0
ERR110016	7468_1#9	D1	oxaAb	KL2	KL2	Very high		1	1	0 bp	22 / 22 (100%)	KL2_01_wzc,100.0%;KL2_02_wzb,100.0%;KL2_03_wza,100.0%;KL2_04_gna,100.0%;KL2_05_psaA,99.7%;KL2_06_psaB,100.0%;KL2_07_psaC,100.0%;KL2_08_psaD,100.0%;KL2_09_psaE,100.0%;KL2_10_psaF,100.0%;KL2_11_wzx,100.0%;KL2_12_kpsS1,100.0%;KL2_13_wzy,100.0%;KL2_14_gtr3,100.0%;KL2_15_gtr4,100.0%;KL2_16_gtr5,100.0%;KL2_17_itrA2,100.0%;KL2_18_galU,100.0%;KL2_19_ugd,100.0%;KL2_20_gpi,100.0%;KL2_21_gne1,100.0%;KL2_22_…		0		0 / 22 (0%)		0
ERR110084	7468_2#77	WM99c	oxaAb	KL2	KL2	Very high		1	1	0 bp	22 / 22 (100%)	KL2_01_wzc,100.0%;KL2_02_wzb,100.0%;KL2_03_wza,100.0%;KL2_04_gna,100.0%;KL2_05_psaA,99.7%;KL2_06_psaB,100.0%;KL2_07_psaC,100.0%;KL2_08_psaD,100.0%;KL2_09_psaE,100.0%;KL2_10_psaF,100.0%;KL2_11_wzx,100.0%;KL2_12_kpsS1,100.0%;KL2_13_wzy,100.0%;KL2_14_gtr3,100.0%;KL2_15_gtr4,100.0%;KL2_16_gtr5,100.0%;KL2_17_itrA2,100.0%;KL2_18_galU,100.0%;KL2_19_ugd,100.0%;KL2_20_gpi,100.0%;KL2_21_gne1,100.0%;KL2_22_…		0		0 / 22 (0%)		0
ERR110097	7468_2#90	D72	oxaAb	KL2	KL2	Very high		1	1	0 bp	22 / 22 (100%)	KL2_01_wzc,100.0%;KL2_02_wzb,100.0%;KL2_03_wza,100.0%;KL2_04_gna,100.0%;KL2_05_psaA,99.7%;KL2_06_psaB,100.0%;KL2_07_psaC,100.0%;KL2_08_psaD,100.0%;KL2_09_psaE,100.0%;KL2_10_psaF,100.0%;KL2_11_wzx,100.0%;KL2_12_kpsS1,100.0%;KL2_13_wzy,100.0%;KL2_14_gtr3,100.0%;KL2_15_gtr4,100.0%;KL2_16_gtr5,100.0%;KL2_17_itrA2,100.0%;KL2_18_galU,100.0%;KL2_19_ugd,100.0%;KL2_20_gpi,100.0%;KL2_21_gne1,100.0%;KL2_22_…		0		0 / 22 (0%)		0
ERR110094	7468_2#87	RBH36	oxaAb	KL2	KL2	Very high		1	1	0 bp	22 / 22 (100%)	KL2_01_wzc,100.0%;KL2_02_wzb,100.0%;KL2_03_wza,100.0%;KL2_04_gna,100.0%;KL2_05_psaA,99.7%;KL2_06_psaB,100.0%;KL2_07_psaC,100.0%;KL2_08_psaD,100.0%;KL2_09_psaE,100.0%;KL2_10_psaF,100.0%;KL2_11_wzx,100.0%;KL2_12_kpsS1,100.0%;KL2_13_wzy,100.0%;KL2_14_gtr3,100.0%;KL2_15_gtr4,100.0%;KL2_16_gtr5,100.0%;KL2_17_itrA2,100.0%;KL2_18_galU,100.0%;KL2_19_ugd,100.0%;KL2_20_gpi,100.0%;KL2_21_gne1,100.0%;KL2_22_…		0		0 / 22 (0%)		0
ERR110099	7468_2#92	D45	oxaAb	KL1	KL1	Very high		1	1	0 bp	18 / 18 (100%)	KL1_01_wzc,100.0%;KL1_02_wzb,100.0%;KL1_03_wza,100.0%;KL1_04_gna,100.0%;KL1_05_gne2,100.0%;KL1_06_wzx,100.0%;KL1_07_gtr1,100.0%;KL1_08_wzy,100.0%;KL1_09_atr1,100.0%;KL1_10_gtr2,100.0%;KL1_11_itrA1,100.0%;KL1_12_qhbA,100.0%;KL1_13_qhbB,100.0%;KL1_14_gdr,100.0%;KL1_15_galU,100.0%;KL1_16_ugd,100.0%;KL1_17_gpi,99.82%;KL1_18_pgm,100.0%		0		0 / 18 (0%)		0
ERR110095	7468_2#88	D79	oxaAb	KL2	KL2	Very high		1	0.9999	0 bp	22 / 22 (100%)	KL2_01_wzc,100.0%;KL2_02_wzb,100.0%;KL2_03_wza,100.0%;KL2_04_gna,100.0%;KL2_05_psaA,99.7%;KL2_06_psaB,100.0%;KL2_07_psaC,100.0%;KL2_08_psaD,100.0%;KL2_09_psaE,100.0%;KL2_10_psaF,100.0%;KL2_11_wzx,99.757%;KL2_12_kpsS1,100.0%;KL2_13_wzy,100.0%;KL2_14_gtr3,100.0%;KL2_15_gtr4,100.0%;KL2_16_gtr5,100.0%;KL2_17_itrA2,100.0%;KL2_18_galU,100.0%;KL2_19_ugd,100.0%;KL2_20_gpi,100.0%;KL2_21_gne1,100.0%;KL2_22…		0		0 / 22 (0%)		0
ERR119668	7521_8#36	D13	oxaAb	KL1	KL1	Very high		1	1	0 bp	18 / 18 (100%)	KL1_01_wzc,100.0%;KL1_02_wzb,100.0%;KL1_03_wza,100.0%;KL1_04_gna,100.0%;KL1_05_gne2,100.0%;KL1_06_wzx,100.0%;KL1_07_gtr1,100.0%;KL1_08_wzy,100.0%;KL1_09_atr1,100.0%;KL1_10_gtr2,100.0%;KL1_11_itrA1,100.0%;KL1_12_qhbA,100.0%;KL1_13_qhbB,100.0%;KL1_14_gdr,100.0%;KL1_15_galU,100.0%;KL1_16_ugd,100.0%;KL1_17_gpi,99.82%;KL1_18_pgm,100.0%		0		0 / 18 (0%)		0
ERR119659	7521_8#27	D81	oxaAb	KL4	KL4	Very high		1	0.9936	0 bp	23 / 23 (100%)	KL4_01_wzc,97.805%;KL4_02_wzb,100.0%;KL4_03_wza,100.0%;KL4_04_gna,100.0%;KL4_05_gne2,100.0%;KL4_06_wzx,100.0%;KL4_07_Ptr1,100.0%;KL4_08_gtr10,100.0%;KL4_09_wzy,100.0%;KL4_10_gtr11,100.0%;KL4_11_gtr12,100.0%;KL4_12_qnr,100.0%;KL4_13_itrB1,100.0%;KL4_14_atr3,100.0%;KL4_15_gdr,100.0%;KL4_16_gne3,100.0%;KL4_17_atr4,100.0%;KL4_18_atr5,100.0%;KL4_19_galU,100.0%;KL4_20_ugd,100.0%;KL4_21_gpi,100.0%;KL4_2…		0		0 / 23 (0%)		0
ERR119673	7521_8#41	A93	oxaAb	KL2	KL2	Very high		1	1	0 bp	22 / 22 (100%)	KL2_01_wzc,100.0%;KL2_02_wzb,100.0%;KL2_03_wza,100.0%;KL2_04_gna,100.0%;KL2_05_psaA,99.7%;KL2_06_psaB,100.0%;KL2_07_psaC,100.0%;KL2_08_psaD,100.0%;KL2_09_psaE,100.0%;KL2_10_psaF,100.0%;KL2_11_wzx,100.0%;KL2_12_kpsS1,100.0%;KL2_13_wzy,100.0%;KL2_14_gtr3,100.0%;KL2_15_gtr4,100.0%;KL2_16_gtr5,100.0%;KL2_17_itrA2,100.0%;KL2_18_galU,100.0%;KL2_19_ugd,100.0%;KL2_20_gpi,100.0%;KL2_21_gne1,100.0%;KL2_22_…		0		0 / 22 (0%)		0
ERR119669	7521_8#37	D18	oxaAb	KL1	KL1	Very high		1	1	0 bp	18 / 18 (100%)	KL1_01_wzc,100.0%;KL1_02_wzb,100.0%;KL1_03_wza,100.0%;KL1_04_gna,100.0%;KL1_05_gne2,100.0%;KL1_06_wzx,100.0%;KL1_07_gtr1,100.0%;KL1_08_wzy,100.0%;KL1_09_atr1,100.0%;KL1_10_gtr2,100.0%;KL1_11_itrA1,100.0%;KL1_12_qhbA,100.0%;KL1_13_qhbB,100.0%;KL1_14_gdr,100.0%;KL1_15_galU,100.0%;KL1_16_ugd,100.0%;KL1_17_gpi,99.82%;KL1_18_pgm,100.0%		0		0 / 18 (0%)		0
ERR119680	7521_8#48	D20	oxaAb	KL1	KL1	Very high		1	1	0 bp	18 / 18 (100%)	KL1_01_wzc,100.0%;KL1_02_wzb,100.0%;KL1_03_wza,100.0%;KL1_04_gna,100.0%;KL1_05_gne2,100.0%;KL1_06_wzx,100.0%;KL1_07_gtr1,100.0%;KL1_08_wzy,100.0%;KL1_09_atr1,100.0%;KL1_10_gtr2,100.0%;KL1_11_itrA1,100.0%;KL1_12_qhbA,100.0%;KL1_13_qhbB,100.0%;KL1_14_gdr,100.0%;KL1_15_galU,100.0%;KL1_16_ugd,100.0%;KL1_17_gpi,99.82%;KL1_18_pgm,100.0%		0		0 / 18 (0%)		0
ERR119679	7521_8#47	D78	oxaAb	KL4	KL4	Very high		1	0.9936	0 bp	23 / 23 (100%)	KL4_01_wzc,97.805%;KL4_02_wzb,100.0%;KL4_03_wza,100.0%;KL4_04_gna,100.0%;KL4_05_gne2,100.0%;KL4_06_wzx,100.0%;KL4_07_Ptr1,100.0%;KL4_08_gtr10,100.0%;KL4_09_wzy,100.0%;KL4_10_gtr11,100.0%;KL4_11_gtr12,100.0%;KL4_12_qnr,100.0%;KL4_13_itrB1,100.0%;KL4_14_atr3,100.0%;KL4_15_gdr,100.0%;KL4_16_gne3,100.0%;KL4_17_atr4,100.0%;KL4_18_atr5,100.0%;KL4_19_galU,100.0%;KL4_20_ugd,100.0%;KL4_21_gpi,100.0%;KL4_2…		0		0 / 23 (0%)		0
ERR190440	8290_3#30	BAL_202	oxaAb	KL49	KL49	Very high		1	1	0 bp	28 / 28 (100%)	KL49_01_wzc,99.863%;KL49_02_wzb,100.0%;KL49_03_wza,100.0%;KL49_04_gna,100.0%;KL49_05_lgaA,100.0%;KL49_06_lgaB,100.0%;KL49_07_lgaC,100.0%;KL49_08_lgaD,100.0%;KL49_09_lgaE,100.0%;KL49_10_lgaF,100.0%;KL49_11_elaA,100.0%;KL49_12_elaB,100.0%;KL49_13_elaC,100.0%;KL49_14_wzy,100.0%;KL49_15_gtr100,100.0%;KL49_16_wzx,100.0%;KL49_17_fnlA,100.0%;KL49_18_fnlB,100.0%;KL49_19_fnlC,100.0%;KL49_20_gtr20,100.0%;K…		0		0 / 28 (0%)		0
ERR119675	7521_8#43	D88	oxaAb	KL2	KL2	Very high		1	1	0 bp	22 / 22 (100%)	KL2_01_wzc,100.0%;KL2_02_wzb,100.0%;KL2_03_wza,100.0%;KL2_04_gna,100.0%;KL2_05_psaA,99.7%;KL2_06_psaB,100.0%;KL2_07_psaC,100.0%;KL2_08_psaD,100.0%;KL2_09_psaE,100.0%;KL2_10_psaF,100.0%;KL2_11_wzx,100.0%;KL2_12_kpsS1,100.0%;KL2_13_wzy,100.0%;KL2_14_gtr3,100.0%;KL2_15_gtr4,100.0%;KL2_16_gtr5,100.0%;KL2_17_itrA2,100.0%;KL2_18_galU,100.0%;KL2_19_ugd,100.0%;KL2_20_gpi,100.0%;KL2_21_gne1,100.0%;KL2_22_…		0		0 / 22 (0%)		0
ERR190420	8290_3#10	BAL_097	oxaAb	KL8	KL8	Very high		1	0.9999	0 bp	27 / 27 (100%)	KL8_01_wzy,100.0%;KL8_02_wzc,100.0%;KL8_03_wzb,100.0%;KL8_04_wza,100.0%;KL8_05_gna,99.765%;KL8_06_lgaA,100.0%;KL8_07_lgaB,100.0%;KL8_08_lgaC,100.0%;KL8_09_lgaH,100.0%;KL8_10_lgaI,100.0%;KL8_11_lgaF,100.0%;KL8_12_lgaG,100.0%;KL8_13_wzx,100.0%;KL8_14_gtr18,99.691%;KL8_15_gtr19,100.0%;KL8_16_fnlA,100.0%;KL8_17_fnlB,100.0%;KL8_18_fnlC,100.0%;KL8_19_gtr20,100.0%;KL8_20_qnr,100.0%;KL8_21_itrB2,100.0%;K…		0		0 / 27 (0%)		0
ERR190447	8290_3#37	BAL_214	oxaAb	KL3	KL3	Very high		1	0.9833	0 bp	20 / 20 (100%)	KL3_01_wzc,97.531%;KL3_02_wzb,99.301%;KL3_03_wza,97.319%;KL3_04_gna,99.769%;KL3_05_dgaA,99.685%;KL3_06_dgaB,97.927%;KL3_07_dgaC,97.5%;KL3_08_wzx,99.778%;KL3_09_atr2,100.0%;KL3_10_gtr6,100.0%;KL3_11_gtr7,99.176%;KL3_12_wzy,100.0%;KL3_13_gtr8,97.391%;KL3_14_gtr9,99.638%;KL3_15_itrA2,100.0%;KL3_16_galU,99.658%;KL3_17_ugd,99.762%;KL3_18_gpi,99.461%;KL3_19_gne1,99.41%;KL3_20_pgm,98.906%		0		0 / 20 (0%)		0
ERR190449	8290_3#39	BAL_216	oxaAb	KL3	KL3	Very high		1	0.9833	0 bp	20 / 20 (100%)	KL3_01_wzc,97.531%;KL3_02_wzb,99.301%;KL3_03_wza,97.319%;KL3_04_gna,99.769%;KL3_05_dgaA,99.685%;KL3_06_dgaB,97.927%;KL3_07_dgaC,97.5%;KL3_08_wzx,99.778%;KL3_09_atr2,100.0%;KL3_10_gtr6,100.0%;KL3_11_gtr7,99.176%;KL3_12_wzy,100.0%;KL3_13_gtr8,97.391%;KL3_14_gtr9,99.638%;KL3_15_itrA2,100.0%;KL3_16_galU,99.658%;KL3_17_ugd,99.762%;KL3_18_gpi,99.461%;KL3_19_gne1,99.41%;KL3_20_pgm,98.906%		0		0 / 20 (0%)		0
ERR190443	8290_3#33	BAL_206	oxaAb	KL8	KL8	Very high		1	0.9998	0 bp	27 / 27 (100%)	KL8_01_wzy,100.0%;KL8_02_wzc,100.0%;KL8_03_wzb,100.0%;KL8_04_wza,100.0%;KL8_05_gna,99.765%;KL8_06_lgaA,100.0%;KL8_07_lgaB,100.0%;KL8_08_lgaC,100.0%;KL8_09_lgaH,100.0%;KL8_10_lgaI,100.0%;KL8_11_lgaF,100.0%;KL8_12_lgaG,100.0%;KL8_13_wzx,100.0%;KL8_14_gtr18,99.691%;KL8_15_gtr19,100.0%;KL8_16_fnlA,100.0%;KL8_17_fnlB,100.0%;KL8_18_fnlC,100.0%;KL8_19_gtr20,99.715%;KL8_20_qnr,100.0%;KL8_21_itrB2,100.0%;…		0		0 / 27 (0%)		0
ERR190467	8290_3#57	BAL_266	oxaAb	KL63	KL108	Very high		1	0.9998	0 bp	27 / 27 (100%)	KL108_01_wzc,100.0%;KL108_02_wzb,100.0%;KL108_03_wza,100.0%;KL108_04_gna,100.0%;KL108_05_lgaA,100.0%;KL108_06_lgaB,100.0%;KL108_07_lgaC,100.0%;KL108_08_lgaH,99.726%;KL108_09_lgaI,100.0%;KL108_10_lgaF,100.0%;KL108_11_lgaG,100.0%;KL108_12_gtr59,100.0%;KL108_13_wzx,99.749%;KL108_14_wzy,99.727%;KL108_15_gtr128,100.0%;KL108_16_fnlA,100.0%;KL108_17_fnlB,100.0%;KL108_18_fnlC,100.0%;KL108_19_gtr20,100.0%…		0		0 / 27 (0%)		0
ERR190465	8290_3#55	BAL_256	oxaAb	KL2	KL2	Very high		1	1	0 bp	22 / 22 (100%)	KL2_01_wzc,100.0%;KL2_02_wzb,100.0%;KL2_03_wza,100.0%;KL2_04_gna,100.0%;KL2_05_psaA,99.7%;KL2_06_psaB,100.0%;KL2_07_psaC,100.0%;KL2_08_psaD,100.0%;KL2_09_psaE,100.0%;KL2_10_psaF,100.0%;KL2_11_wzx,100.0%;KL2_12_kpsS1,100.0%;KL2_13_wzy,100.0%;KL2_14_gtr3,100.0%;KL2_15_gtr4,100.0%;KL2_16_gtr5,100.0%;KL2_17_itrA2,100.0%;KL2_18_galU,100.0%;KL2_19_ugd,100.0%;KL2_20_gpi,100.0%;KL2_21_gne1,100.0%;KL2_22_…		0		0 / 22 (0%)		0
ERR190464	8290_3#54	BAL_255	oxaAb	KL24	KL24	Very high		1	0.9947	+1 bp	21 / 21 (100%)	KL24_01_wzc,100.0%;KL24_02_wzb,100.0%;KL24_03_wza,100.0%;KL24_04_gna,100.0%;KL24_05_rmlB,100.0%;KL24_06_rmlA,100.0%;KL24_07_fdtE,100.0%;KL24_08_fdtB,100.0%;KL24_09_wzx,99.766%;KL24_10_gtr47,100.0%;KL24_11_gtr48,100.0%;KL24_12,100.0%;KL24_13_gtr49,100.0%;KL24_14_gtr50,100.0%;KL24_15_itrA3,100.0%;KL24_16_galU,100.0%;KL24_17_ugd,100.0%;KL24_18_gpi,100.0%;KL24_19_gne1,100.0%;KL24_20_pgt1,97.72%;KL24_…		0		0 / 21 (0%)		0
ERR190469	8290_3#59	BAL_276	oxaAb	KL2	KL2	Very high		1	1	0 bp	22 / 22 (100%)	KL2_01_wzc,100.0%;KL2_02_wzb,100.0%;KL2_03_wza,100.0%;KL2_04_gna,100.0%;KL2_05_psaA,99.7%;KL2_06_psaB,100.0%;KL2_07_psaC,100.0%;KL2_08_psaD,100.0%;KL2_09_psaE,100.0%;KL2_10_psaF,100.0%;KL2_11_wzx,100.0%;KL2_12_kpsS1,100.0%;KL2_13_wzy,100.0%;KL2_14_gtr3,100.0%;KL2_15_gtr4,100.0%;KL2_16_gtr5,100.0%;KL2_17_itrA2,100.0%;KL2_18_galU,100.0%;KL2_19_ugd,100.0%;KL2_20_gpi,100.0%;KL2_21_gne1,100.0%;KL2_22_…		0		0 / 22 (0%)		0
ERR190484	8290_3#74	BAL_331	oxaAb	KL2	KL2	Very high		1	1	0 bp	22 / 22 (100%)	KL2_01_wzc,100.0%;KL2_02_wzb,100.0%;KL2_03_wza,100.0%;KL2_04_gna,100.0%;KL2_05_psaA,99.7%;KL2_06_psaB,100.0%;KL2_07_psaC,100.0%;KL2_08_psaD,100.0%;KL2_09_psaE,100.0%;KL2_10_psaF,100.0%;KL2_11_wzx,100.0%;KL2_12_kpsS1,100.0%;KL2_13_wzy,100.0%;KL2_14_gtr3,100.0%;KL2_15_gtr4,100.0%;KL2_16_gtr5,100.0%;KL2_17_itrA2,100.0%;KL2_18_galU,100.0%;KL2_19_ugd,100.0%;KL2_20_gpi,100.0%;KL2_21_gne1,100.0%;KL2_22_…		0		0 / 22 (0%)		0
ERR190480	8290_3#70	BAL_321	oxaAb	KL2	KL2	Very high		1	1	0 bp	22 / 22 (100%)	KL2_01_wzc,100.0%;KL2_02_wzb,100.0%;KL2_03_wza,100.0%;KL2_04_gna,100.0%;KL2_05_psaA,99.7%;KL2_06_psaB,100.0%;KL2_07_psaC,100.0%;KL2_08_psaD,100.0%;KL2_09_psaE,100.0%;KL2_10_psaF,100.0%;KL2_11_wzx,100.0%;KL2_12_kpsS1,100.0%;KL2_13_wzy,100.0%;KL2_14_gtr3,100.0%;KL2_15_gtr4,100.0%;KL2_16_gtr5,100.0%;KL2_17_itrA2,100.0%;KL2_18_galU,100.0%;KL2_19_ugd,100.0%;KL2_20_gpi,100.0%;KL2_21_gne1,100.0%;KL2_22_…		0		0 / 22 (0%)		0
ERR190479	8290_3#69	BAL_320	oxaAb	KL2	KL2	Very high		1	1	0 bp	22 / 22 (100%)	KL2_01_wzc,100.0%;KL2_02_wzb,100.0%;KL2_03_wza,100.0%;KL2_04_gna,100.0%;KL2_05_psaA,99.7%;KL2_06_psaB,100.0%;KL2_07_psaC,100.0%;KL2_08_psaD,100.0%;KL2_09_psaE,100.0%;KL2_10_psaF,100.0%;KL2_11_wzx,100.0%;KL2_12_kpsS1,100.0%;KL2_13_wzy,100.0%;KL2_14_gtr3,100.0%;KL2_15_gtr4,100.0%;KL2_16_gtr5,100.0%;KL2_17_itrA2,100.0%;KL2_18_galU,100.0%;KL2_19_ugd,100.0%;KL2_20_gpi,100.0%;KL2_21_gne1,100.0%;KL2_22_…		0		0 / 22 (0%)		0
ERR190502	8290_3#92	NCSR_106	oxaAb	KL40	KL40	Very high	*	1	0.9853	-6 bp	19 / 19 (100%)	KL40_01_wzc,99.863%;KL40_02_wzb,100.0%;KL40_03_wza,96.91%;KL40_04_gna,100.0%;KL40_05_mnaA,100.0%;KL40_06_mnaB,100.0%;KL40_07_wzx,100.0%;KL40_08_gtr85,100.0%;KL40_09_wzy,100.0%;KL40_10_gtr86,100.0%;KL40_11_fnr2,100.0%;KL40_12_itrB1,100.0%;KL40_13_atr3,100.0%;KL40_14_gdr,100.0%;KL40_15_galU,100.0%;KL40_16_ugd,99.762%;KL40_17_gpi,95.691%;KL40_18_gne1,94.985%;KL40_19_pgm,98.468%		0		0 / 19 (0%)		0
ERR190492	8290_3#82	BAL_349	oxaAb	KL51	KL51	Very high		1	0.998	0 bp	18 / 18 (100%)	KL51_01_wzc,99.863%;KL51_02_wzb,100.0%;KL51_03_wza,100.0%;KL51_04_gna,100.0%;KL51_05_wzx,100.0%;KL51_06_gtr103,100.0%;KL51_07_gtr104,100.0%;KL51_08_wzy,100.0%;KL51_09_gtr105,100.0%;KL51_10_gne4,100.0%;KL51_11_gtr106,100.0%;KL51_12_itrA3,100.0%;KL51_13_galU,100.0%;KL51_14_ugd,99.762%;KL51_15_gpi,100.0%;KL51_16_gne1,100.0%;KL51_17_pgt1,99.682%;KL51_18_pgm,98.687%		0		0 / 18 (0%)		0
ERR190503	8290_3#93	NCSR_132	oxaAb	KL40	KL40	Very high	*	1	0.9853	-6 bp	19 / 19 (100%)	KL40_01_wzc,99.863%;KL40_02_wzb,100.0%;KL40_03_wza,96.91%;KL40_04_gna,100.0%;KL40_05_mnaA,100.0%;KL40_06_mnaB,100.0%;KL40_07_wzx,100.0%;KL40_08_gtr85,100.0%;KL40_09_wzy,100.0%;KL40_10_gtr86,100.0%;KL40_11_fnr2,100.0%;KL40_12_itrB1,100.0%;KL40_13_atr3,100.0%;KL40_14_gdr,100.0%;KL40_15_galU,100.0%;KL40_16_ugd,99.762%;KL40_17_gpi,95.691%;KL40_18_gne1,94.985%;KL40_19_pgm,98.468%		0		0 / 19 (0%)		0
ERR190475	8290_3#65	BAL_306	oxaAb	KL2	KL2	Very high		1	1	0 bp	22 / 22 (100%)	KL2_01_wzc,100.0%;KL2_02_wzb,100.0%;KL2_03_wza,100.0%;KL2_04_gna,100.0%;KL2_05_psaA,99.7%;KL2_06_psaB,100.0%;KL2_07_psaC,100.0%;KL2_08_psaD,100.0%;KL2_09_psaE,100.0%;KL2_10_psaF,100.0%;KL2_11_wzx,100.0%;KL2_12_kpsS1,100.0%;KL2_13_wzy,100.0%;KL2_14_gtr3,100.0%;KL2_15_gtr4,100.0%;KL2_16_gtr5,100.0%;KL2_17_itrA2,100.0%;KL2_18_galU,100.0%;KL2_19_ugd,100.0%;KL2_20_gpi,100.0%;KL2_21_gne1,100.0%;KL2_22_…		0		0 / 22 (0%)		0
ERR190472	8290_3#62	BAL_291	oxaAb	KL2	KL2	Very high		1	1	0 bp	22 / 22 (100%)	KL2_01_wzc,100.0%;KL2_02_wzb,100.0%;KL2_03_wza,100.0%;KL2_04_gna,100.0%;KL2_05_psaA,99.7%;KL2_06_psaB,100.0%;KL2_07_psaC,100.0%;KL2_08_psaD,100.0%;KL2_09_psaE,100.0%;KL2_10_psaF,100.0%;KL2_11_wzx,100.0%;KL2_12_kpsS1,100.0%;KL2_13_wzy,100.0%;KL2_14_gtr3,100.0%;KL2_15_gtr4,100.0%;KL2_16_gtr5,100.0%;KL2_17_itrA2,100.0%;KL2_18_galU,100.0%;KL2_19_ugd,100.0%;KL2_20_gpi,100.0%;KL2_21_gne1,100.0%;KL2_22_…		0		0 / 22 (0%)		0
ERR190477	8290_3#67	BAL_311	oxaAb	KL24	KL24	Very high		1	0.9973	0 bp	21 / 21 (100%)	KL24_01_wzc,100.0%;KL24_02_wzb,100.0%;KL24_03_wza,100.0%;KL24_04_gna,100.0%;KL24_05_rmlB,100.0%;KL24_06_rmlA,100.0%;KL24_07_fdtE,100.0%;KL24_08_fdtB,100.0%;KL24_09_wzx,99.766%;KL24_10_gtr47,100.0%;KL24_11_gtr48,100.0%;KL24_12,100.0%;KL24_13_gtr49,100.0%;KL24_14_gtr50,100.0%;KL24_15_itrA3,100.0%;KL24_16_galU,100.0%;KL24_17_ugd,100.0%;KL24_18_gpi,100.0%;KL24_19_gne1,100.0%;KL24_20_pgt1,99.837%;KL24…		0		0 / 21 (0%)		0
ERR190473	8290_3#63	BAL_295	oxaAb	KL58	KL58	Very high		1	1	0 bp	23 / 23 (100%)	KL58_01_wzc,99.863%;KL58_02_wzb,100.0%;KL58_03_wza,100.0%;KL58_04_gna,100.0%;KL58_05_psaA,100.0%;KL58_06_psaB,100.0%;KL58_07_psaC,100.0%;KL58_08_psaD,100.0%;KL58_09_psaE,100.0%;KL58_10_psaF,100.0%;KL58_11_wzx,100.0%;KL58_12_gtr118,100.0%;KL58_13_wzy,100.0%;KL58_14_gtr8,100.0%;KL58_15_gtr9,100.0%;KL58_16_itrA2,100.0%;KL58_17_galU,100.0%;KL58_18_ugd,100.0%;KL58_19_gpi,100.0%;KL58_20_gne1,100.0%;KL5…		0		0 / 23 (0%)		0
ERR190470	8290_3#60	BAL_283	oxaAb	KL24	KL24	Very high		1	0.9947	+1 bp	21 / 21 (100%)	KL24_01_wzc,100.0%;KL24_02_wzb,100.0%;KL24_03_wza,100.0%;KL24_04_gna,100.0%;KL24_05_rmlB,100.0%;KL24_06_rmlA,100.0%;KL24_07_fdtE,100.0%;KL24_08_fdtB,100.0%;KL24_09_wzx,99.766%;KL24_10_gtr47,100.0%;KL24_11_gtr48,100.0%;KL24_12,100.0%;KL24_13_gtr49,100.0%;KL24_14_gtr50,100.0%;KL24_15_itrA3,100.0%;KL24_16_galU,100.0%;KL24_17_ugd,100.0%;KL24_18_gpi,100.0%;KL24_19_gne1,100.0%;KL24_20_pgt1,97.72%;KL24_…		0		0 / 21 (0%)		0
ERR190471	8290_3#61	BAL_287	oxaAb	KL24	KL24	Very high		1	0.9947	+1 bp	21 / 21 (100%)	KL24_01_wzc,100.0%;KL24_02_wzb,100.0%;KL24_03_wza,100.0%;KL24_04_gna,100.0%;KL24_05_rmlB,100.0%;KL24_06_rmlA,100.0%;KL24_07_fdtE,100.0%;KL24_08_fdtB,100.0%;KL24_09_wzx,99.766%;KL24_10_gtr47,100.0%;KL24_11_gtr48,100.0%;KL24_12,100.0%;KL24_13_gtr49,100.0%;KL24_14_gtr50,100.0%;KL24_15_itrA3,100.0%;KL24_16_galU,100.0%;KL24_17_ugd,100.0%;KL24_18_gpi,100.0%;KL24_19_gne1,100.0%;KL24_20_pgt1,97.72%;KL24_…		0		0 / 21 (0%)		0
ERR197572	8346_4#22	DGT	oxaAb	KL2	KL2	Very high		1	1	0 bp	22 / 22 (100%)	KL2_01_wzc,100.0%;KL2_02_wzb,100.0%;KL2_03_wza,100.0%;KL2_04_gna,100.0%;KL2_05_psaA,99.7%;KL2_06_psaB,100.0%;KL2_07_psaC,100.0%;KL2_08_psaD,100.0%;KL2_09_psaE,100.0%;KL2_10_psaF,100.0%;KL2_11_wzx,100.0%;KL2_12_kpsS1,100.0%;KL2_13_wzy,100.0%;KL2_14_gtr3,100.0%;KL2_15_gtr4,100.0%;KL2_16_gtr5,100.0%;KL2_17_itrA2,100.0%;KL2_18_galU,100.0%;KL2_19_ugd,100.0%;KL2_20_gpi,100.0%;KL2_21_gne1,100.0%;KL2_22_…		0		0 / 22 (0%)		0
ERR197575	8346_4#25	TVA	oxaAb	KL58	KL58	Very high		1	0.9995	-1 bp	23 / 23 (100%)	KL58_01_wzc,100.0%;KL58_02_wzb,100.0%;KL58_03_wza,100.0%;KL58_04_gna,99.765%;KL58_05_psaA,99.7%;KL58_06_psaB,100.0%;KL58_07_psaC,100.0%;KL58_08_psaD,100.0%;KL58_09_psaE,100.0%;KL58_10_psaF,100.0%;KL58_11_wzx,100.0%;KL58_12_gtr118,100.0%;KL58_13_wzy,100.0%;KL58_14_gtr8,100.0%;KL58_15_gtr9,100.0%;KL58_16_itrA2,100.0%;KL58_17_galU,99.658%;KL58_18_ugd,100.0%;KL58_19_gpi,100.0%;KL58_20_gne1,100.0%;KL5…		0		0 / 23 (0%)		0
ERR197574	8346_4#24	NVTr	oxaAb	KL58	KL58	Very high		1	0.9995	-1 bp	23 / 23 (100%)	KL58_01_wzc,100.0%;KL58_02_wzb,100.0%;KL58_03_wza,100.0%;KL58_04_gna,99.765%;KL58_05_psaA,99.7%;KL58_06_psaB,100.0%;KL58_07_psaC,100.0%;KL58_08_psaD,100.0%;KL58_09_psaE,100.0%;KL58_10_psaF,100.0%;KL58_11_wzx,100.0%;KL58_12_gtr118,100.0%;KL58_13_wzy,100.0%;KL58_14_gtr8,100.0%;KL58_15_gtr9,100.0%;KL58_16_itrA2,100.0%;KL58_17_galU,99.658%;KL58_18_ugd,100.0%;KL58_19_gpi,100.0%;KL58_20_gne1,100.0%;KL5…		0		0 / 23 (0%)		0
ERR197569	8346_4#19	UV_1268	oxaAb	KL58	KL58	Very high		1	0.9995	0 bp	23 / 23 (100%)	KL58_01_wzc,100.0%;KL58_02_wzb,100.0%;KL58_03_wza,100.0%;KL58_04_gna,99.765%;KL58_05_psaA,99.7%;KL58_06_psaB,100.0%;KL58_07_psaC,100.0%;KL58_08_psaD,100.0%;KL58_09_psaE,100.0%;KL58_10_psaF,100.0%;KL58_11_wzx,100.0%;KL58_12_gtr118,100.0%;KL58_13_wzy,100.0%;KL58_14_gtr8,100.0%;KL58_15_gtr9,100.0%;KL58_16_itrA2,100.0%;KL58_17_galU,100.0%;KL58_18_ugd,100.0%;KL58_19_gpi,100.0%;KL58_20_gne1,100.0%;KL58…		0		0 / 23 (0%)		0
ERR197568	8346_4#18	UV_1261	oxaAb	KL2	KL2	Very high		1	1	0 bp	22 / 22 (100%)	KL2_01_wzc,100.0%;KL2_02_wzb,100.0%;KL2_03_wza,100.0%;KL2_04_gna,100.0%;KL2_05_psaA,99.7%;KL2_06_psaB,100.0%;KL2_07_psaC,100.0%;KL2_08_psaD,100.0%;KL2_09_psaE,100.0%;KL2_10_psaF,100.0%;KL2_11_wzx,100.0%;KL2_12_kpsS1,100.0%;KL2_13_wzy,100.0%;KL2_14_gtr3,100.0%;KL2_15_gtr4,100.0%;KL2_16_gtr5,100.0%;KL2_17_itrA2,100.0%;KL2_18_galU,100.0%;KL2_19_ugd,100.0%;KL2_20_gpi,100.0%;KL2_21_gne1,100.0%;KL2_22_…		0		0 / 22 (0%)		0
ERR197594	8346_4#44	91_an	oxaAb	KL2	KL2	Very high		1	1	0 bp	22 / 22 (100%)	KL2_01_wzc,100.0%;KL2_02_wzb,100.0%;KL2_03_wza,100.0%;KL2_04_gna,100.0%;KL2_05_psaA,99.7%;KL2_06_psaB,100.0%;KL2_07_psaC,100.0%;KL2_08_psaD,100.0%;KL2_09_psaE,100.0%;KL2_10_psaF,100.0%;KL2_11_wzx,100.0%;KL2_12_kpsS1,100.0%;KL2_13_wzy,100.0%;KL2_14_gtr3,100.0%;KL2_15_gtr4,100.0%;KL2_16_gtr5,100.0%;KL2_17_itrA2,100.0%;KL2_18_galU,100.0%;KL2_19_ugd,100.0%;KL2_20_gpi,100.0%;KL2_21_gne1,100.0%;KL2_22_…		0		0 / 22 (0%)		0
ERR197553	8346_4#3	UV_964	oxaAb	KL52	KL52	Very high	*	1	0.9728	-2 bp	17 / 17 (100%)	KL52_01_wzc,100.0%;KL52_02_wzb,100.0%;KL52_03_wza,100.0%;KL52_04_gna,100.0%;KL52_05_mnaA,100.0%;KL52_06_wzx,100.0%;KL52_07_gtr107,100.0%;KL52_08_wzy,100.0%;KL52_09_gtr108,100.0%;KL52_10_gtr5,100.0%;KL52_11_itrA2,100.0%;KL52_12_galU,97.945%;KL52_13_ugd,98.575%;KL52_14_gpi,97.127%;KL52_15_gne1,96.471%;KL52_16_pgt1,88.274%;KL52_17_pgm,98.031%		0		0 / 17 (0%)		0
ERR197610	8346_4#60	184_n	oxaAb	KL2	KL2	Very high		1	1	0 bp	22 / 22 (100%)	KL2_01_wzc,100.0%;KL2_02_wzb,100.0%;KL2_03_wza,100.0%;KL2_04_gna,100.0%;KL2_05_psaA,99.7%;KL2_06_psaB,100.0%;KL2_07_psaC,100.0%;KL2_08_psaD,100.0%;KL2_09_psaE,100.0%;KL2_10_psaF,100.0%;KL2_11_wzx,100.0%;KL2_12_kpsS1,100.0%;KL2_13_wzy,100.0%;KL2_14_gtr3,100.0%;KL2_15_gtr4,100.0%;KL2_16_gtr5,100.0%;KL2_17_itrA2,100.0%;KL2_18_galU,100.0%;KL2_19_ugd,100.0%;KL2_20_gpi,100.0%;KL2_21_gne1,100.0%;KL2_22_…		0		0 / 22 (0%)		0
ERR197613	8346_4#63	187_ax	oxaAb	KL2	KL2	Very high		1	1	0 bp	22 / 22 (100%)	KL2_01_wzc,100.0%;KL2_02_wzb,100.0%;KL2_03_wza,100.0%;KL2_04_gna,100.0%;KL2_05_psaA,99.7%;KL2_06_psaB,100.0%;KL2_07_psaC,100.0%;KL2_08_psaD,100.0%;KL2_09_psaE,100.0%;KL2_10_psaF,100.0%;KL2_11_wzx,100.0%;KL2_12_kpsS1,100.0%;KL2_13_wzy,100.0%;KL2_14_gtr3,100.0%;KL2_15_gtr4,100.0%;KL2_16_gtr5,100.0%;KL2_17_itrA2,100.0%;KL2_18_galU,100.0%;KL2_19_ugd,100.0%;KL2_20_gpi,100.0%;KL2_21_gne1,100.0%;KL2_22_…		0		0 / 22 (0%)		0
ERR197614	8346_4#64	187_c	oxaAb	KL2	KL2	Very high		1	1	0 bp	22 / 22 (100%)	KL2_01_wzc,100.0%;KL2_02_wzb,100.0%;KL2_03_wza,100.0%;KL2_04_gna,100.0%;KL2_05_psaA,99.7%;KL2_06_psaB,100.0%;KL2_07_psaC,100.0%;KL2_08_psaD,100.0%;KL2_09_psaE,100.0%;KL2_10_psaF,100.0%;KL2_11_wzx,100.0%;KL2_12_kpsS1,100.0%;KL2_13_wzy,100.0%;KL2_14_gtr3,100.0%;KL2_15_gtr4,100.0%;KL2_16_gtr5,100.0%;KL2_17_itrA2,100.0%;KL2_18_galU,100.0%;KL2_19_ugd,100.0%;KL2_20_gpi,100.0%;KL2_21_gne1,100.0%;KL2_22_…		0		0 / 22 (0%)		0
ERR197612	8346_4#62	185_n	oxaAb	KL2	KL2	Very high		1	1	0 bp	22 / 22 (100%)	KL2_01_wzc,100.0%;KL2_02_wzb,100.0%;KL2_03_wza,100.0%;KL2_04_gna,100.0%;KL2_05_psaA,99.7%;KL2_06_psaB,100.0%;KL2_07_psaC,100.0%;KL2_08_psaD,100.0%;KL2_09_psaE,100.0%;KL2_10_psaF,100.0%;KL2_11_wzx,100.0%;KL2_12_kpsS1,100.0%;KL2_13_wzy,100.0%;KL2_14_gtr3,100.0%;KL2_15_gtr4,100.0%;KL2_16_gtr5,100.0%;KL2_17_itrA2,100.0%;KL2_18_galU,100.0%;KL2_19_ugd,100.0%;KL2_20_gpi,100.0%;KL2_21_gne1,100.0%;KL2_22_…		0		0 / 22 (0%)		0
ERR197619	8346_4#69	212_c	oxaAb	KL2	KL2	Very high		1	1	0 bp	22 / 22 (100%)	KL2_01_wzc,100.0%;KL2_02_wzb,100.0%;KL2_03_wza,100.0%;KL2_04_gna,100.0%;KL2_05_psaA,99.7%;KL2_06_psaB,100.0%;KL2_07_psaC,100.0%;KL2_08_psaD,100.0%;KL2_09_psaE,100.0%;KL2_10_psaF,100.0%;KL2_11_wzx,100.0%;KL2_12_kpsS1,100.0%;KL2_13_wzy,100.0%;KL2_14_gtr3,100.0%;KL2_15_gtr4,100.0%;KL2_16_gtr5,100.0%;KL2_17_itrA2,100.0%;KL2_18_galU,100.0%;KL2_19_ugd,100.0%;KL2_20_gpi,100.0%;KL2_21_gne1,100.0%;KL2_22_…		0		0 / 22 (0%)		0
ERR197601	8346_4#51	145_n	oxaAb	KL2	KL2	Very high		1	1	0 bp	22 / 22 (100%)	KL2_01_wzc,100.0%;KL2_02_wzb,100.0%;KL2_03_wza,100.0%;KL2_04_gna,100.0%;KL2_05_psaA,99.7%;KL2_06_psaB,100.0%;KL2_07_psaC,100.0%;KL2_08_psaD,100.0%;KL2_09_psaE,100.0%;KL2_10_psaF,100.0%;KL2_11_wzx,100.0%;KL2_12_kpsS1,100.0%;KL2_13_wzy,100.0%;KL2_14_gtr3,100.0%;KL2_15_gtr4,100.0%;KL2_16_gtr5,100.0%;KL2_17_itrA2,100.0%;KL2_18_galU,100.0%;KL2_19_ugd,100.0%;KL2_20_gpi,100.0%;KL2_21_gne1,100.0%;KL2_22_…		0		0 / 22 (0%)		0
ERR197556	8346_4#6	UV_973	oxaAb	KL52	KL52	Very high	*	1	0.9728	-2 bp	17 / 17 (100%)	KL52_01_wzc,100.0%;KL52_02_wzb,100.0%;KL52_03_wza,100.0%;KL52_04_gna,100.0%;KL52_05_mnaA,100.0%;KL52_06_wzx,100.0%;KL52_07_gtr107,100.0%;KL52_08_wzy,100.0%;KL52_09_gtr108,100.0%;KL52_10_gtr5,100.0%;KL52_11_itrA2,100.0%;KL52_12_galU,97.945%;KL52_13_ugd,98.575%;KL52_14_gpi,97.127%;KL52_15_gne1,96.471%;KL52_16_pgt1,88.274%;KL52_17_pgm,98.031%		0		0 / 17 (0%)		0
ERR197620	8346_4#70	221_c	oxaAb	KL2	KL2	Very high		1	1	0 bp	22 / 22 (100%)	KL2_01_wzc,100.0%;KL2_02_wzb,100.0%;KL2_03_wza,100.0%;KL2_04_gna,100.0%;KL2_05_psaA,99.7%;KL2_06_psaB,100.0%;KL2_07_psaC,100.0%;KL2_08_psaD,100.0%;KL2_09_psaE,100.0%;KL2_10_psaF,100.0%;KL2_11_wzx,100.0%;KL2_12_kpsS1,100.0%;KL2_13_wzy,100.0%;KL2_14_gtr3,100.0%;KL2_15_gtr4,100.0%;KL2_16_gtr5,100.0%;KL2_17_itrA2,100.0%;KL2_18_galU,100.0%;KL2_19_ugd,100.0%;KL2_20_gpi,100.0%;KL2_21_gne1,100.0%;KL2_22_…		0		0 / 22 (0%)		0
ERR197622	8346_4#72	230_ax	oxaAb	KL2	KL2	Very high		1	1	0 bp	22 / 22 (100%)	KL2_01_wzc,100.0%;KL2_02_wzb,100.0%;KL2_03_wza,100.0%;KL2_04_gna,100.0%;KL2_05_psaA,99.7%;KL2_06_psaB,100.0%;KL2_07_psaC,100.0%;KL2_08_psaD,100.0%;KL2_09_psaE,100.0%;KL2_10_psaF,100.0%;KL2_11_wzx,100.0%;KL2_12_kpsS1,100.0%;KL2_13_wzy,100.0%;KL2_14_gtr3,100.0%;KL2_15_gtr4,100.0%;KL2_16_gtr5,100.0%;KL2_17_itrA2,100.0%;KL2_18_galU,100.0%;KL2_19_ugd,100.0%;KL2_20_gpi,100.0%;KL2_21_gne1,100.0%;KL2_22_…		0		0 / 22 (0%)		0
ERR197624	8346_4#74	235_ax	oxaAb	KL2	KL2	Very high		1	1	0 bp	22 / 22 (100%)	KL2_01_wzc,100.0%;KL2_02_wzb,100.0%;KL2_03_wza,100.0%;KL2_04_gna,100.0%;KL2_05_psaA,99.7%;KL2_06_psaB,100.0%;KL2_07_psaC,100.0%;KL2_08_psaD,100.0%;KL2_09_psaE,100.0%;KL2_10_psaF,100.0%;KL2_11_wzx,100.0%;KL2_12_kpsS1,100.0%;KL2_13_wzy,100.0%;KL2_14_gtr3,100.0%;KL2_15_gtr4,100.0%;KL2_16_gtr5,100.0%;KL2_17_itrA2,100.0%;KL2_18_galU,100.0%;KL2_19_ugd,100.0%;KL2_20_gpi,100.0%;KL2_21_gne1,100.0%;KL2_22_…		0		0 / 22 (0%)		0
ERR197621	8346_4#71	228_an	oxaAb	KL2	KL2	Very high		1	1	0 bp	22 / 22 (100%)	KL2_01_wzc,100.0%;KL2_02_wzb,100.0%;KL2_03_wza,100.0%;KL2_04_gna,100.0%;KL2_05_psaA,99.7%;KL2_06_psaB,100.0%;KL2_07_psaC,100.0%;KL2_08_psaD,100.0%;KL2_09_psaE,100.0%;KL2_10_psaF,100.0%;KL2_11_wzx,100.0%;KL2_12_kpsS1,100.0%;KL2_13_wzy,100.0%;KL2_14_gtr3,100.0%;KL2_15_gtr4,100.0%;KL2_16_gtr5,100.0%;KL2_17_itrA2,100.0%;KL2_18_galU,100.0%;KL2_19_ugd,100.0%;KL2_20_gpi,100.0%;KL2_21_gne1,100.0%;KL2_22_…		0		0 / 22 (0%)		0
ERR197623	8346_4#73	233_an	oxaAb	KL2	KL2	Very high		1	1	0 bp	22 / 22 (100%)	KL2_01_wzc,100.0%;KL2_02_wzb,100.0%;KL2_03_wza,100.0%;KL2_04_gna,100.0%;KL2_05_psaA,99.7%;KL2_06_psaB,100.0%;KL2_07_psaC,100.0%;KL2_08_psaD,100.0%;KL2_09_psaE,100.0%;KL2_10_psaF,100.0%;KL2_11_wzx,100.0%;KL2_12_kpsS1,100.0%;KL2_13_wzy,100.0%;KL2_14_gtr3,100.0%;KL2_15_gtr4,100.0%;KL2_16_gtr5,100.0%;KL2_17_itrA2,100.0%;KL2_18_galU,100.0%;KL2_19_ugd,100.0%;KL2_20_gpi,100.0%;KL2_21_gne1,100.0%;KL2_22_…		0		0 / 22 (0%)		0
ERR197628	8346_4#78	245_ax	oxaAb	KL2	KL2	Very high		1	1	0 bp	22 / 22 (100%)	KL2_01_wzc,100.0%;KL2_02_wzb,100.0%;KL2_03_wza,100.0%;KL2_04_gna,100.0%;KL2_05_psaA,99.7%;KL2_06_psaB,100.0%;KL2_07_psaC,100.0%;KL2_08_psaD,100.0%;KL2_09_psaE,100.0%;KL2_10_psaF,100.0%;KL2_11_wzx,100.0%;KL2_12_kpsS1,100.0%;KL2_13_wzy,100.0%;KL2_14_gtr3,100.0%;KL2_15_gtr4,100.0%;KL2_16_gtr5,100.0%;KL2_17_itrA2,100.0%;KL2_18_galU,100.0%;KL2_19_ugd,100.0%;KL2_20_gpi,100.0%;KL2_21_gne1,100.0%;KL2_22_…		0		0 / 22 (0%)		0
ERR197627	8346_4#77	242_an	oxaAb	KL2	KL2	Very high		1	1	0 bp	22 / 22 (100%)	KL2_01_wzc,100.0%;KL2_02_wzb,100.0%;KL2_03_wza,100.0%;KL2_04_gna,100.0%;KL2_05_psaA,99.7%;KL2_06_psaB,100.0%;KL2_07_psaC,100.0%;KL2_08_psaD,100.0%;KL2_09_psaE,100.0%;KL2_10_psaF,100.0%;KL2_11_wzx,100.0%;KL2_12_kpsS1,100.0%;KL2_13_wzy,100.0%;KL2_14_gtr3,100.0%;KL2_15_gtr4,100.0%;KL2_16_gtr5,100.0%;KL2_17_itrA2,100.0%;KL2_18_galU,100.0%;KL2_19_ugd,100.0%;KL2_20_gpi,100.0%;KL2_21_gne1,100.0%;KL2_22_…		0		0 / 22 (0%)		0
ERR197629	8346_4#79	255_n	oxaAb	KL24	KL24	Very high		1	0.9947	+1 bp	21 / 21 (100%)	KL24_01_wzc,100.0%;KL24_02_wzb,100.0%;KL24_03_wza,100.0%;KL24_04_gna,100.0%;KL24_05_rmlB,100.0%;KL24_06_rmlA,100.0%;KL24_07_fdtE,100.0%;KL24_08_fdtB,100.0%;KL24_09_wzx,99.766%;KL24_10_gtr47,100.0%;KL24_11_gtr48,100.0%;KL24_12,100.0%;KL24_13_gtr49,100.0%;KL24_14_gtr50,100.0%;KL24_15_itrA3,100.0%;KL24_16_galU,100.0%;KL24_17_ugd,100.0%;KL24_18_gpi,100.0%;KL24_19_gne1,100.0%;KL24_20_pgt1,97.72%;KL24_…		0		0 / 21 (0%)		0
ERR197626	8346_4#76	238_an	oxaAb	KL14	KL14	Very high		1	0.9996	0 bp	17 / 17 (100%)	KL14_01_wzc,100.0%;KL14_02_wzb,100.0%;KL14_03_wza,100.0%;KL14_04_gna,100.0%;KL14_05_wzx,100.0%;KL14_06_gtr32,100.0%;KL14_07_wzy,100.0%;KL14_08_gtr33,100.0%;KL14_09_gtr25,100.0%;KL14_10_gtr5,100.0%;KL14_11_itrA2,99.517%;KL14_12_galU,100.0%;KL14_13_ugd,100.0%;KL14_14_gpi,100.0%;KL14_15_gne1,100.0%;KL14_16_pgt1,100.0%;KL14_17_pgm,99.781%		0		0 / 17 (0%)		0
ERR197631	8346_4#81	263_an	oxaAb	KL2	KL2	Very high		1	1	0 bp	22 / 22 (100%)	KL2_01_wzc,100.0%;KL2_02_wzb,100.0%;KL2_03_wza,100.0%;KL2_04_gna,100.0%;KL2_05_psaA,99.7%;KL2_06_psaB,100.0%;KL2_07_psaC,100.0%;KL2_08_psaD,100.0%;KL2_09_psaE,100.0%;KL2_10_psaF,100.0%;KL2_11_wzx,100.0%;KL2_12_kpsS1,100.0%;KL2_13_wzy,100.0%;KL2_14_gtr3,100.0%;KL2_15_gtr4,100.0%;KL2_16_gtr5,100.0%;KL2_17_itrA2,100.0%;KL2_18_galU,100.0%;KL2_19_ugd,100.0%;KL2_20_gpi,100.0%;KL2_21_gne1,100.0%;KL2_22_…		0		0 / 22 (0%)		0
ERR197637	8346_4#87	277_ax	oxaAb	KL58	KL58	Very high		1	0.9995	-1 bp	23 / 23 (100%)	KL58_01_wzc,100.0%;KL58_02_wzb,100.0%;KL58_03_wza,100.0%;KL58_04_gna,99.765%;KL58_05_psaA,99.7%;KL58_06_psaB,100.0%;KL58_07_psaC,100.0%;KL58_08_psaD,100.0%;KL58_09_psaE,100.0%;KL58_10_psaF,100.0%;KL58_11_wzx,100.0%;KL58_12_gtr118,100.0%;KL58_13_wzy,100.0%;KL58_14_gtr8,100.0%;KL58_15_gtr9,100.0%;KL58_16_itrA2,100.0%;KL58_17_galU,99.658%;KL58_18_ugd,100.0%;KL58_19_gpi,100.0%;KL58_20_gne1,100.0%;KL5…		0		0 / 23 (0%)		0
ERR197643	8346_4#93	295_an	oxaAb	KL2	KL2	Very high		1	1	0 bp	22 / 22 (100%)	KL2_01_wzc,100.0%;KL2_02_wzb,100.0%;KL2_03_wza,100.0%;KL2_04_gna,100.0%;KL2_05_psaA,99.7%;KL2_06_psaB,100.0%;KL2_07_psaC,100.0%;KL2_08_psaD,100.0%;KL2_09_psaE,100.0%;KL2_10_psaF,100.0%;KL2_11_wzx,100.0%;KL2_12_kpsS1,100.0%;KL2_13_wzy,100.0%;KL2_14_gtr3,100.0%;KL2_15_gtr4,100.0%;KL2_16_gtr5,100.0%;KL2_17_itrA2,100.0%;KL2_18_galU,100.0%;KL2_19_ugd,100.0%;KL2_20_gpi,100.0%;KL2_21_gne1,100.0%;KL2_22_…		0		0 / 22 (0%)		0
ERR246693	9119_4#14	SP 29	oxaAb	KL47	KL47	Very high		1	0.9922	+4 bp	17 / 17 (100%)	KL47_01_wzc,99.863%;KL47_02_wzb,99.301%;KL47_03_wza,100.0%;KL47_04_gna,100.0%;KL47_05_wzx,99.768%;KL47_06_gtr95,99.664%;KL47_07_gtr96,100.0%;KL47_08_wzy,100.0%;KL47_09_gtr49,99.185%;KL47_10_gtr50,100.0%;KL47_11_itrA3,100.0%;KL47_12_galU,99.658%;KL47_13_ugd,100.0%;KL47_14_gpi,100.0%;KL47_15_gne1,100.0%;KL47_16_pgt1,97.557%;KL47_17_pgm,96.937%		0		0 / 17 (0%)		0
ERR246692	9119_4#13	SP 308	oxaAb	KL2	KL2	Very high		1	0.9787	-3 bp	22 / 22 (100%)	KL2_01_wzc,99.314%;KL2_02_wzb,95.804%;KL2_03_wza,98.66%;KL2_04_gna,98.588%;KL2_05_psaA,99.399%;KL2_06_psaB,98.708%;KL2_07_psaC,97.835%;KL2_08_psaD,98.634%;KL2_09_psaE,99.419%;KL2_10_psaF,100.0%;KL2_11_wzx,100.0%;KL2_12_kpsS1,100.0%;KL2_13_wzy,99.083%;KL2_14_gtr3,99.02%;KL2_15_gtr4,100.0%;KL2_16_gtr5,100.0%;KL2_17_itrA2,99.517%;KL2_18_galU,99.0%;KL2_19_ugd,99.525%;KL2_20_gpi,98.923%;KL2_21_gne1,99…		0		0 / 22 (0%)		0
ERR246694	9119_4#15	SP 86	oxaAb	KL10	KL10	Very high	*	1	0.9577	-1 bp	23 / 23 (100%)	KL10_01_wzc,94.945%;KL10_02_wzb,96.503%;KL10_03_wza,98.223%;KL10_04_gna,99.531%;KL10_05_rmlB,99.717%;KL10_06_rmlA,95.876%;KL10_07_fdtA,98.496%;KL10_08_fdtC,98.895%;KL10_09_fdtE,100.0%;KL10_10_fdtB,98.387%;KL10_11_wzx,96.42%;KL10_12_gtr23,94.371%;KL10_13_gtr24,98.895%;KL10_14_wzy,97.842%;KL10_15_gtr25,98.006%;KL10_16_gtr5,98.913%;KL10_17_itrA2,99.034%;KL10_18_galU,98.973%;KL10_19_ugd,98.1%;KL10_20…		0		0 / 23 (0%)		0
ERR246716	9119_4#37	SP 333	oxaAb	KL6	KL6	Very high		1	0.9999	+1 bp	21 / 21 (100%)	KL6_01_wzc,99.725%;KL6_02_wzb,100.0%;KL6_03_wza,100.0%;KL6_04_gna,100.0%;KL6_05_psaA,100.0%;KL6_06_psaB,100.0%;KL6_07_psaC,100.0%;KL6_08_psaD,100.0%;KL6_09_psaE,100.0%;KL6_10_psaF,100.0%;KL6_11_wzx,100.0%;KL6_12_gtr16,100.0%;KL6_13_wzy,100.0%;KL6_14_gtr17,100.0%;KL6_15_gtr5,100.0%;KL6_16_itrA2,100.0%;KL6_17_galU,100.0%;KL6_18_ugd,100.0%;KL6_19_gpi,100.0%;KL6_20_gne1,100.0%;KL6_21_pgm,100.0%		0		0 / 21 (0%)		0
ERR246715	9119_4#36	SP 278	oxaAb	KL47	KL47	Very high		1	0.9922	+4 bp	17 / 17 (100%)	KL47_01_wzc,99.863%;KL47_02_wzb,99.301%;KL47_03_wza,100.0%;KL47_04_gna,100.0%;KL47_05_wzx,99.768%;KL47_06_gtr95,99.664%;KL47_07_gtr96,100.0%;KL47_08_wzy,100.0%;KL47_09_gtr49,99.185%;KL47_10_gtr50,100.0%;KL47_11_itrA3,100.0%;KL47_12_galU,99.658%;KL47_13_ugd,100.0%;KL47_14_gpi,100.0%;KL47_15_gne1,100.0%;KL47_16_pgt1,97.557%;KL47_17_pgm,96.937%		0		0 / 17 (0%)		0
ERR246695	9119_4#16	SP 9/9	oxaAb	KL63	KL63	Very high		1	1	0 bp	27 / 27 (100%)	KL63_01_wzc,100.0%;KL63_02_wzb,100.0%;KL63_03_wza,100.0%;KL63_04_gna,100.0%;KL63_05_lgaA,99.749%;KL63_06_lgaB,100.0%;KL63_07_lgaC,100.0%;KL63_08_lgaH,100.0%;KL63_09_lgaI,100.0%;KL63_10_lgaF,100.0%;KL63_11_lgaG,100.0%;KL63_12_gtr59,100.0%;KL63_13_wzx,100.0%;KL63_14_wzy,100.0%;KL63_15_gtr128,100.0%;KL63_16_fnlA,100.0%;KL63_17_fnlB,100.0%;KL63_18_fnlC,100.0%;KL63_19_gtr20,100.0%;KL63_20_qnr1,100.0%;…		0		0 / 27 (0%)		0
ERR246705	9119_4#26	SP 16	oxaAb	KL2	KL2	Very high		1	1	0 bp	22 / 22 (100%)	KL2_01_wzc,100.0%;KL2_02_wzb,100.0%;KL2_03_wza,100.0%;KL2_04_gna,100.0%;KL2_05_psaA,99.7%;KL2_06_psaB,100.0%;KL2_07_psaC,100.0%;KL2_08_psaD,100.0%;KL2_09_psaE,100.0%;KL2_10_psaF,100.0%;KL2_11_wzx,100.0%;KL2_12_kpsS1,100.0%;KL2_13_wzy,100.0%;KL2_14_gtr3,100.0%;KL2_15_gtr4,100.0%;KL2_16_gtr5,100.0%;KL2_17_itrA2,100.0%;KL2_18_galU,100.0%;KL2_19_ugd,100.0%;KL2_20_gpi,100.0%;KL2_21_gne1,100.0%;KL2_22_…		0		0 / 22 (0%)		0
ERR246700	9119_4#21	THAC_53	oxaAb	KL47	KL47	Very high		1	0.9922	+4 bp	17 / 17 (100%)	KL47_01_wzc,99.863%;KL47_02_wzb,99.301%;KL47_03_wza,100.0%;KL47_04_gna,100.0%;KL47_05_wzx,99.768%;KL47_06_gtr95,99.664%;KL47_07_gtr96,100.0%;KL47_08_wzy,100.0%;KL47_09_gtr49,99.185%;KL47_10_gtr50,100.0%;KL47_11_itrA3,100.0%;KL47_12_galU,99.658%;KL47_13_ugd,100.0%;KL47_14_gpi,100.0%;KL47_15_gne1,100.0%;KL47_16_pgt1,97.557%;KL47_17_pgm,96.937%		0		0 / 17 (0%)		0
ERR246711	9119_4#32	SP 50/9	oxaAb	KL47	KL47	Very high		1	0.9922	+4 bp	17 / 17 (100%)	KL47_01_wzc,99.863%;KL47_02_wzb,99.301%;KL47_03_wza,100.0%;KL47_04_gna,100.0%;KL47_05_wzx,99.768%;KL47_06_gtr95,99.664%;KL47_07_gtr96,100.0%;KL47_08_wzy,100.0%;KL47_09_gtr49,99.185%;KL47_10_gtr50,100.0%;KL47_11_itrA3,100.0%;KL47_12_galU,99.658%;KL47_13_ugd,100.0%;KL47_14_gpi,100.0%;KL47_15_gne1,100.0%;KL47_16_pgt1,97.557%;KL47_17_pgm,96.937%		0		0 / 17 (0%)		0
ERR246709	9119_4#30	SP 44	oxaAb	KL3	KL3	Very high		1	0.9883	+1 bp	20 / 20 (100%)	KL3_01_wzc,99.863%;KL3_02_wzb,100.0%;KL3_03_wza,99.732%;KL3_04_gna,99.769%;KL3_05_dgaA,100.0%;KL3_06_dgaB,100.0%;KL3_07_dgaC,98.889%;KL3_08_wzx,95.122%;KL3_09_atr2,100.0%;KL3_10_gtr6,100.0%;KL3_11_gtr7,99.176%;KL3_12_wzy,99.678%;KL3_13_gtr8,98.841%;KL3_14_gtr9,98.913%;KL3_15_itrA2,99.517%;KL3_16_galU,98.63%;KL3_17_ugd,99.287%;KL3_18_gpi,99.641%;KL3_19_gne1,100.0%;KL3_20_pgm,99.344%		0		0 / 20 (0%)		0
ERR246710	9119_4#31	SP 97	oxaAb	KL3	KL3	Very high		1	0.9883	+1 bp	20 / 20 (100%)	KL3_01_wzc,99.863%;KL3_02_wzb,100.0%;KL3_03_wza,99.732%;KL3_04_gna,99.769%;KL3_05_dgaA,100.0%;KL3_06_dgaB,100.0%;KL3_07_dgaC,98.889%;KL3_08_wzx,95.122%;KL3_09_atr2,100.0%;KL3_10_gtr6,100.0%;KL3_11_gtr7,99.176%;KL3_12_wzy,99.678%;KL3_13_gtr8,98.841%;KL3_14_gtr9,98.913%;KL3_15_itrA2,99.517%;KL3_16_galU,98.63%;KL3_17_ugd,99.287%;KL3_18_gpi,99.641%;KL3_19_gne1,100.0%;KL3_20_pgm,99.344%		0		0 / 20 (0%)		0
ERR246702	9119_4#23	THAC_80	oxaAb	KL49	KL49	Very high		1	0.9962	0 bp	28 / 28 (100%)	KL49_01_wzc,100.0%;KL49_02_wzb,100.0%;KL49_03_wza,100.0%;KL49_04_gna,100.0%;KL49_05_lgaA,100.0%;KL49_06_lgaB,100.0%;KL49_07_lgaC,100.0%;KL49_08_lgaD,100.0%;KL49_09_lgaE,100.0%;KL49_10_lgaF,100.0%;KL49_11_elaA,100.0%;KL49_12_elaB,99.563%;KL49_13_elaC,100.0%;KL49_14_wzy,100.0%;KL49_15_gtr100,100.0%;KL49_16_wzx,100.0%;KL49_17_fnlA,100.0%;KL49_18_fnlB,100.0%;KL49_19_fnlC,100.0%;KL49_20_gtr20,100.0%;K…		0		0 / 28 (0%)		0
ERR246706	9119_4#27	SP 128	oxaAb	KL2	KL2	Very high		1	1	0 bp	22 / 22 (100%)	KL2_01_wzc,100.0%;KL2_02_wzb,100.0%;KL2_03_wza,100.0%;KL2_04_gna,100.0%;KL2_05_psaA,99.7%;KL2_06_psaB,100.0%;KL2_07_psaC,100.0%;KL2_08_psaD,100.0%;KL2_09_psaE,100.0%;KL2_10_psaF,100.0%;KL2_11_wzx,100.0%;KL2_12_kpsS1,100.0%;KL2_13_wzy,100.0%;KL2_14_gtr3,100.0%;KL2_15_gtr4,100.0%;KL2_16_gtr5,100.0%;KL2_17_itrA2,100.0%;KL2_18_galU,100.0%;KL2_19_ugd,100.0%;KL2_20_gpi,100.0%;KL2_21_gne1,100.0%;KL2_22_…		0		0 / 22 (0%)		0
ERR246707	9119_4#28	SP 268	oxaAb	KL2	KL2	Very high		1	1	0 bp	22 / 22 (100%)	KL2_01_wzc,100.0%;KL2_02_wzb,100.0%;KL2_03_wza,100.0%;KL2_04_gna,100.0%;KL2_05_psaA,99.7%;KL2_06_psaB,100.0%;KL2_07_psaC,100.0%;KL2_08_psaD,100.0%;KL2_09_psaE,100.0%;KL2_10_psaF,100.0%;KL2_11_wzx,100.0%;KL2_12_kpsS1,100.0%;KL2_13_wzy,100.0%;KL2_14_gtr3,100.0%;KL2_15_gtr4,100.0%;KL2_16_gtr5,100.0%;KL2_17_itrA2,100.0%;KL2_18_galU,100.0%;KL2_19_ugd,100.0%;KL2_20_gpi,100.0%;KL2_21_gne1,100.0%;KL2_22_…		0		0 / 22 (0%)		0
ERR246696	9119_4#17	H 111	oxaAb	KL2	KL2	Very high		1	1	0 bp	22 / 22 (100%)	KL2_01_wzc,100.0%;KL2_02_wzb,100.0%;KL2_03_wza,100.0%;KL2_04_gna,100.0%;KL2_05_psaA,99.7%;KL2_06_psaB,100.0%;KL2_07_psaC,100.0%;KL2_08_psaD,100.0%;KL2_09_psaE,100.0%;KL2_10_psaF,100.0%;KL2_11_wzx,100.0%;KL2_12_kpsS1,100.0%;KL2_13_wzy,100.0%;KL2_14_gtr3,100.0%;KL2_15_gtr4,100.0%;KL2_16_gtr5,100.0%;KL2_17_itrA2,100.0%;KL2_18_galU,100.0%;KL2_19_ugd,100.0%;KL2_20_gpi,100.0%;KL2_21_gne1,100.0%;KL2_22_…		0		0 / 22 (0%)		0
ERR246699	9119_4#20	SP 227	oxaAb	KL3	KL3	Very high		1	0.9883	+1 bp	20 / 20 (100%)	KL3_01_wzc,99.863%;KL3_02_wzb,100.0%;KL3_03_wza,99.732%;KL3_04_gna,99.769%;KL3_05_dgaA,100.0%;KL3_06_dgaB,100.0%;KL3_07_dgaC,98.889%;KL3_08_wzx,95.122%;KL3_09_atr2,100.0%;KL3_10_gtr6,100.0%;KL3_11_gtr7,99.176%;KL3_12_wzy,99.678%;KL3_13_gtr8,98.841%;KL3_14_gtr9,98.913%;KL3_15_itrA2,99.517%;KL3_16_galU,98.63%;KL3_17_ugd,99.287%;KL3_18_gpi,99.641%;KL3_19_gne1,100.0%;KL3_20_pgm,99.344%		0		0 / 20 (0%)		0
ERR246704	9119_4#25	H 386	oxaAb	KL2	KL2	Very high		1	1	0 bp	22 / 22 (100%)	KL2_01_wzc,100.0%;KL2_02_wzb,100.0%;KL2_03_wza,100.0%;KL2_04_gna,100.0%;KL2_05_psaA,99.7%;KL2_06_psaB,100.0%;KL2_07_psaC,100.0%;KL2_08_psaD,100.0%;KL2_09_psaE,100.0%;KL2_10_psaF,100.0%;KL2_11_wzx,100.0%;KL2_12_kpsS1,100.0%;KL2_13_wzy,100.0%;KL2_14_gtr3,100.0%;KL2_15_gtr4,100.0%;KL2_16_gtr5,100.0%;KL2_17_itrA2,100.0%;KL2_18_galU,100.0%;KL2_19_ugd,100.0%;KL2_20_gpi,100.0%;KL2_21_gne1,100.0%;KL2_22_…		0		0 / 22 (0%)		0
ERR246703	9119_4#24	SP 11/9	oxaAb	KL3	KL3	Very high		1	0.9883	+1 bp	20 / 20 (100%)	KL3_01_wzc,99.863%;KL3_02_wzb,100.0%;KL3_03_wza,99.732%;KL3_04_gna,99.769%;KL3_05_dgaA,100.0%;KL3_06_dgaB,100.0%;KL3_07_dgaC,98.889%;KL3_08_wzx,95.122%;KL3_09_atr2,100.0%;KL3_10_gtr6,100.0%;KL3_11_gtr7,99.176%;KL3_12_wzy,99.678%;KL3_13_gtr8,98.841%;KL3_14_gtr9,98.913%;KL3_15_itrA2,99.517%;KL3_16_galU,98.63%;KL3_17_ugd,99.287%;KL3_18_gpi,99.641%;KL3_19_gne1,100.0%;KL3_20_pgm,99.344%		0		0 / 20 (0%)		0
ERR246701	9119_4#22	SP 40	oxaAb	KL47	KL47	Very high		1	0.9922	+4 bp	17 / 17 (100%)	KL47_01_wzc,99.863%;KL47_02_wzb,99.301%;KL47_03_wza,100.0%;KL47_04_gna,100.0%;KL47_05_wzx,99.768%;KL47_06_gtr95,99.664%;KL47_07_gtr96,100.0%;KL47_08_wzy,100.0%;KL47_09_gtr49,99.185%;KL47_10_gtr50,100.0%;KL47_11_itrA3,100.0%;KL47_12_galU,99.658%;KL47_13_ugd,100.0%;KL47_14_gpi,100.0%;KL47_15_gne1,100.0%;KL47_16_pgt1,97.557%;KL47_17_pgm,96.937%		0		0 / 17 (0%)		0
ERR246708	9119_4#29	SP 332	oxaAb	KL3	KL3	Very high		1	0.9883	+1 bp	20 / 20 (100%)	KL3_01_wzc,99.863%;KL3_02_wzb,100.0%;KL3_03_wza,99.732%;KL3_04_gna,99.769%;KL3_05_dgaA,100.0%;KL3_06_dgaB,100.0%;KL3_07_dgaC,98.889%;KL3_08_wzx,95.122%;KL3_09_atr2,100.0%;KL3_10_gtr6,100.0%;KL3_11_gtr7,99.176%;KL3_12_wzy,99.678%;KL3_13_gtr8,98.841%;KL3_14_gtr9,98.913%;KL3_15_itrA2,99.517%;KL3_16_galU,98.63%;KL3_17_ugd,99.287%;KL3_18_gpi,99.641%;KL3_19_gne1,100.0%;KL3_20_pgm,99.344%		0		0 / 20 (0%)		0
ERR246737	9119_4#58	SP 55	oxaAb	KL2	KL2	Very high		1	1	0 bp	22 / 22 (100%)	KL2_01_wzc,100.0%;KL2_02_wzb,100.0%;KL2_03_wza,100.0%;KL2_04_gna,100.0%;KL2_05_psaA,99.7%;KL2_06_psaB,100.0%;KL2_07_psaC,100.0%;KL2_08_psaD,100.0%;KL2_09_psaE,100.0%;KL2_10_psaF,100.0%;KL2_11_wzx,100.0%;KL2_12_kpsS1,100.0%;KL2_13_wzy,100.0%;KL2_14_gtr3,100.0%;KL2_15_gtr4,100.0%;KL2_16_gtr5,100.0%;KL2_17_itrA2,100.0%;KL2_18_galU,100.0%;KL2_19_ugd,100.0%;KL2_20_gpi,100.0%;KL2_21_gne1,100.0%;KL2_22_…		0		0 / 22 (0%)		0
ERR246736	9119_4#57	P 139	oxaAb	KL3	KL3	Very high		1	0.9883	+1 bp	20 / 20 (100%)	KL3_01_wzc,99.863%;KL3_02_wzb,100.0%;KL3_03_wza,99.732%;KL3_04_gna,99.769%;KL3_05_dgaA,100.0%;KL3_06_dgaB,100.0%;KL3_07_dgaC,98.889%;KL3_08_wzx,95.122%;KL3_09_atr2,100.0%;KL3_10_gtr6,100.0%;KL3_11_gtr7,99.176%;KL3_12_wzy,99.678%;KL3_13_gtr8,98.841%;KL3_14_gtr9,98.913%;KL3_15_itrA2,99.517%;KL3_16_galU,98.63%;KL3_17_ugd,99.287%;KL3_18_gpi,99.641%;KL3_19_gne1,100.0%;KL3_20_pgm,99.344%		0		0 / 20 (0%)		0
ERR246728	9119_4#49	P 76	oxaAb	KL47	KL47	Very high		1	0.9922	+4 bp	17 / 17 (100%)	KL47_01_wzc,99.863%;KL47_02_wzb,99.301%;KL47_03_wza,100.0%;KL47_04_gna,100.0%;KL47_05_wzx,99.768%;KL47_06_gtr95,99.664%;KL47_07_gtr96,100.0%;KL47_08_wzy,100.0%;KL47_09_gtr49,99.185%;KL47_10_gtr50,100.0%;KL47_11_itrA3,100.0%;KL47_12_galU,99.658%;KL47_13_ugd,100.0%;KL47_14_gpi,100.0%;KL47_15_gne1,100.0%;KL47_16_pgt1,97.557%;KL47_17_pgm,96.937%		0		0 / 17 (0%)		0
ERR246757	9119_4#78	SP 75	oxaAb	KL47	KL47	Very high		1	0.9922	+4 bp	17 / 17 (100%)	KL47_01_wzc,99.863%;KL47_02_wzb,99.301%;KL47_03_wza,100.0%;KL47_04_gna,100.0%;KL47_05_wzx,99.768%;KL47_06_gtr95,99.664%;KL47_07_gtr96,100.0%;KL47_08_wzy,100.0%;KL47_09_gtr49,99.185%;KL47_10_gtr50,100.0%;KL47_11_itrA3,100.0%;KL47_12_galU,99.658%;KL47_13_ugd,100.0%;KL47_14_gpi,100.0%;KL47_15_gne1,100.0%;KL47_16_pgt1,97.557%;KL47_17_pgm,96.937%		0		0 / 17 (0%)		0
ERR246768	9119_4#89	P 221	oxaAb	KL3	KL3	Very high		1	0.9883	+1 bp	20 / 20 (100%)	KL3_01_wzc,99.863%;KL3_02_wzb,100.0%;KL3_03_wza,99.732%;KL3_04_gna,99.769%;KL3_05_dgaA,100.0%;KL3_06_dgaB,100.0%;KL3_07_dgaC,98.889%;KL3_08_wzx,95.122%;KL3_09_atr2,100.0%;KL3_10_gtr6,100.0%;KL3_11_gtr7,99.176%;KL3_12_wzy,99.678%;KL3_13_gtr8,98.841%;KL3_14_gtr9,98.913%;KL3_15_itrA2,99.517%;KL3_16_galU,98.63%;KL3_17_ugd,99.287%;KL3_18_gpi,99.641%;KL3_19_gne1,100.0%;KL3_20_pgm,99.344%		0		0 / 20 (0%)		0
ERR246762	9119_4#83	SP 187	oxaAb	KL3	KL3	Very high		1	0.9883	+1 bp	20 / 20 (100%)	KL3_01_wzc,99.863%;KL3_02_wzb,100.0%;KL3_03_wza,99.732%;KL3_04_gna,99.769%;KL3_05_dgaA,100.0%;KL3_06_dgaB,100.0%;KL3_07_dgaC,98.889%;KL3_08_wzx,95.122%;KL3_09_atr2,100.0%;KL3_10_gtr6,100.0%;KL3_11_gtr7,99.176%;KL3_12_wzy,99.678%;KL3_13_gtr8,98.841%;KL3_14_gtr9,98.913%;KL3_15_itrA2,99.517%;KL3_16_galU,98.63%;KL3_17_ugd,99.287%;KL3_18_gpi,99.641%;KL3_19_gne1,100.0%;KL3_20_pgm,99.344%		0		0 / 20 (0%)		0
ERR246734	9119_4#55	P 59	oxaAb	KL52	KL52	Very high		1	1	0 bp	17 / 17 (100%)	KL52_01_wzc,100.0%;KL52_02_wzb,100.0%;KL52_03_wza,100.0%;KL52_04_gna,100.0%;KL52_05_mnaA,100.0%;KL52_06_wzx,100.0%;KL52_07_gtr107,100.0%;KL52_08_wzy,100.0%;KL52_09_gtr108,100.0%;KL52_10_gtr5,100.0%;KL52_11_itrA2,100.0%;KL52_12_galU,100.0%;KL52_13_ugd,100.0%;KL52_14_gpi,100.0%;KL52_15_gne1,100.0%;KL52_16_pgt1,100.0%;KL52_17_pgm,100.0%		0		0 / 17 (0%)		0
ERR246740	9119_4#61	SP 349	oxaAb	KL47	KL47	Very high		1	0.9922	+4 bp	17 / 17 (100%)	KL47_01_wzc,99.863%;KL47_02_wzb,99.301%;KL47_03_wza,100.0%;KL47_04_gna,100.0%;KL47_05_wzx,99.768%;KL47_06_gtr95,99.664%;KL47_07_gtr96,100.0%;KL47_08_wzy,100.0%;KL47_09_gtr49,99.185%;KL47_10_gtr50,100.0%;KL47_11_itrA3,100.0%;KL47_12_galU,99.658%;KL47_13_ugd,100.0%;KL47_14_gpi,100.0%;KL47_15_gne1,100.0%;KL47_16_pgt1,97.557%;KL47_17_pgm,96.937%		0		0 / 17 (0%)		0
ERR246700	9119_4#60	THAC_45	oxaAb	KL3	KL3	Very high		1	0.9883	+1 bp	20 / 20 (100%)	KL3_01_wzc,99.863%;KL3_02_wzb,100.0%;KL3_03_wza,99.732%;KL3_04_gna,99.769%;KL3_05_dgaA,100.0%;KL3_06_dgaB,100.0%;KL3_07_dgaC,98.889%;KL3_08_wzx,95.122%;KL3_09_atr2,100.0%;KL3_10_gtr6,100.0%;KL3_11_gtr7,99.176%;KL3_12_wzy,99.678%;KL3_13_gtr8,98.841%;KL3_14_gtr9,98.913%;KL3_15_itrA2,99.517%;KL3_16_galU,98.63%;KL3_17_ugd,99.287%;KL3_18_gpi,99.641%;KL3_19_gne1,100.0%;KL3_20_pgm,99.344%		0		0 / 20 (0%)		0
ERR246763	9119_4#84	SP 396	oxaAb	KL47	KL47	Very high		1	0.9922	+4 bp	17 / 17 (100%)	KL47_01_wzc,99.863%;KL47_02_wzb,99.301%;KL47_03_wza,100.0%;KL47_04_gna,100.0%;KL47_05_wzx,99.768%;KL47_06_gtr95,99.664%;KL47_07_gtr96,100.0%;KL47_08_wzy,100.0%;KL47_09_gtr49,99.185%;KL47_10_gtr50,100.0%;KL47_11_itrA3,100.0%;KL47_12_galU,99.658%;KL47_13_ugd,100.0%;KL47_14_gpi,100.0%;KL47_15_gne1,100.0%;KL47_16_pgt1,97.557%;KL47_17_pgm,96.937%		0		0 / 17 (0%)		0
ERR246773	9119_4#90	THAC_25	oxaAb	KL2	KL2	Very high		1	1	0 bp	22 / 22 (100%)	KL2_01_wzc,100.0%;KL2_02_wzb,100.0%;KL2_03_wza,100.0%;KL2_04_gna,100.0%;KL2_05_psaA,99.7%;KL2_06_psaB,100.0%;KL2_07_psaC,100.0%;KL2_08_psaD,100.0%;KL2_09_psaE,100.0%;KL2_10_psaF,100.0%;KL2_11_wzx,100.0%;KL2_12_kpsS1,100.0%;KL2_13_wzy,100.0%;KL2_14_gtr3,100.0%;KL2_15_gtr4,100.0%;KL2_16_gtr5,100.0%;KL2_17_itrA2,100.0%;KL2_18_galU,100.0%;KL2_19_ugd,100.0%;KL2_20_gpi,100.0%;KL2_21_gne1,100.0%;KL2_22_…		0		0 / 22 (0%)		0
ERR246726	9119_4#47	SP 107	oxaAb	KL47	KL47	Very high		1	0.9922	+4 bp	17 / 17 (100%)	KL47_01_wzc,99.863%;KL47_02_wzb,99.301%;KL47_03_wza,100.0%;KL47_04_gna,100.0%;KL47_05_wzx,99.768%;KL47_06_gtr95,99.664%;KL47_07_gtr96,100.0%;KL47_08_wzy,100.0%;KL47_09_gtr49,99.185%;KL47_10_gtr50,100.0%;KL47_11_itrA3,100.0%;KL47_12_galU,99.658%;KL47_13_ugd,100.0%;KL47_14_gpi,100.0%;KL47_15_gne1,100.0%;KL47_16_pgt1,97.557%;KL47_17_pgm,96.937%		0		0 / 17 (0%)		0
ERR246758	9119_4#79	H 80/9	oxaAb	KL3	KL3	Very high		1	0.9883	+1 bp	20 / 20 (100%)	KL3_01_wzc,99.863%;KL3_02_wzb,100.0%;KL3_03_wza,99.732%;KL3_04_gna,99.769%;KL3_05_dgaA,100.0%;KL3_06_dgaB,100.0%;KL3_07_dgaC,98.889%;KL3_08_wzx,95.122%;KL3_09_atr2,100.0%;KL3_10_gtr6,100.0%;KL3_11_gtr7,99.176%;KL3_12_wzy,99.678%;KL3_13_gtr8,98.841%;KL3_14_gtr9,98.913%;KL3_15_itrA2,99.517%;KL3_16_galU,98.63%;KL3_17_ugd,99.287%;KL3_18_gpi,99.641%;KL3_19_gne1,100.0%;KL3_20_pgm,99.344%		0		0 / 20 (0%)		0
ERR246759	9119_4#80	P 199/9	oxaAb	KL3	KL3	Very high		1	0.9883	+1 bp	20 / 20 (100%)	KL3_01_wzc,99.863%;KL3_02_wzb,100.0%;KL3_03_wza,99.732%;KL3_04_gna,99.769%;KL3_05_dgaA,100.0%;KL3_06_dgaB,100.0%;KL3_07_dgaC,98.889%;KL3_08_wzx,95.122%;KL3_09_atr2,100.0%;KL3_10_gtr6,100.0%;KL3_11_gtr7,99.176%;KL3_12_wzy,99.678%;KL3_13_gtr8,98.841%;KL3_14_gtr9,98.913%;KL3_15_itrA2,99.517%;KL3_16_galU,98.63%;KL3_17_ugd,99.287%;KL3_18_gpi,99.641%;KL3_19_gne1,100.0%;KL3_20_pgm,99.344%		0		0 / 20 (0%)		0
ERR246727	9119_4#48	SP 89/9	oxaAb	KL10	KL10	Very high	*	1	0.9577	-1 bp	23 / 23 (100%)	KL10_01_wzc,94.945%;KL10_02_wzb,96.503%;KL10_03_wza,98.223%;KL10_04_gna,99.531%;KL10_05_rmlB,99.717%;KL10_06_rmlA,95.876%;KL10_07_fdtA,98.496%;KL10_08_fdtC,98.895%;KL10_09_fdtE,100.0%;KL10_10_fdtB,98.387%;KL10_11_wzx,96.42%;KL10_12_gtr23,94.371%;KL10_13_gtr24,98.895%;KL10_14_wzy,97.842%;KL10_15_gtr25,98.006%;KL10_16_gtr5,98.913%;KL10_17_itrA2,99.034%;KL10_18_galU,98.973%;KL10_19_ugd,98.1%;KL10_20…		0		0 / 23 (0%)		0
ERR246755	9119_4#76	SP 394	oxaAb	KL2	KL2	Very high		1	0.9999	0 bp	22 / 22 (100%)	KL2_01_wzc,99.863%;KL2_02_wzb,100.0%;KL2_03_wza,100.0%;KL2_04_gna,100.0%;KL2_05_psaA,99.7%;KL2_06_psaB,100.0%;KL2_07_psaC,100.0%;KL2_08_psaD,100.0%;KL2_09_psaE,100.0%;KL2_10_psaF,100.0%;KL2_11_wzx,100.0%;KL2_12_kpsS1,100.0%;KL2_13_wzy,100.0%;KL2_14_gtr3,100.0%;KL2_15_gtr4,100.0%;KL2_16_gtr5,100.0%;KL2_17_itrA2,100.0%;KL2_18_galU,100.0%;KL2_19_ugd,100.0%;KL2_20_gpi,100.0%;KL2_21_gne1,100.0%;KL2_22…		0		0 / 22 (0%)		0
ERR246686	9119_4#7	SP 83	oxaAb	KL47	KL47	Very high		1	0.9922	+4 bp	17 / 17 (100%)	KL47_01_wzc,99.863%;KL47_02_wzb,99.301%;KL47_03_wza,100.0%;KL47_04_gna,100.0%;KL47_05_wzx,99.768%;KL47_06_gtr95,99.664%;KL47_07_gtr96,100.0%;KL47_08_wzy,100.0%;KL47_09_gtr49,99.185%;KL47_10_gtr50,100.0%;KL47_11_itrA3,100.0%;KL47_12_galU,99.658%;KL47_13_ugd,100.0%;KL47_14_gpi,100.0%;KL47_15_gne1,100.0%;KL47_16_pgt1,97.557%;KL47_17_pgm,96.937%		0		0 / 17 (0%)		0
ERR246684	9119_4#5	U 796	oxaAb	KL2	KL2	Very high		1	1	0 bp	22 / 22 (100%)	KL2_01_wzc,100.0%;KL2_02_wzb,100.0%;KL2_03_wza,100.0%;KL2_04_gna,100.0%;KL2_05_psaA,99.7%;KL2_06_psaB,100.0%;KL2_07_psaC,100.0%;KL2_08_psaD,100.0%;KL2_09_psaE,100.0%;KL2_10_psaF,100.0%;KL2_11_wzx,100.0%;KL2_12_kpsS1,100.0%;KL2_13_wzy,100.0%;KL2_14_gtr3,100.0%;KL2_15_gtr4,100.0%;KL2_16_gtr5,100.0%;KL2_17_itrA2,100.0%;KL2_18_galU,100.0%;KL2_19_ugd,100.0%;KL2_20_gpi,100.0%;KL2_21_gne1,100.0%;KL2_22_…		0		0 / 22 (0%)		0
ERR246733	9119_4#54	SP 49	oxaAb	KL47	KL47	Very high		1	0.9922	+4 bp	17 / 17 (100%)	KL47_01_wzc,99.863%;KL47_02_wzb,99.301%;KL47_03_wza,100.0%;KL47_04_gna,100.0%;KL47_05_wzx,99.768%;KL47_06_gtr95,99.664%;KL47_07_gtr96,100.0%;KL47_08_wzy,100.0%;KL47_09_gtr49,99.185%;KL47_10_gtr50,100.0%;KL47_11_itrA3,100.0%;KL47_12_galU,99.658%;KL47_13_ugd,100.0%;KL47_14_gpi,100.0%;KL47_15_gne1,100.0%;KL47_16_pgt1,97.557%;KL47_17_pgm,96.937%		0		0 / 17 (0%)		0
ERR246738	9119_4#59	SP 170	oxaAb	KL2	KL2	Very high		1	0.9787	-3 bp	22 / 22 (100%)	KL2_01_wzc,99.314%;KL2_02_wzb,95.804%;KL2_03_wza,98.66%;KL2_04_gna,98.588%;KL2_05_psaA,99.399%;KL2_06_psaB,98.708%;KL2_07_psaC,97.835%;KL2_08_psaD,98.634%;KL2_09_psaE,99.419%;KL2_10_psaF,100.0%;KL2_11_wzx,100.0%;KL2_12_kpsS1,100.0%;KL2_13_wzy,99.083%;KL2_14_gtr3,99.02%;KL2_15_gtr4,100.0%;KL2_16_gtr5,100.0%;KL2_17_itrA2,99.517%;KL2_18_galU,99.0%;KL2_19_ugd,99.525%;KL2_20_gpi,98.923%;KL2_21_gne1,99…		0		0 / 22 (0%)		0
ERR246754	9119_4#75	SP 186	oxaAb	KL2	KL2	Very high		1	1	0 bp	22 / 22 (100%)	KL2_01_wzc,100.0%;KL2_02_wzb,100.0%;KL2_03_wza,100.0%;KL2_04_gna,100.0%;KL2_05_psaA,99.7%;KL2_06_psaB,100.0%;KL2_07_psaC,100.0%;KL2_08_psaD,100.0%;KL2_09_psaE,100.0%;KL2_10_psaF,100.0%;KL2_11_wzx,100.0%;KL2_12_kpsS1,100.0%;KL2_13_wzy,100.0%;KL2_14_gtr3,100.0%;KL2_15_gtr4,100.0%;KL2_16_gtr5,100.0%;KL2_17_itrA2,100.0%;KL2_18_galU,100.0%;KL2_19_ugd,100.0%;KL2_20_gpi,100.0%;KL2_21_gne1,100.0%;KL2_22_…		0		0 / 22 (0%)		0
ERR246687	9119_4#8	SP 6/9	oxaAb	KL10	KL10	Very high	*	1	0.9576	-1 bp	23 / 23 (100%)	KL10_01_wzc,94.945%;KL10_02_wzb,96.503%;KL10_03_wza,98.223%;KL10_04_gna,99.531%;KL10_05_rmlB,99.717%;KL10_06_rmlA,95.876%;KL10_07_fdtA,98.496%;KL10_08_fdtC,98.895%;KL10_09_fdtE,100.0%;KL10_10_fdtB,98.387%;KL10_11_wzx,96.42%;KL10_12_gtr23,94.371%;KL10_13_gtr24,98.895%;KL10_14_wzy,97.842%;KL10_15_gtr25,98.006%;KL10_16_gtr5,98.913%;KL10_17_itrA2,99.034%;KL10_18_galU,98.973%;KL10_19_ugd,98.1%;KL10_20…		0		0 / 23 (0%)		0
ERR246756	9119_4#77	SP 374	oxaAb	KL2	KL2	Very high		1	1	0 bp	22 / 22 (100%)	KL2_01_wzc,100.0%;KL2_02_wzb,100.0%;KL2_03_wza,100.0%;KL2_04_gna,100.0%;KL2_05_psaA,99.7%;KL2_06_psaB,100.0%;KL2_07_psaC,100.0%;KL2_08_psaD,100.0%;KL2_09_psaE,100.0%;KL2_10_psaF,100.0%;KL2_11_wzx,100.0%;KL2_12_kpsS1,100.0%;KL2_13_wzy,100.0%;KL2_14_gtr3,100.0%;KL2_15_gtr4,100.0%;KL2_16_gtr5,100.0%;KL2_17_itrA2,100.0%;KL2_18_galU,100.0%;KL2_19_ugd,100.0%;KL2_20_gpi,100.0%;KL2_21_gne1,100.0%;KL2_22_…		0		0 / 22 (0%)		0
ERR246766	9119_4#87	H 883/9	oxaAb	KL6	KL6	Very high		1	0.9999	+1 bp	21 / 21 (100%)	KL6_01_wzc,99.863%;KL6_02_wzb,100.0%;KL6_03_wza,100.0%;KL6_04_gna,100.0%;KL6_05_psaA,100.0%;KL6_06_psaB,100.0%;KL6_07_psaC,100.0%;KL6_08_psaD,100.0%;KL6_09_psaE,100.0%;KL6_10_psaF,100.0%;KL6_11_wzx,100.0%;KL6_12_gtr16,100.0%;KL6_13_wzy,100.0%;KL6_14_gtr17,100.0%;KL6_15_gtr5,100.0%;KL6_16_itrA2,100.0%;KL6_17_galU,100.0%;KL6_18_ugd,100.0%;KL6_19_gpi,100.0%;KL6_20_gne1,100.0%;KL6_21_pgm,100.0%		0		0 / 21 (0%)		0
ERR246760	9119_4#81	P 203	oxaAb	KL3	KL3	Very high		1	0.9883	+1 bp	20 / 20 (100%)	KL3_01_wzc,99.863%;KL3_02_wzb,100.0%;KL3_03_wza,99.732%;KL3_04_gna,99.769%;KL3_05_dgaA,100.0%;KL3_06_dgaB,100.0%;KL3_07_dgaC,98.889%;KL3_08_wzx,95.122%;KL3_09_atr2,100.0%;KL3_10_gtr6,100.0%;KL3_11_gtr7,99.176%;KL3_12_wzy,99.678%;KL3_13_gtr8,98.841%;KL3_14_gtr9,98.913%;KL3_15_itrA2,99.517%;KL3_16_galU,98.63%;KL3_17_ugd,99.287%;KL3_18_gpi,99.641%;KL3_19_gne1,100.0%;KL3_20_pgm,99.344%		0		0 / 20 (0%)		0
ERR246765	9119_4#86	SP 78	oxaAb	KL3	KL3	Very high		1	0.9883	+1 bp	20 / 20 (100%)	KL3_01_wzc,99.863%;KL3_02_wzb,100.0%;KL3_03_wza,99.732%;KL3_04_gna,99.769%;KL3_05_dgaA,100.0%;KL3_06_dgaB,100.0%;KL3_07_dgaC,98.889%;KL3_08_wzx,95.122%;KL3_09_atr2,100.0%;KL3_10_gtr6,100.0%;KL3_11_gtr7,99.176%;KL3_12_wzy,99.678%;KL3_13_gtr8,98.841%;KL3_14_gtr9,98.913%;KL3_15_itrA2,99.517%;KL3_16_galU,98.63%;KL3_17_ugd,99.287%;KL3_18_gpi,99.641%;KL3_19_gne1,100.0%;KL3_20_pgm,99.344%		0		0 / 20 (0%)		0
ERR246729	9119_4#50	SP 32	oxaAb	KL2	KL2	Very high		1	1	0 bp	22 / 22 (100%)	KL2_01_wzc,100.0%;KL2_02_wzb,100.0%;KL2_03_wza,100.0%;KL2_04_gna,100.0%;KL2_05_psaA,99.7%;KL2_06_psaB,100.0%;KL2_07_psaC,100.0%;KL2_08_psaD,100.0%;KL2_09_psaE,100.0%;KL2_10_psaF,100.0%;KL2_11_wzx,100.0%;KL2_12_kpsS1,100.0%;KL2_13_wzy,100.0%;KL2_14_gtr3,100.0%;KL2_15_gtr4,100.0%;KL2_16_gtr5,100.0%;KL2_17_itrA2,100.0%;KL2_18_galU,100.0%;KL2_19_ugd,100.0%;KL2_20_gpi,100.0%;KL2_21_gne1,100.0%;KL2_22_…		0		0 / 22 (0%)		0
ERR246732	9119_4#53	SP 347	oxaAb	KL47	KL47	Very high		1	0.9922	+4 bp	17 / 17 (100%)	KL47_01_wzc,99.863%;KL47_02_wzb,99.301%;KL47_03_wza,100.0%;KL47_04_gna,100.0%;KL47_05_wzx,99.768%;KL47_06_gtr95,99.664%;KL47_07_gtr96,100.0%;KL47_08_wzy,100.0%;KL47_09_gtr49,99.185%;KL47_10_gtr50,100.0%;KL47_11_itrA3,100.0%;KL47_12_galU,99.658%;KL47_13_ugd,100.0%;KL47_14_gpi,100.0%;KL47_15_gne1,100.0%;KL47_16_pgt1,97.557%;KL47_17_pgm,96.937%		0		0 / 17 (0%)		0
ERR246742	9119_4#63	U 89	oxaAb	KL14	KL14	Very high		1	1	0 bp	17 / 17 (100%)	KL14_01_wzc,100.0%;KL14_02_wzb,100.0%;KL14_03_wza,100.0%;KL14_04_gna,100.0%;KL14_05_wzx,100.0%;KL14_06_gtr32,100.0%;KL14_07_wzy,99.783%;KL14_08_gtr33,100.0%;KL14_09_gtr25,100.0%;KL14_10_gtr5,100.0%;KL14_11_itrA2,100.0%;KL14_12_galU,100.0%;KL14_13_ugd,100.0%;KL14_14_gpi,100.0%;KL14_15_gne1,100.0%;KL14_16_pgt1,100.0%;KL14_17_pgm,100.0%		0		0 / 17 (0%)		4	KL38_09_rmlB,90.449%;KL114_11_rmlA,92.929%;KL38_10_rmlD,82.55%;KL74_12_rmlC,93.478%
ERR246721	9119_4#42	THAC_19	oxaAb	KL3	KL3	Very high		1	0.9883	+1 bp	20 / 20 (100%)	KL3_01_wzc,99.863%;KL3_02_wzb,100.0%;KL3_03_wza,99.732%;KL3_04_gna,99.769%;KL3_05_dgaA,100.0%;KL3_06_dgaB,100.0%;KL3_07_dgaC,98.889%;KL3_08_wzx,95.122%;KL3_09_atr2,100.0%;KL3_10_gtr6,100.0%;KL3_11_gtr7,99.176%;KL3_12_wzy,99.678%;KL3_13_gtr8,98.841%;KL3_14_gtr9,98.913%;KL3_15_itrA2,99.517%;KL3_16_galU,98.63%;KL3_17_ugd,99.287%;KL3_18_gpi,99.641%;KL3_19_gne1,100.0%;KL3_20_pgm,99.344%		0		0 / 20 (0%)		0
ERR246720	9119_4#41	P 56	oxaAb	KL2	KL2	Very high		1	1	0 bp	22 / 22 (100%)	KL2_01_wzc,100.0%;KL2_02_wzb,100.0%;KL2_03_wza,100.0%;KL2_04_gna,100.0%;KL2_05_psaA,99.7%;KL2_06_psaB,100.0%;KL2_07_psaC,100.0%;KL2_08_psaD,100.0%;KL2_09_psaE,100.0%;KL2_10_psaF,100.0%;KL2_11_wzx,100.0%;KL2_12_kpsS1,100.0%;KL2_13_wzy,100.0%;KL2_14_gtr3,100.0%;KL2_15_gtr4,100.0%;KL2_16_gtr5,100.0%;KL2_17_itrA2,100.0%;KL2_18_galU,100.0%;KL2_19_ugd,100.0%;KL2_20_gpi,100.0%;KL2_21_gne1,100.0%;KL2_22_…		0		0 / 22 (0%)		0
ERR246719	9119_4#40	SP 87/9	oxaAb	KL47	KL47	Very high		1	0.9922	+4 bp	17 / 17 (100%)	KL47_01_wzc,99.863%;KL47_02_wzb,99.301%;KL47_03_wza,100.0%;KL47_04_gna,100.0%;KL47_05_wzx,99.768%;KL47_06_gtr95,99.664%;KL47_07_gtr96,100.0%;KL47_08_wzy,100.0%;KL47_09_gtr49,99.185%;KL47_10_gtr50,100.0%;KL47_11_itrA3,100.0%;KL47_12_galU,99.658%;KL47_13_ugd,100.0%;KL47_14_gpi,100.0%;KL47_15_gne1,100.0%;KL47_16_pgt1,97.557%;KL47_17_pgm,96.937%		0		0 / 17 (0%)		0
ERR246724	9119_4#45	SP 334	oxaAb	KL47	KL47	Very high		1	0.9922	+4 bp	17 / 17 (100%)	KL47_01_wzc,99.863%;KL47_02_wzb,99.301%;KL47_03_wza,100.0%;KL47_04_gna,100.0%;KL47_05_wzx,99.768%;KL47_06_gtr95,99.664%;KL47_07_gtr96,100.0%;KL47_08_wzy,100.0%;KL47_09_gtr49,99.185%;KL47_10_gtr50,100.0%;KL47_11_itrA3,100.0%;KL47_12_galU,99.658%;KL47_13_ugd,100.0%;KL47_14_gpi,100.0%;KL47_15_gne1,100.0%;KL47_16_pgt1,97.557%;KL47_17_pgm,96.937%		0		0 / 17 (0%)		0
ERR246722	9119_4#43	SP 133	oxaAb	KL49	KL49	Very high		1	0.9962	0 bp	28 / 28 (100%)	KL49_01_wzc,100.0%;KL49_02_wzb,100.0%;KL49_03_wza,100.0%;KL49_04_gna,100.0%;KL49_05_lgaA,100.0%;KL49_06_lgaB,100.0%;KL49_07_lgaC,100.0%;KL49_08_lgaD,100.0%;KL49_09_lgaE,100.0%;KL49_10_lgaF,100.0%;KL49_11_elaA,100.0%;KL49_12_elaB,99.563%;KL49_13_elaC,100.0%;KL49_14_wzy,100.0%;KL49_15_gtr100,100.0%;KL49_16_wzx,100.0%;KL49_17_fnlA,100.0%;KL49_18_fnlB,100.0%;KL49_19_fnlC,100.0%;KL49_20_gtr20,100.0%;K…		0		0 / 28 (0%)		0
ERR246718	9119_4#39	SP 104	oxaAb	KL3	KL3	Very high		1	0.9883	+1 bp	20 / 20 (100%)	KL3_01_wzc,99.863%;KL3_02_wzb,100.0%;KL3_03_wza,99.732%;KL3_04_gna,99.769%;KL3_05_dgaA,100.0%;KL3_06_dgaB,100.0%;KL3_07_dgaC,98.889%;KL3_08_wzx,95.122%;KL3_09_atr2,100.0%;KL3_10_gtr6,100.0%;KL3_11_gtr7,99.176%;KL3_12_wzy,99.678%;KL3_13_gtr8,98.841%;KL3_14_gtr9,98.913%;KL3_15_itrA2,99.517%;KL3_16_galU,98.63%;KL3_17_ugd,99.287%;KL3_18_gpi,99.641%;KL3_19_gne1,100.0%;KL3_20_pgm,99.344%		0		0 / 20 (0%)		0
ERR246682	9119_4#3	SP 94	oxaAb	KL10	KL10	Very high	*	1	0.9577	-1 bp	23 / 23 (100%)	KL10_01_wzc,94.945%;KL10_02_wzb,96.503%;KL10_03_wza,98.223%;KL10_04_gna,99.531%;KL10_05_rmlB,99.717%;KL10_06_rmlA,95.876%;KL10_07_fdtA,98.496%;KL10_08_fdtC,98.895%;KL10_09_fdtE,100.0%;KL10_10_fdtB,98.387%;KL10_11_wzx,96.42%;KL10_12_gtr23,94.371%;KL10_13_gtr24,98.895%;KL10_14_wzy,97.842%;KL10_15_gtr25,98.006%;KL10_16_gtr5,98.913%;KL10_17_itrA2,99.034%;KL10_18_galU,98.973%;KL10_19_ugd,98.1%;KL10_20…		0		0 / 23 (0%)		0
ERR246751	9119_4#72	SP 324/9	oxaAb	KL14	KL14	Very high		1	1	0 bp	17 / 17 (100%)	KL14_01_wzc,100.0%;KL14_02_wzb,100.0%;KL14_03_wza,100.0%;KL14_04_gna,100.0%;KL14_05_wzx,100.0%;KL14_06_gtr32,100.0%;KL14_07_wzy,100.0%;KL14_08_gtr33,100.0%;KL14_09_gtr25,100.0%;KL14_10_gtr5,100.0%;KL14_11_itrA2,100.0%;KL14_12_galU,100.0%;KL14_13_ugd,100.0%;KL14_14_gpi,100.0%;KL14_15_gne1,100.0%;KL14_16_pgt1,99.837%;KL14_17_pgm,100.0%		0		0 / 17 (0%)		4	KL38_09_rmlB,90.449%;KL114_11_rmlA,92.929%;KL38_10_rmlD,82.55%;KL74_12_rmlC,93.478%
ERR246750	9119_4#71	NL-4/9	oxaAb	KL10	KL10	Very high	*	1	0.9577	-1 bp	23 / 23 (100%)	KL10_01_wzc,94.945%;KL10_02_wzb,96.503%;KL10_03_wza,98.223%;KL10_04_gna,99.531%;KL10_05_rmlB,99.717%;KL10_06_rmlA,95.876%;KL10_07_fdtA,98.496%;KL10_08_fdtC,98.895%;KL10_09_fdtE,100.0%;KL10_10_fdtB,98.387%;KL10_11_wzx,96.42%;KL10_12_gtr23,94.371%;KL10_13_gtr24,98.895%;KL10_14_wzy,97.842%;KL10_15_gtr25,98.006%;KL10_16_gtr5,98.913%;KL10_17_itrA2,99.034%;KL10_18_galU,98.973%;KL10_19_ugd,98.1%;KL10_20…		0		0 / 23 (0%)		0
ERR246748	9119_4#69	SP 367	oxaAb	KL47	KL47	Very high		1	0.9922	+4 bp	17 / 17 (100%)	KL47_01_wzc,99.863%;KL47_02_wzb,99.301%;KL47_03_wza,100.0%;KL47_04_gna,100.0%;KL47_05_wzx,99.768%;KL47_06_gtr95,99.664%;KL47_07_gtr96,100.0%;KL47_08_wzy,100.0%;KL47_09_gtr49,99.185%;KL47_10_gtr50,100.0%;KL47_11_itrA3,100.0%;KL47_12_galU,99.658%;KL47_13_ugd,100.0%;KL47_14_gpi,100.0%;KL47_15_gne1,100.0%;KL47_16_pgt1,97.557%;KL47_17_pgm,96.937%		0		0 / 17 (0%)		0
ERR246685	9119_4#6	SP 28	oxaAb	KL10	KL10	Very high	*	1	0.9577	-1 bp	23 / 23 (100%)	KL10_01_wzc,94.945%;KL10_02_wzb,96.503%;KL10_03_wza,98.223%;KL10_04_gna,99.531%;KL10_05_rmlB,99.717%;KL10_06_rmlA,95.876%;KL10_07_fdtA,98.496%;KL10_08_fdtC,98.895%;KL10_09_fdtE,100.0%;KL10_10_fdtB,98.387%;KL10_11_wzx,96.42%;KL10_12_gtr23,94.371%;KL10_13_gtr24,98.895%;KL10_14_wzy,97.842%;KL10_15_gtr25,98.006%;KL10_16_gtr5,98.913%;KL10_17_itrA2,99.034%;KL10_18_galU,98.973%;KL10_19_ugd,98.1%;KL10_20…		0		0 / 23 (0%)		0
ERR246749	9119_4#70	SP 74	oxaAb	KL10	KL10	Very high	*	1	0.9577	-1 bp	23 / 23 (100%)	KL10_01_wzc,94.945%;KL10_02_wzb,96.503%;KL10_03_wza,98.223%;KL10_04_gna,99.531%;KL10_05_rmlB,99.717%;KL10_06_rmlA,95.876%;KL10_07_fdtA,98.496%;KL10_08_fdtC,98.895%;KL10_09_fdtE,100.0%;KL10_10_fdtB,98.387%;KL10_11_wzx,96.42%;KL10_12_gtr23,94.371%;KL10_13_gtr24,98.895%;KL10_14_wzy,97.842%;KL10_15_gtr25,98.006%;KL10_16_gtr5,98.913%;KL10_17_itrA2,99.034%;KL10_18_galU,98.973%;KL10_19_ugd,98.1%;KL10_20…		0		0 / 23 (0%)		0
ERR246683	9119_4#4	SP 202	oxaAb	KL2	KL2	Very high		1	1	0 bp	22 / 22 (100%)	KL2_01_wzc,100.0%;KL2_02_wzb,100.0%;KL2_03_wza,100.0%;KL2_04_gna,100.0%;KL2_05_psaA,99.7%;KL2_06_psaB,100.0%;KL2_07_psaC,100.0%;KL2_08_psaD,100.0%;KL2_09_psaE,100.0%;KL2_10_psaF,100.0%;KL2_11_wzx,100.0%;KL2_12_kpsS1,100.0%;KL2_13_wzy,100.0%;KL2_14_gtr3,100.0%;KL2_15_gtr4,100.0%;KL2_16_gtr5,100.0%;KL2_17_itrA2,100.0%;KL2_18_galU,100.0%;KL2_19_ugd,100.0%;KL2_20_gpi,100.0%;KL2_21_gne1,100.0%;KL2_22_…		0		0 / 22 (0%)		0
ERR246790	9119_5#15	93935670	oxaAb	KL17	KL17	Very high		1	0.9999	0 bp	18 / 18 (100%)	KL17_01_wzc,100.0%;KL17_02_wzb,100.0%;KL17_03_wza,100.0%;KL17_04_gna,100.0%;KL17_05_gne2,100.0%;KL17_06_wzx,100.0%;KL17_07_alt1,100.0%;KL17_08_gtr39,100.0%;KL17_09_wzy,100.0%;KL17_10_gtr40,100.0%;KL17_11_itrA1,100.0%;KL17_12_qhbC,100.0%;KL17_13_qhbB,100.0%;KL17_14_gdr,100.0%;KL17_15_galU,99.624%;KL17_16_ugd,100.0%;KL17_17_gpi,100.0%;KL17_18_pgm,100.0%		0		0 / 18 (0%)		0
ERR246789	9119_5#14	DR26955	oxaAb	KL35	KL35	Very high	*	1	0.9789	-1 bp	20 / 20 (100%)	KL35_01_wzc,99.725%;KL35_02_wzb,100.0%;KL35_03_wza,98.374%;KL35_04_gna,100.0%;KL35_05_gne2,100.0%;KL35_06_wzx,99.237%;KL35_07_atr16,98.454%;KL35_08_wzy,99.448%;KL35_09_atr17,100.0%;KL35_10_gtr71,99.128%;KL35_11_gtr40,98.103%;KL35_12_itrA1,98.522%;KL35_13_qhbC,92.273%;KL35_14_qhbB,99.49%;KL35_15_gdr,99.505%;KL35_16_galU,98.288%;KL35_17_ugd,100.0%;KL35_18_gpi,98.743%;KL35_19_gne1,95.87%;KL35_20_pgm…		0		0 / 20 (0%)		0
ERR246688	9119_4#9	NL-3	oxaAb	KL2	KL2	Very high		1	1	0 bp	22 / 22 (100%)	KL2_01_wzc,100.0%;KL2_02_wzb,100.0%;KL2_03_wza,100.0%;KL2_04_gna,100.0%;KL2_05_psaA,99.7%;KL2_06_psaB,100.0%;KL2_07_psaC,100.0%;KL2_08_psaD,100.0%;KL2_09_psaE,100.0%;KL2_10_psaF,100.0%;KL2_11_wzx,100.0%;KL2_12_kpsS1,100.0%;KL2_13_wzy,100.0%;KL2_14_gtr3,100.0%;KL2_15_gtr4,100.0%;KL2_16_gtr5,100.0%;KL2_17_itrA2,100.0%;KL2_18_galU,100.0%;KL2_19_ugd,100.0%;KL2_20_gpi,100.0%;KL2_21_gne1,100.0%;KL2_22_…		0		0 / 22 (0%)		0
ERR246771	9119_4#92	SP 397	oxaAb	KL2	KL2	Very high		1	1	0 bp	22 / 22 (100%)	KL2_01_wzc,100.0%;KL2_02_wzb,100.0%;KL2_03_wza,100.0%;KL2_04_gna,100.0%;KL2_05_psaA,99.7%;KL2_06_psaB,100.0%;KL2_07_psaC,100.0%;KL2_08_psaD,100.0%;KL2_09_psaE,100.0%;KL2_10_psaF,100.0%;KL2_11_wzx,100.0%;KL2_12_kpsS1,100.0%;KL2_13_wzy,100.0%;KL2_14_gtr3,100.0%;KL2_15_gtr4,100.0%;KL2_16_gtr5,100.0%;KL2_17_itrA2,100.0%;KL2_18_galU,100.0%;KL2_19_ugd,100.0%;KL2_20_gpi,100.0%;KL2_21_gne1,100.0%;KL2_22_…		0		0 / 22 (0%)		0
ERR246773	9119_4#94	THAC_77	oxaAb	KL63	KL63	Very high		1	1	0 bp	27 / 27 (100%)	KL63_01_wzc,100.0%;KL63_02_wzb,100.0%;KL63_03_wza,100.0%;KL63_04_gna,100.0%;KL63_05_lgaA,99.749%;KL63_06_lgaB,100.0%;KL63_07_lgaC,100.0%;KL63_08_lgaH,100.0%;KL63_09_lgaI,100.0%;KL63_10_lgaF,100.0%;KL63_11_lgaG,100.0%;KL63_12_gtr59,100.0%;KL63_13_wzx,100.0%;KL63_14_wzy,100.0%;KL63_15_gtr128,100.0%;KL63_16_fnlA,100.0%;KL63_17_fnlB,100.0%;KL63_18_fnlC,100.0%;KL63_19_gtr20,100.0%;KL63_20_qnr1,100.0%;…		0		0 / 27 (0%)		0
ERR246721	9119_4#93	THAC_63	oxaAb	KL47	KL47	Very high		1	0.9922	+4 bp	17 / 17 (100%)	KL47_01_wzc,99.863%;KL47_02_wzb,99.301%;KL47_03_wza,100.0%;KL47_04_gna,100.0%;KL47_05_wzx,99.768%;KL47_06_gtr95,99.664%;KL47_07_gtr96,100.0%;KL47_08_wzy,100.0%;KL47_09_gtr49,99.185%;KL47_10_gtr50,100.0%;KL47_11_itrA3,100.0%;KL47_12_galU,99.658%;KL47_13_ugd,100.0%;KL47_14_gpi,100.0%;KL47_15_gne1,100.0%;KL47_16_pgt1,97.557%;KL47_17_pgm,96.937%		0		0 / 17 (0%)		0
ERR246775	9119_4#96	U 547/9	oxaAb	KL3	KL3	Very high		1	0.9883	+1 bp	20 / 20 (100%)	KL3_01_wzc,99.863%;KL3_02_wzb,100.0%;KL3_03_wza,99.732%;KL3_04_gna,99.769%;KL3_05_dgaA,100.0%;KL3_06_dgaB,100.0%;KL3_07_dgaC,98.889%;KL3_08_wzx,95.122%;KL3_09_atr2,100.0%;KL3_10_gtr6,100.0%;KL3_11_gtr7,99.176%;KL3_12_wzy,99.678%;KL3_13_gtr8,98.841%;KL3_14_gtr9,98.913%;KL3_15_itrA2,99.517%;KL3_16_galU,98.63%;KL3_17_ugd,99.287%;KL3_18_gpi,99.641%;KL3_19_gne1,100.0%;KL3_20_pgm,99.344%		0		0 / 20 (0%)		0
ERR246774	9119_4#95	P 2/9	oxaAb	KL6	KL6	Very high		1	0.9999	+1 bp	21 / 21 (100%)	KL6_01_wzc,99.863%;KL6_02_wzb,100.0%;KL6_03_wza,100.0%;KL6_04_gna,100.0%;KL6_05_psaA,100.0%;KL6_06_psaB,100.0%;KL6_07_psaC,100.0%;KL6_08_psaD,100.0%;KL6_09_psaE,100.0%;KL6_10_psaF,100.0%;KL6_11_wzx,100.0%;KL6_12_gtr16,100.0%;KL6_13_wzy,100.0%;KL6_14_gtr17,100.0%;KL6_15_gtr5,100.0%;KL6_16_itrA2,100.0%;KL6_17_galU,100.0%;KL6_18_ugd,100.0%;KL6_19_gpi,100.0%;KL6_20_gne1,100.0%;KL6_21_pgm,100.0%		0		0 / 21 (0%)		0
ERR246785	9119_5#10	1003-207	oxaAb	KL4	KL4	Very high		1	1	0 bp	23 / 23 (100%)	KL4_01_wzc,100.0%;KL4_02_wzb,100.0%;KL4_03_wza,100.0%;KL4_04_gna,100.0%;KL4_05_gne2,100.0%;KL4_06_wzx,100.0%;KL4_07_Ptr1,99.693%;KL4_08_gtr10,100.0%;KL4_09_wzy,100.0%;KL4_10_gtr11,100.0%;KL4_11_gtr12,100.0%;KL4_12_qnr,100.0%;KL4_13_itrB1,100.0%;KL4_14_atr3,100.0%;KL4_15_gdr,100.0%;KL4_16_gne3,100.0%;KL4_17_atr4,100.0%;KL4_18_atr5,100.0%;KL4_19_galU,100.0%;KL4_20_ugd,100.0%;KL4_21_gpi,100.0%;KL4_2…		0		0 / 23 (0%)		0
ERR246788	9119_5#13	8043239351	oxaAb	KL17	KL17	Very high		1	0.9999	0 bp	18 / 18 (100%)	KL17_01_wzc,100.0%;KL17_02_wzb,100.0%;KL17_03_wza,100.0%;KL17_04_gna,100.0%;KL17_05_gne2,100.0%;KL17_06_wzx,100.0%;KL17_07_alt1,100.0%;KL17_08_gtr39,100.0%;KL17_09_wzy,100.0%;KL17_10_gtr40,100.0%;KL17_11_itrA1,100.0%;KL17_12_qhbC,100.0%;KL17_13_qhbB,100.0%;KL17_14_gdr,100.0%;KL17_15_galU,99.624%;KL17_16_ugd,100.0%;KL17_17_gpi,100.0%;KL17_18_pgm,100.0%		0		0 / 18 (0%)		0
ERR246744	9119_4#65	P 177	oxaAb	KL3	KL3	Very high		1	0.9883	+1 bp	20 / 20 (100%)	KL3_01_wzc,99.863%;KL3_02_wzb,100.0%;KL3_03_wza,99.732%;KL3_04_gna,99.769%;KL3_05_dgaA,100.0%;KL3_06_dgaB,100.0%;KL3_07_dgaC,98.889%;KL3_08_wzx,95.122%;KL3_09_atr2,100.0%;KL3_10_gtr6,100.0%;KL3_11_gtr7,99.176%;KL3_12_wzy,99.678%;KL3_13_gtr8,98.841%;KL3_14_gtr9,98.913%;KL3_15_itrA2,99.517%;KL3_16_galU,98.63%;KL3_17_ugd,99.287%;KL3_18_gpi,99.641%;KL3_19_gne1,100.0%;KL3_20_pgm,99.344%		0		0 / 20 (0%)		0
ERR246803	9119_5#28	DR539	oxaAb	KL45	KL45	Very high		1	0.9909	+1 bp	17 / 17 (100%)	KL45_01_wzc,98.903%;KL45_02_wzb,100.0%;KL45_03_wza,100.0%;KL45_04_gna,100.0%;KL45_05_wzx,100.0%;KL45_06_gtr89,100.0%;KL45_07_atr13,100.0%;KL45_08_wzy,99.78%;KL45_09_gtr93,100.0%;KL45_10_gtr50,100.0%;KL45_11_itrA3,100.0%;KL45_12_galU,100.0%;KL45_13_ugd,100.0%;KL45_14_gpi,100.0%;KL45_15_gne1,100.0%;KL45_16_pgt1,98.046%;KL45_17_pgm,97.812%		0		0 / 17 (0%)		4	KL38_09_rmlB,90.449%;KL114_11_rmlA,92.929%;KL38_10_rmlD,82.55%;KL74_12_rmlC,93.478%
ERR246796	9119_5#21	8053310681	oxaAb	KL4	KL4	Very high		1	1	-1 bp	23 / 23 (100%)	KL4_01_wzc,100.0%;KL4_02_wzb,100.0%;KL4_03_wza,100.0%;KL4_04_gna,100.0%;KL4_05_gne2,100.0%;KL4_06_wzx,100.0%;KL4_07_Ptr1,100.0%;KL4_08_gtr10,100.0%;KL4_09_wzy,100.0%;KL4_10_gtr11,100.0%;KL4_11_gtr12,100.0%;KL4_12_qnr,100.0%;KL4_13_itrB1,100.0%;KL4_14_atr3,100.0%;KL4_15_gdr,100.0%;KL4_16_gne3,100.0%;KL4_17_atr4,100.0%;KL4_18_atr5,100.0%;KL4_19_galU,100.0%;KL4_20_ugd,100.0%;KL4_21_gpi,100.0%;KL4_22…		0		0 / 23 (0%)		0
ERR246797	9119_5#22	9073509381	oxaAb	KL17	KL17	Very high		1	0.9999	0 bp	18 / 18 (100%)	KL17_01_wzc,100.0%;KL17_02_wzb,100.0%;KL17_03_wza,100.0%;KL17_04_gna,100.0%;KL17_05_gne2,100.0%;KL17_06_wzx,100.0%;KL17_07_alt1,100.0%;KL17_08_gtr39,100.0%;KL17_09_wzy,100.0%;KL17_10_gtr40,100.0%;KL17_11_itrA1,100.0%;KL17_12_qhbC,100.0%;KL17_13_qhbB,100.0%;KL17_14_gdr,100.0%;KL17_15_galU,99.624%;KL17_16_ugd,100.0%;KL17_17_gpi,100.0%;KL17_18_pgm,100.0%		0		0 / 18 (0%)		0
ERR246794	9119_5#19	DR957	oxaAb	KL17	KL17	Very high		1	0.9999	0 bp	18 / 18 (100%)	KL17_01_wzc,100.0%;KL17_02_wzb,100.0%;KL17_03_wza,100.0%;KL17_04_gna,100.0%;KL17_05_gne2,100.0%;KL17_06_wzx,100.0%;KL17_07_alt1,100.0%;KL17_08_gtr39,100.0%;KL17_09_wzy,100.0%;KL17_10_gtr40,100.0%;KL17_11_itrA1,100.0%;KL17_12_qhbC,100.0%;KL17_13_qhbB,100.0%;KL17_14_gdr,100.0%;KL17_15_galU,99.624%;KL17_16_ugd,100.0%;KL17_17_gpi,100.0%;KL17_18_pgm,100.0%		0		0 / 18 (0%)		0
ERR246798	9119_5#23	103986183	oxaAb	KL35	KL35	Very high	*	1	0.9789	-1 bp	20 / 20 (100%)	KL35_01_wzc,99.725%;KL35_02_wzb,100.0%;KL35_03_wza,98.374%;KL35_04_gna,100.0%;KL35_05_gne2,100.0%;KL35_06_wzx,99.237%;KL35_07_atr16,98.454%;KL35_08_wzy,99.171%;KL35_09_atr17,100.0%;KL35_10_gtr71,99.128%;KL35_11_gtr40,98.103%;KL35_12_itrA1,98.522%;KL35_13_qhbC,92.273%;KL35_14_qhbB,99.49%;KL35_15_gdr,99.505%;KL35_16_galU,98.288%;KL35_17_ugd,100.0%;KL35_18_gpi,98.743%;KL35_19_gne1,95.87%;KL35_20_pgm…		0		0 / 20 (0%)		0
ERR246812	9119_5#37	8063404340	oxaAb	KL17	KL17	Very high		1	0.9996	+6 bp	18 / 18 (100%)	KL17_01_wzc,99.726%;KL17_02_wzb,100.0%;KL17_03_wza,100.0%;KL17_04_gna,100.0%;KL17_05_gne2,100.0%;KL17_06_wzx,100.0%;KL17_07_alt1,100.0%;KL17_08_gtr39,100.0%;KL17_09_wzy,100.0%;KL17_10_gtr40,100.0%;KL17_11_itrA1,100.0%;KL17_12_qhbC,100.0%;KL17_13_qhbB,100.0%;KL17_14_gdr,100.0%;KL17_15_galU,99.624%;KL17_16_ugd,100.0%;KL17_17_gpi,100.0%;KL17_18_pgm,100.0%		0		0 / 18 (0%)		0
ERR246810	9119_5#35	DR3388	oxaAb	KL4	KL4	Very high		1	0.9999	+3 bp	23 / 23 (100%)	KL4_01_wzc,100.0%;KL4_02_wzb,100.0%;KL4_03_wza,100.0%;KL4_04_gna,100.0%;KL4_05_gne2,100.0%;KL4_06_wzx,100.0%;KL4_07_Ptr1,100.0%;KL4_08_gtr10,100.0%;KL4_09_wzy,99.779%;KL4_10_gtr11,100.0%;KL4_11_gtr12,100.0%;KL4_12_qnr,100.0%;KL4_13_itrB1,100.0%;KL4_14_atr3,100.0%;KL4_15_gdr,100.0%;KL4_16_gne3,100.0%;KL4_17_atr4,100.0%;KL4_18_atr5,100.0%;KL4_19_galU,100.0%;KL4_20_ugd,100.0%;KL4_21_gpi,100.0%;KL4_2…		0		0 / 23 (0%)		0
ERR246778	9119_5#3	DM954	oxaAb	KL17	KL17	Very high		1	0.9999	0 bp	18 / 18 (100%)	KL17_01_wzc,100.0%;KL17_02_wzb,100.0%;KL17_03_wza,100.0%;KL17_04_gna,100.0%;KL17_05_gne2,100.0%;KL17_06_wzx,100.0%;KL17_07_alt1,100.0%;KL17_08_gtr39,100.0%;KL17_09_wzy,100.0%;KL17_10_gtr40,100.0%;KL17_11_itrA1,100.0%;KL17_12_qhbC,100.0%;KL17_13_qhbB,100.0%;KL17_14_gdr,100.0%;KL17_15_galU,99.624%;KL17_16_ugd,100.0%;KL17_17_gpi,100.0%;KL17_18_pgm,100.0%		0		0 / 18 (0%)		0
ERR246814	9119_5#39	124061712	oxaAb	KL17	KL17	Very high		1	0.9999	0 bp	18 / 18 (100%)	KL17_01_wzc,100.0%;KL17_02_wzb,100.0%;KL17_03_wza,100.0%;KL17_04_gna,100.0%;KL17_05_gne2,100.0%;KL17_06_wzx,100.0%;KL17_07_alt1,100.0%;KL17_08_gtr39,100.0%;KL17_09_wzy,100.0%;KL17_10_gtr40,100.0%;KL17_11_itrA1,100.0%;KL17_12_qhbC,100.0%;KL17_13_qhbB,100.0%;KL17_14_gdr,100.0%;KL17_15_galU,99.624%;KL17_16_ugd,100.0%;KL17_17_gpi,100.0%;KL17_18_pgm,100.0%		0		0 / 18 (0%)		0
ERR246806	9119_5#31	30243549	oxaAb	KL35	KL35	Very high	*	1	0.9789	-1 bp	20 / 20 (100%)	KL35_01_wzc,99.725%;KL35_02_wzb,100.0%;KL35_03_wza,98.374%;KL35_04_gna,100.0%;KL35_05_gne2,100.0%;KL35_06_wzx,99.237%;KL35_07_atr16,98.454%;KL35_08_wzy,99.448%;KL35_09_atr17,100.0%;KL35_10_gtr71,99.128%;KL35_11_gtr40,98.103%;KL35_12_itrA1,98.522%;KL35_13_qhbC,92.273%;KL35_14_qhbB,99.49%;KL35_15_gdr,99.505%;KL35_16_galU,98.288%;KL35_17_ugd,100.0%;KL35_18_gpi,98.743%;KL35_19_gne1,95.87%;KL35_20_pgm…		0		0 / 20 (0%)		0
ERR246805	9119_5#30	9083552840	oxaAb	KL107	KL107	Very high		1	1	0 bp	19 / 19 (100%)	KL107_01_wzc,100.0%;KL107_02_wzb,100.0%;KL107_03_wza,100.0%;KL107_04_gna,100.0%;KL107_05_gne2,100.0%;KL107_06_wzx,100.0%;KL107_07_gtr1,100.0%;KL107_08_wzy,100.0%;KL107_09_atr1,100.0%;KL107_10_gtr2,100.0%;KL107_11_itrA1,100.0%;KL107_12_qhbA,100.0%;KL107_13_qhbB,100.0%;KL107_14_gdr,100.0%;KL107_15_galU,100.0%;KL107_16_ugd,100.0%;KL107_17_gpi,100.0%;KL107_18_gne1,100.0%;KL107_19_pgm,100.0%		0		0 / 19 (0%)		0
ERR246807	9119_5#32	DR18351-2	oxaAb	KL35	KL35	Very high	*	1	0.9789	-1 bp	20 / 20 (100%)	KL35_01_wzc,99.725%;KL35_02_wzb,100.0%;KL35_03_wza,98.374%;KL35_04_gna,100.0%;KL35_05_gne2,100.0%;KL35_06_wzx,99.237%;KL35_07_atr16,98.454%;KL35_08_wzy,99.448%;KL35_09_atr17,100.0%;KL35_10_gtr71,99.128%;KL35_11_gtr40,98.103%;KL35_12_itrA1,98.522%;KL35_13_qhbC,92.273%;KL35_14_qhbB,99.49%;KL35_15_gdr,99.505%;KL35_16_galU,98.288%;KL35_17_ugd,100.0%;KL35_18_gpi,98.743%;KL35_19_gne1,95.87%;KL35_20_pgm…		0		0 / 20 (0%)		0
ERR246817	9119_5#42	DM18972	oxaAb	KL17	KL17	Very high		1	0.9999	+1 bp	18 / 18 (100%)	KL17_01_wzc,100.0%;KL17_02_wzb,100.0%;KL17_03_wza,100.0%;KL17_04_gna,100.0%;KL17_05_gne2,100.0%;KL17_06_wzx,100.0%;KL17_07_alt1,100.0%;KL17_08_gtr39,100.0%;KL17_09_wzy,100.0%;KL17_10_gtr40,100.0%;KL17_11_itrA1,100.0%;KL17_12_qhbC,100.0%;KL17_13_qhbB,100.0%;KL17_14_gdr,100.0%;KL17_15_galU,99.624%;KL17_16_ugd,100.0%;KL17_17_gpi,100.0%;KL17_18_pgm,100.0%		0		0 / 18 (0%)		0
ERR246821	9119_5#46	9090133182	oxaAb	KL17	KL17	Very high		1	0.9999	0 bp	18 / 18 (100%)	KL17_01_wzc,100.0%;KL17_02_wzb,100.0%;KL17_03_wza,100.0%;KL17_04_gna,100.0%;KL17_05_gne2,100.0%;KL17_06_wzx,100.0%;KL17_07_alt1,100.0%;KL17_08_gtr39,100.0%;KL17_09_wzy,100.0%;KL17_10_gtr40,100.0%;KL17_11_itrA1,100.0%;KL17_12_qhbC,100.0%;KL17_13_qhbB,100.0%;KL17_14_gdr,100.0%;KL17_15_galU,99.624%;KL17_16_ugd,100.0%;KL17_17_gpi,100.0%;KL17_18_pgm,100.0%		0		0 / 18 (0%)		0
ERR246823	9119_5#48	SGH 8 POST	oxaAb	KL35	KL35	Very high	*	1	0.9789	-1 bp	20 / 20 (100%)	KL35_01_wzc,99.725%;KL35_02_wzb,100.0%;KL35_03_wza,98.374%;KL35_04_gna,100.0%;KL35_05_gne2,100.0%;KL35_06_wzx,99.237%;KL35_07_atr16,98.454%;KL35_08_wzy,99.448%;KL35_09_atr17,100.0%;KL35_10_gtr71,99.128%;KL35_11_gtr40,98.103%;KL35_12_itrA1,98.522%;KL35_13_qhbC,92.273%;KL35_14_qhbB,99.49%;KL35_15_gdr,99.505%;KL35_16_galU,98.288%;KL35_17_ugd,100.0%;KL35_18_gpi,98.743%;KL35_19_gne1,95.87%;KL35_20_pgm…		0		0 / 20 (0%)		0
ERR246822	9119_5#47	0063-840043	oxaAb	KL17	KL17	Very high		1	0.9999	0 bp	18 / 18 (100%)	KL17_01_wzc,100.0%;KL17_02_wzb,100.0%;KL17_03_wza,100.0%;KL17_04_gna,100.0%;KL17_05_gne2,100.0%;KL17_06_wzx,100.0%;KL17_07_alt1,100.0%;KL17_08_gtr39,100.0%;KL17_09_wzy,100.0%;KL17_10_gtr40,100.0%;KL17_11_itrA1,100.0%;KL17_12_qhbC,100.0%;KL17_13_qhbB,100.0%;KL17_14_gdr,100.0%;KL17_15_galU,99.624%;KL17_16_ugd,100.0%;KL17_17_gpi,100.0%;KL17_18_pgm,100.0%		0		0 / 18 (0%)		0
ERR246815	9119_5#40	SGH 8 PRE	oxaAb	KL35	KL35	Very high	*	1	0.9789	-1 bp	20 / 20 (100%)	KL35_01_wzc,99.725%;KL35_02_wzb,100.0%;KL35_03_wza,98.374%;KL35_04_gna,100.0%;KL35_05_gne2,100.0%;KL35_06_wzx,99.237%;KL35_07_atr16,98.454%;KL35_08_wzy,99.448%;KL35_09_atr17,100.0%;KL35_10_gtr71,99.128%;KL35_11_gtr40,98.103%;KL35_12_itrA1,98.522%;KL35_13_qhbC,92.273%;KL35_14_qhbB,99.49%;KL35_15_gdr,99.505%;KL35_16_galU,98.288%;KL35_17_ugd,100.0%;KL35_18_gpi,98.743%;KL35_19_gne1,95.87%;KL35_20_pgm…		0		0 / 20 (0%)		0
ERR246832	9119_5#57	364-168	oxaAb	KL4	KL4	Very high		1	1	0 bp	23 / 23 (100%)	KL4_01_wzc,100.0%;KL4_02_wzb,100.0%;KL4_03_wza,100.0%;KL4_04_gna,100.0%;KL4_05_gne2,100.0%;KL4_06_wzx,100.0%;KL4_07_Ptr1,100.0%;KL4_08_gtr10,100.0%;KL4_09_wzy,100.0%;KL4_10_gtr11,100.0%;KL4_11_gtr12,99.741%;KL4_12_qnr,100.0%;KL4_13_itrB1,100.0%;KL4_14_atr3,100.0%;KL4_15_gdr,100.0%;KL4_16_gne3,100.0%;KL4_17_atr4,100.0%;KL4_18_atr5,100.0%;KL4_19_galU,100.0%;KL4_20_ugd,100.0%;KL4_21_gpi,100.0%;KL4_2…		0		0 / 23 (0%)		0
ERR246845	9119_5#70	DR833	oxaAb	KL17	KL17	Very high		1	0.9998	0 bp	18 / 18 (100%)	KL17_01_wzc,99.725%;KL17_02_wzb,100.0%;KL17_03_wza,100.0%;KL17_04_gna,100.0%;KL17_05_gne2,100.0%;KL17_06_wzx,100.0%;KL17_07_alt1,100.0%;KL17_08_gtr39,100.0%;KL17_09_wzy,100.0%;KL17_10_gtr40,100.0%;KL17_11_itrA1,100.0%;KL17_12_qhbC,100.0%;KL17_13_qhbB,100.0%;KL17_14_gdr,100.0%;KL17_15_galU,99.624%;KL17_16_ugd,100.0%;KL17_17_gpi,100.0%;KL17_18_pgm,100.0%		0		0 / 18 (0%)		0
ERR246847	9119_5#72	AH 129 PRE	oxaAb	KL17	KL17	Very high		1	0.9999	0 bp	18 / 18 (100%)	KL17_01_wzc,100.0%;KL17_02_wzb,100.0%;KL17_03_wza,100.0%;KL17_04_gna,100.0%;KL17_05_gne2,100.0%;KL17_06_wzx,100.0%;KL17_07_alt1,100.0%;KL17_08_gtr39,100.0%;KL17_09_wzy,100.0%;KL17_10_gtr40,100.0%;KL17_11_itrA1,100.0%;KL17_12_qhbC,100.0%;KL17_13_qhbB,100.0%;KL17_14_gdr,100.0%;KL17_15_galU,99.624%;KL17_16_ugd,100.0%;KL17_17_gpi,100.0%;KL17_18_pgm,100.0%		0		0 / 18 (0%)		0
ERR246782	9119_5#7	DB23761	oxaAb	KL17	KL17	Very high		1	0.9999	0 bp	18 / 18 (100%)	KL17_01_wzc,100.0%;KL17_02_wzb,100.0%;KL17_03_wza,100.0%;KL17_04_gna,100.0%;KL17_05_gne2,100.0%;KL17_06_wzx,100.0%;KL17_07_alt1,100.0%;KL17_08_gtr39,100.0%;KL17_09_wzy,100.0%;KL17_10_gtr40,100.0%;KL17_11_itrA1,100.0%;KL17_12_qhbC,100.0%;KL17_13_qhbB,100.0%;KL17_14_gdr,100.0%;KL17_15_galU,99.624%;KL17_16_ugd,100.0%;KL17_17_gpi,100.0%;KL17_18_pgm,100.0%		0		0 / 18 (0%)		0
ERR246855	9119_5#80	AH 129 POST	oxaAb	KL17	KL17	Very high		1	0.9999	0 bp	18 / 18 (100%)	KL17_01_wzc,100.0%;KL17_02_wzb,100.0%;KL17_03_wza,100.0%;KL17_04_gna,100.0%;KL17_05_gne2,100.0%;KL17_06_wzx,100.0%;KL17_07_alt1,100.0%;KL17_08_gtr39,100.0%;KL17_09_wzy,100.0%;KL17_10_gtr40,100.0%;KL17_11_itrA1,100.0%;KL17_12_qhbC,100.0%;KL17_13_qhbB,100.0%;KL17_14_gdr,100.0%;KL17_15_galU,99.624%;KL17_16_ugd,100.0%;KL17_17_gpi,100.0%;KL17_18_pgm,100.0%		0		0 / 18 (0%)		0
ERR246862	9119_5#87	1034209235	oxaAb	KL17	KL17	Very high		1	0.9999	0 bp	18 / 18 (100%)	KL17_01_wzc,100.0%;KL17_02_wzb,100.0%;KL17_03_wza,100.0%;KL17_04_gna,100.0%;KL17_05_gne2,100.0%;KL17_06_wzx,100.0%;KL17_07_alt1,100.0%;KL17_08_gtr39,100.0%;KL17_09_wzy,100.0%;KL17_10_gtr40,100.0%;KL17_11_itrA1,100.0%;KL17_12_qhbC,100.0%;KL17_13_qhbB,100.0%;KL17_14_gdr,100.0%;KL17_15_galU,99.624%;KL17_16_ugd,100.0%;KL17_17_gpi,100.0%;KL17_18_pgm,100.0%		0		0 / 18 (0%)		0
ERR246854	9119_5#79	DB39546	oxaAb	KL17	KL17	Very high		1	0.9999	0 bp	18 / 18 (100%)	KL17_01_wzc,100.0%;KL17_02_wzb,100.0%;KL17_03_wza,100.0%;KL17_04_gna,100.0%;KL17_05_gne2,100.0%;KL17_06_wzx,100.0%;KL17_07_alt1,100.0%;KL17_08_gtr39,100.0%;KL17_09_wzy,100.0%;KL17_10_gtr40,100.0%;KL17_11_itrA1,100.0%;KL17_12_qhbC,100.0%;KL17_13_qhbB,100.0%;KL17_14_gdr,100.0%;KL17_15_galU,100.0%;KL17_16_ugd,100.0%;KL17_17_gpi,100.0%;KL17_18_pgm,100.0%		0		0 / 18 (0%)		0
ERR246853	9119_5#78	DR7307	oxaAb	KL35	KL35	Very high	*	1	0.9789	-1 bp	20 / 20 (100%)	KL35_01_wzc,99.725%;KL35_02_wzb,100.0%;KL35_03_wza,98.374%;KL35_04_gna,100.0%;KL35_05_gne2,100.0%;KL35_06_wzx,99.237%;KL35_07_atr16,98.454%;KL35_08_wzy,99.448%;KL35_09_atr17,100.0%;KL35_10_gtr71,99.128%;KL35_11_gtr40,98.103%;KL35_12_itrA1,98.522%;KL35_13_qhbC,92.273%;KL35_14_qhbB,99.49%;KL35_15_gdr,99.505%;KL35_16_galU,98.288%;KL35_17_ugd,100.0%;KL35_18_gpi,98.743%;KL35_19_gne1,95.87%;KL35_20_pgm…		0		0 / 20 (0%)		0
ERR246852	9119_5#77	DB58211	oxaAb	KL35	KL35	Very high	*	1	0.9789	-1 bp	20 / 20 (100%)	KL35_01_wzc,99.725%;KL35_02_wzb,100.0%;KL35_03_wza,98.374%;KL35_04_gna,100.0%;KL35_05_gne2,100.0%;KL35_06_wzx,99.237%;KL35_07_atr16,98.454%;KL35_08_wzy,99.448%;KL35_09_atr17,100.0%;KL35_10_gtr71,99.128%;KL35_11_gtr40,98.103%;KL35_12_itrA1,98.522%;KL35_13_qhbC,92.273%;KL35_14_qhbB,99.49%;KL35_15_gdr,99.505%;KL35_16_galU,98.288%;KL35_17_ugd,100.0%;KL35_18_gpi,98.743%;KL35_19_gne1,95.87%;KL35_20_pgm…		0		0 / 20 (0%)		0
ERR246892	9119_6#21	7012152849	oxaAb	KL2	KL2	Very high		1	1	0 bp	22 / 22 (100%)	KL2_01_wzc,100.0%;KL2_02_wzb,100.0%;KL2_03_wza,100.0%;KL2_04_gna,100.0%;KL2_05_psaA,99.7%;KL2_06_psaB,100.0%;KL2_07_psaC,100.0%;KL2_08_psaD,100.0%;KL2_09_psaE,100.0%;KL2_10_psaF,100.0%;KL2_11_wzx,100.0%;KL2_12_kpsS1,100.0%;KL2_13_wzy,100.0%;KL2_14_gtr3,100.0%;KL2_15_gtr4,100.0%;KL2_16_gtr5,100.0%;KL2_17_itrA2,100.0%;KL2_18_galU,100.0%;KL2_19_ugd,100.0%;KL2_20_gpi,100.0%;KL2_21_gne1,100.0%;KL2_22_…		0		0 / 22 (0%)		0
ERR246894	9119_6#23	0043-291935	oxaAb	KL3	KL3	Very high		1	0.9883	+1 bp	20 / 20 (100%)	KL3_01_wzc,99.863%;KL3_02_wzb,100.0%;KL3_03_wza,99.732%;KL3_04_gna,99.769%;KL3_05_dgaA,100.0%;KL3_06_dgaB,100.0%;KL3_07_dgaC,98.889%;KL3_08_wzx,95.122%;KL3_09_atr2,100.0%;KL3_10_gtr6,100.0%;KL3_11_gtr7,99.176%;KL3_12_wzy,99.678%;KL3_13_gtr8,98.841%;KL3_14_gtr9,98.913%;KL3_15_itrA2,99.517%;KL3_16_galU,98.63%;KL3_17_ugd,99.287%;KL3_18_gpi,99.641%;KL3_19_gne1,100.0%;KL3_20_pgm,99.344%		0		0 / 20 (0%)		0
ERR246895	9119_6#24	1053466939	oxaAb	KL3	KL3	Very high		1	0.9883	+1 bp	20 / 20 (100%)	KL3_01_wzc,99.863%;KL3_02_wzb,100.0%;KL3_03_wza,99.732%;KL3_04_gna,99.769%;KL3_05_dgaA,100.0%;KL3_06_dgaB,100.0%;KL3_07_dgaC,98.889%;KL3_08_wzx,95.122%;KL3_09_atr2,100.0%;KL3_10_gtr6,100.0%;KL3_11_gtr7,99.176%;KL3_12_wzy,99.678%;KL3_13_gtr8,98.841%;KL3_14_gtr9,98.913%;KL3_15_itrA2,99.517%;KL3_16_galU,98.63%;KL3_17_ugd,99.287%;KL3_18_gpi,99.641%;KL3_19_gne1,100.0%;KL3_20_pgm,99.344%		0		0 / 20 (0%)		0
ERR246893	9119_6#22	8043200346	oxaAb	KL2	KL2	Very high		1	1	0 bp	22 / 22 (100%)	KL2_01_wzc,100.0%;KL2_02_wzb,100.0%;KL2_03_wza,100.0%;KL2_04_gna,100.0%;KL2_05_psaA,99.7%;KL2_06_psaB,100.0%;KL2_07_psaC,100.0%;KL2_08_psaD,100.0%;KL2_09_psaE,100.0%;KL2_10_psaF,100.0%;KL2_11_wzx,100.0%;KL2_12_kpsS1,100.0%;KL2_13_wzy,100.0%;KL2_14_gtr3,100.0%;KL2_15_gtr4,100.0%;KL2_16_gtr5,100.0%;KL2_17_itrA2,100.0%;KL2_18_galU,100.0%;KL2_19_ugd,100.0%;KL2_20_gpi,100.0%;KL2_21_gne1,100.0%;KL2_22_…		0		0 / 22 (0%)		0
ERR246897	9119_6#26	DR28980	oxaAb	KL2	KL2	Very high		1	0.9999	0 bp	22 / 22 (100%)	KL2_01_wzc,100.0%;KL2_02_wzb,100.0%;KL2_03_wza,100.0%;KL2_04_gna,100.0%;KL2_05_psaA,99.7%;KL2_06_psaB,100.0%;KL2_07_psaC,100.0%;KL2_08_psaD,100.0%;KL2_09_psaE,100.0%;KL2_10_psaF,100.0%;KL2_11_wzx,100.0%;KL2_12_kpsS1,100.0%;KL2_13_wzy,100.0%;KL2_14_gtr3,100.0%;KL2_15_gtr4,100.0%;KL2_16_gtr5,100.0%;KL2_17_itrA2,100.0%;KL2_18_galU,100.0%;KL2_19_ugd,100.0%;KL2_20_gpi,100.0%;KL2_21_gne1,100.0%;KL2_22_…		0		0 / 22 (0%)		0
ERR246899	9119_6#28	6033175117	oxaAb	KL2	KL2	Very high		1	1	0 bp	22 / 22 (100%)	KL2_01_wzc,100.0%;KL2_02_wzb,100.0%;KL2_03_wza,100.0%;KL2_04_gna,100.0%;KL2_05_psaA,99.7%;KL2_06_psaB,100.0%;KL2_07_psaC,100.0%;KL2_08_psaD,100.0%;KL2_09_psaE,100.0%;KL2_10_psaF,100.0%;KL2_11_wzx,100.0%;KL2_12_kpsS1,100.0%;KL2_13_wzy,100.0%;KL2_14_gtr3,100.0%;KL2_15_gtr4,100.0%;KL2_16_gtr5,100.0%;KL2_17_itrA2,100.0%;KL2_18_galU,100.0%;KL2_19_ugd,100.0%;KL2_20_gpi,100.0%;KL2_21_gne1,100.0%;KL2_22_…		0		0 / 22 (0%)		0
ERR246863	9119_5#88	AH 126 PRE	oxaAb	KL17	KL17	Very high		1	0.9999	0 bp	18 / 18 (100%)	KL17_01_wzc,100.0%;KL17_02_wzb,100.0%;KL17_03_wza,100.0%;KL17_04_gna,100.0%;KL17_05_gne2,100.0%;KL17_06_wzx,100.0%;KL17_07_alt1,100.0%;KL17_08_gtr39,100.0%;KL17_09_wzy,100.0%;KL17_10_gtr40,100.0%;KL17_11_itrA1,100.0%;KL17_12_qhbC,100.0%;KL17_13_qhbB,100.0%;KL17_14_gdr,100.0%;KL17_15_galU,99.624%;KL17_16_ugd,100.0%;KL17_17_gpi,100.0%;KL17_18_pgm,100.0%		0		0 / 18 (0%)		0
ERR246865	9119_5#90	DR977	oxaAb	KL17	KL17	Very high		1	0.9999	0 bp	18 / 18 (100%)	KL17_01_wzc,100.0%;KL17_02_wzb,100.0%;KL17_03_wza,100.0%;KL17_04_gna,100.0%;KL17_05_gne2,100.0%;KL17_06_wzx,100.0%;KL17_07_alt1,100.0%;KL17_08_gtr39,100.0%;KL17_09_wzy,100.0%;KL17_10_gtr40,100.0%;KL17_11_itrA1,100.0%;KL17_12_qhbC,100.0%;KL17_13_qhbB,100.0%;KL17_14_gdr,100.0%;KL17_15_galU,99.624%;KL17_16_ugd,100.0%;KL17_17_gpi,100.0%;KL17_18_pgm,100.0%		0		0 / 18 (0%)		0
ERR246883	9119_6#12	6101078603	oxaAb	KL2	KL2	Very high		1	1	0 bp	22 / 22 (100%)	KL2_01_wzc,100.0%;KL2_02_wzb,100.0%;KL2_03_wza,100.0%;KL2_04_gna,100.0%;KL2_05_psaA,99.7%;KL2_06_psaB,100.0%;KL2_07_psaC,100.0%;KL2_08_psaD,100.0%;KL2_09_psaE,100.0%;KL2_10_psaF,100.0%;KL2_11_wzx,100.0%;KL2_12_kpsS1,100.0%;KL2_13_wzy,100.0%;KL2_14_gtr3,100.0%;KL2_15_gtr4,100.0%;KL2_16_gtr5,100.0%;KL2_17_itrA2,100.0%;KL2_18_galU,100.0%;KL2_19_ugd,100.0%;KL2_20_gpi,100.0%;KL2_21_gne1,100.0%;KL2_22_…		0		0 / 22 (0%)		0
ERR246872	9119_6#1	TTSH 41 PRE	oxaAb	KL17	KL17	Very high		1	0.9999	0 bp	18 / 18 (100%)	KL17_01_wzc,100.0%;KL17_02_wzb,100.0%;KL17_03_wza,100.0%;KL17_04_gna,100.0%;KL17_05_gne2,100.0%;KL17_06_wzx,100.0%;KL17_07_alt1,100.0%;KL17_08_gtr39,100.0%;KL17_09_wzy,100.0%;KL17_10_gtr40,100.0%;KL17_11_itrA1,100.0%;KL17_12_qhbC,100.0%;KL17_13_qhbB,100.0%;KL17_14_gdr,100.0%;KL17_15_galU,99.624%;KL17_16_ugd,100.0%;KL17_17_gpi,100.0%;KL17_18_pgm,100.0%		0		0 / 18 (0%)		0
ERR246886	9119_6#15	DM14326	oxaAb	KL3	KL3	Very high		1	0.9883	+1 bp	20 / 20 (100%)	KL3_01_wzc,99.863%;KL3_02_wzb,100.0%;KL3_03_wza,99.732%;KL3_04_gna,99.769%;KL3_05_dgaA,100.0%;KL3_06_dgaB,100.0%;KL3_07_dgaC,98.889%;KL3_08_wzx,95.122%;KL3_09_atr2,100.0%;KL3_10_gtr6,100.0%;KL3_11_gtr7,99.176%;KL3_12_wzy,99.678%;KL3_13_gtr8,98.841%;KL3_14_gtr9,98.913%;KL3_15_itrA2,99.517%;KL3_16_galU,98.63%;KL3_17_ugd,99.287%;KL3_18_gpi,99.641%;KL3_19_gne1,100.0%;KL3_20_pgm,99.344%		0		0 / 20 (0%)		0
ERR246871	9119_5#96	AH 126 POST	oxaAb	KL17	KL17	Very high		1	0.9999	0 bp	18 / 18 (100%)	KL17_01_wzc,100.0%;KL17_02_wzb,100.0%;KL17_03_wza,100.0%;KL17_04_gna,100.0%;KL17_05_gne2,100.0%;KL17_06_wzx,100.0%;KL17_07_alt1,100.0%;KL17_08_gtr39,100.0%;KL17_09_wzy,100.0%;KL17_10_gtr40,100.0%;KL17_11_itrA1,100.0%;KL17_12_qhbC,100.0%;KL17_13_qhbB,100.0%;KL17_14_gdr,100.0%;KL17_15_galU,99.624%;KL17_16_ugd,100.0%;KL17_17_gpi,100.0%;KL17_18_pgm,100.0%		0		0 / 18 (0%)		0
ERR246887	9119_6#16	1034198618	oxaAb	KL3	KL3	Very high		1	0.9883	+1 bp	20 / 20 (100%)	KL3_01_wzc,99.863%;KL3_02_wzb,100.0%;KL3_03_wza,99.732%;KL3_04_gna,99.769%;KL3_05_dgaA,100.0%;KL3_06_dgaB,100.0%;KL3_07_dgaC,98.889%;KL3_08_wzx,95.122%;KL3_09_atr2,100.0%;KL3_10_gtr6,100.0%;KL3_11_gtr7,99.176%;KL3_12_wzy,99.678%;KL3_13_gtr8,98.841%;KL3_14_gtr9,98.913%;KL3_15_itrA2,99.517%;KL3_16_galU,98.63%;KL3_17_ugd,99.287%;KL3_18_gpi,99.641%;KL3_19_gne1,100.0%;KL3_20_pgm,99.344%		0		0 / 20 (0%)		0
ERR246881	9119_6#10	1092-257	oxaAb	KL2	KL2	Very high		1	1	0 bp	22 / 22 (100%)	KL2_01_wzc,100.0%;KL2_02_wzb,100.0%;KL2_03_wza,100.0%;KL2_04_gna,100.0%;KL2_05_psaA,99.7%;KL2_06_psaB,100.0%;KL2_07_psaC,100.0%;KL2_08_psaD,100.0%;KL2_09_psaE,100.0%;KL2_10_psaF,100.0%;KL2_11_wzx,100.0%;KL2_12_kpsS1,100.0%;KL2_13_wzy,100.0%;KL2_14_gtr3,100.0%;KL2_15_gtr4,100.0%;KL2_16_gtr5,100.0%;KL2_17_itrA2,100.0%;KL2_18_galU,100.0%;KL2_19_ugd,100.0%;KL2_20_gpi,100.0%;KL2_21_gne1,100.0%;KL2_22_…		0		0 / 22 (0%)		0
ERR246889	9119_6#18	DR26779	oxaAb	KL2	KL2	Very high		1	0.9999	0 bp	22 / 22 (100%)	KL2_01_wzc,100.0%;KL2_02_wzb,100.0%;KL2_03_wza,100.0%;KL2_04_gna,100.0%;KL2_05_psaA,99.7%;KL2_06_psaB,100.0%;KL2_07_psaC,100.0%;KL2_08_psaD,100.0%;KL2_09_psaE,100.0%;KL2_10_psaF,100.0%;KL2_11_wzx,100.0%;KL2_12_kpsS1,100.0%;KL2_13_wzy,100.0%;KL2_14_gtr3,100.0%;KL2_15_gtr4,100.0%;KL2_16_gtr5,100.0%;KL2_17_itrA2,100.0%;KL2_18_galU,100.0%;KL2_19_ugd,100.0%;KL2_20_gpi,100.0%;KL2_21_gne1,100.0%;KL2_22_…		0		0 / 22 (0%)		0
ERR246890	9119_6#19	DB42177	oxaAb	KL7	KL7	Very high		1	1	0 bp	22 / 22 (100%)	KL7_01_wzc,100.0%;KL7_02_wzb,100.0%;KL7_03_wza,100.0%;KL7_04_gna,100.0%;KL7_05_lgaA,100.0%;KL7_06_lgaB,100.0%;KL7_07_lgaC,100.0%;KL7_08_lgaD,100.0%;KL7_09_lgaE,100.0%;KL7_10_lgaF,100.0%;KL7_11_lgaG,100.0%;KL7_12_wzx,100.0%;KL7_13_gtr13,100.0%;KL7_14_wzy,100.0%;KL7_15_gtr14,100.0%;KL7_16_gtr15,100.0%;KL7_17_itrA2,100.0%;KL7_18_galU,100.0%;KL7_19_ugd,100.0%;KL7_20_gpi,100.0%;KL7_21_gne1,100.0%;KL7_…		0		0 / 22 (0%)		0
ERR246884	9119_6#13	7011643800	oxaAb	KL7	KL7	Very high		1	1	0 bp	22 / 22 (100%)	KL7_01_wzc,100.0%;KL7_02_wzb,100.0%;KL7_03_wza,100.0%;KL7_04_gna,100.0%;KL7_05_lgaA,100.0%;KL7_06_lgaB,100.0%;KL7_07_lgaC,100.0%;KL7_08_lgaD,100.0%;KL7_09_lgaE,100.0%;KL7_10_lgaF,100.0%;KL7_11_lgaG,100.0%;KL7_12_wzx,100.0%;KL7_13_gtr13,100.0%;KL7_14_wzy,100.0%;KL7_15_gtr14,100.0%;KL7_16_gtr15,100.0%;KL7_17_itrA2,100.0%;KL7_18_galU,100.0%;KL7_19_ugd,100.0%;KL7_20_gpi,100.0%;KL7_21_gne1,100.0%;KL7_…		0		0 / 22 (0%)		0
ERR246870	9119_5#95	1044241101	oxaAb	KL17	KL17	Very high		1	0.9996	+6 bp	18 / 18 (100%)	KL17_01_wzc,99.726%;KL17_02_wzb,100.0%;KL17_03_wza,100.0%;KL17_04_gna,100.0%;KL17_05_gne2,100.0%;KL17_06_wzx,100.0%;KL17_07_alt1,100.0%;KL17_08_gtr39,100.0%;KL17_09_wzy,100.0%;KL17_10_gtr40,100.0%;KL17_11_itrA1,100.0%;KL17_12_qhbC,100.0%;KL17_13_qhbB,100.0%;KL17_14_gdr,100.0%;KL17_15_galU,99.624%;KL17_16_ugd,100.0%;KL17_17_gpi,100.0%;KL17_18_pgm,100.0%		0		0 / 18 (0%)		0
ERR246867	9119_5#92	7052482906	oxaAb	KL35	KL35	Very high	*	1	0.9789	-1 bp	20 / 20 (100%)	KL35_01_wzc,99.588%;KL35_02_wzb,100.0%;KL35_03_wza,98.374%;KL35_04_gna,100.0%;KL35_05_gne2,100.0%;KL35_06_wzx,99.237%;KL35_07_atr16,98.454%;KL35_08_wzy,99.448%;KL35_09_atr17,100.0%;KL35_10_gtr71,99.128%;KL35_11_gtr40,98.103%;KL35_12_itrA1,98.522%;KL35_13_qhbC,92.273%;KL35_14_qhbB,99.49%;KL35_15_gdr,99.505%;KL35_16_galU,98.288%;KL35_17_ugd,100.0%;KL35_18_gpi,98.743%;KL35_19_gne1,95.87%;KL35_20_pgm…		0		0 / 20 (0%)		0
ERR246902	9119_6#31	0053-635642	oxaAb	KL3	KL3	Very high		1	0.9883	+1 bp	20 / 20 (100%)	KL3_01_wzc,99.863%;KL3_02_wzb,100.0%;KL3_03_wza,99.732%;KL3_04_gna,99.769%;KL3_05_dgaA,100.0%;KL3_06_dgaB,100.0%;KL3_07_dgaC,98.889%;KL3_08_wzx,95.122%;KL3_09_atr2,100.0%;KL3_10_gtr6,100.0%;KL3_11_gtr7,99.176%;KL3_12_wzy,99.678%;KL3_13_gtr8,98.841%;KL3_14_gtr9,98.913%;KL3_15_itrA2,99.517%;KL3_16_galU,98.63%;KL3_17_ugd,99.287%;KL3_18_gpi,99.641%;KL3_19_gne1,100.0%;KL3_20_pgm,99.344%		0		0 / 20 (0%)		0
ERR246903	9119_6#32	1053472426	oxaAb	KL3	KL3	Very high		1	0.9883	+1 bp	20 / 20 (100%)	KL3_01_wzc,99.726%;KL3_02_wzb,100.0%;KL3_03_wza,99.732%;KL3_04_gna,99.769%;KL3_05_dgaA,100.0%;KL3_06_dgaB,100.0%;KL3_07_dgaC,98.889%;KL3_08_wzx,95.122%;KL3_09_atr2,100.0%;KL3_10_gtr6,100.0%;KL3_11_gtr7,99.176%;KL3_12_wzy,99.678%;KL3_13_gtr8,98.841%;KL3_14_gtr9,98.913%;KL3_15_itrA2,99.517%;KL3_16_galU,98.63%;KL3_17_ugd,99.287%;KL3_18_gpi,99.641%;KL3_19_gne1,100.0%;KL3_20_pgm,99.344%		0		0 / 20 (0%)		0
ERR246910	9119_6#39	0053-676441	oxaAb	KL3	KL3	Very high		1	0.9883	+1 bp	20 / 20 (100%)	KL3_01_wzc,99.863%;KL3_02_wzb,100.0%;KL3_03_wza,99.732%;KL3_04_gna,99.769%;KL3_05_dgaA,100.0%;KL3_06_dgaB,100.0%;KL3_07_dgaC,98.889%;KL3_08_wzx,95.122%;KL3_09_atr2,100.0%;KL3_10_gtr6,100.0%;KL3_11_gtr7,99.176%;KL3_12_wzy,99.678%;KL3_13_gtr8,98.841%;KL3_14_gtr9,98.913%;KL3_15_itrA2,99.517%;KL3_16_galU,98.63%;KL3_17_ugd,99.287%;KL3_18_gpi,99.641%;KL3_19_gne1,100.0%;KL3_20_pgm,99.344%		0		0 / 20 (0%)		0
ERR246873	9119_6#2	DR19741	oxaAb	KL6	KL6	Very high		1	0.9999	+1 bp	21 / 21 (100%)	KL6_01_wzc,99.863%;KL6_02_wzb,100.0%;KL6_03_wza,100.0%;KL6_04_gna,100.0%;KL6_05_psaA,100.0%;KL6_06_psaB,100.0%;KL6_07_psaC,100.0%;KL6_08_psaD,100.0%;KL6_09_psaE,100.0%;KL6_10_psaF,100.0%;KL6_11_wzx,100.0%;KL6_12_gtr16,100.0%;KL6_13_wzy,100.0%;KL6_14_gtr17,100.0%;KL6_15_gtr5,100.0%;KL6_16_itrA2,100.0%;KL6_17_galU,100.0%;KL6_18_ugd,100.0%;KL6_19_gpi,100.0%;KL6_20_gne1,100.0%;KL6_21_pgm,100.0%		0		0 / 21 (0%)		0
ERR246901	9119_6#30	8063371911	oxaAb	KL2	KL2	Very high		1	1	0 bp	22 / 22 (100%)	KL2_01_wzc,100.0%;KL2_02_wzb,100.0%;KL2_03_wza,100.0%;KL2_04_gna,100.0%;KL2_05_psaA,99.7%;KL2_06_psaB,100.0%;KL2_07_psaC,100.0%;KL2_08_psaD,100.0%;KL2_09_psaE,100.0%;KL2_10_psaF,100.0%;KL2_11_wzx,100.0%;KL2_12_kpsS1,100.0%;KL2_13_wzy,100.0%;KL2_14_gtr3,100.0%;KL2_15_gtr4,100.0%;KL2_16_gtr5,100.0%;KL2_17_itrA2,100.0%;KL2_18_galU,100.0%;KL2_19_ugd,100.0%;KL2_20_gpi,100.0%;KL2_21_gne1,100.0%;KL2_22_…		0		0 / 22 (0%)		0
ERR246907	9119_6#36	6043271570(1)	oxaAb	KL2	KL2	Very high		1	1	0 bp	22 / 22 (100%)	KL2_01_wzc,100.0%;KL2_02_wzb,100.0%;KL2_03_wza,100.0%;KL2_04_gna,100.0%;KL2_05_psaA,99.7%;KL2_06_psaB,100.0%;KL2_07_psaC,100.0%;KL2_08_psaD,100.0%;KL2_09_psaE,100.0%;KL2_10_psaF,100.0%;KL2_11_wzx,100.0%;KL2_12_kpsS1,100.0%;KL2_13_wzy,100.0%;KL2_14_gtr3,100.0%;KL2_15_gtr4,100.0%;KL2_16_gtr5,100.0%;KL2_17_itrA2,100.0%;KL2_18_galU,100.0%;KL2_19_ugd,100.0%;KL2_20_gpi,100.0%;KL2_21_gne1,100.0%;KL2_22_…		0		0 / 22 (0%)		0
ERR246900	9119_6#29	7061320851	oxaAb	KL2	KL2	Very high		1	1	0 bp	22 / 22 (100%)	KL2_01_wzc,100.0%;KL2_02_wzb,100.0%;KL2_03_wza,100.0%;KL2_04_gna,100.0%;KL2_05_psaA,99.7%;KL2_06_psaB,100.0%;KL2_07_psaC,100.0%;KL2_08_psaD,100.0%;KL2_09_psaE,100.0%;KL2_10_psaF,100.0%;KL2_11_wzx,100.0%;KL2_12_kpsS1,100.0%;KL2_13_wzy,100.0%;KL2_14_gtr3,100.0%;KL2_15_gtr4,100.0%;KL2_16_gtr5,100.0%;KL2_17_itrA2,100.0%;KL2_18_galU,100.0%;KL2_19_ugd,100.0%;KL2_20_gpi,100.0%;KL2_21_gne1,100.0%;KL2_22_…		0		0 / 22 (0%)		0
ERR246874	9119_6#3	3285-130	oxaAb	KL7	KL7	Very high		1	0.9999	0 bp	22 / 22 (100%)	KL7_01_wzc,100.0%;KL7_02_wzb,100.0%;KL7_03_wza,100.0%;KL7_04_gna,100.0%;KL7_05_lgaA,100.0%;KL7_06_lgaB,100.0%;KL7_07_lgaC,100.0%;KL7_08_lgaD,100.0%;KL7_09_lgaE,100.0%;KL7_10_lgaF,100.0%;KL7_11_lgaG,100.0%;KL7_12_wzx,100.0%;KL7_13_gtr13,100.0%;KL7_14_wzy,99.718%;KL7_15_gtr14,100.0%;KL7_16_gtr15,100.0%;KL7_17_itrA2,100.0%;KL7_18_galU,100.0%;KL7_19_ugd,100.0%;KL7_20_gpi,100.0%;KL7_21_gne1,100.0%;KL7…		0		0 / 22 (0%)		0
ERR246905	9119_6#34	DR25237	oxaAb	KL6	KL6	Very high		1	0.9999	+1 bp	21 / 21 (100%)	KL6_01_wzc,99.863%;KL6_02_wzb,100.0%;KL6_03_wza,100.0%;KL6_04_gna,100.0%;KL6_05_psaA,100.0%;KL6_06_psaB,100.0%;KL6_07_psaC,100.0%;KL6_08_psaD,100.0%;KL6_09_psaE,100.0%;KL6_10_psaF,100.0%;KL6_11_wzx,100.0%;KL6_12_gtr16,100.0%;KL6_13_wzy,100.0%;KL6_14_gtr17,100.0%;KL6_15_gtr5,100.0%;KL6_16_itrA2,100.0%;KL6_17_galU,100.0%;KL6_18_ugd,100.0%;KL6_19_gpi,100.0%;KL6_20_gne1,100.0%;KL6_21_pgm,100.0%		0		0 / 21 (0%)		0
ERR246909	9119_6#38	9083535127	oxaAb	KL52	KL52	Very high	*	1	0.9706	-1 bp	17 / 17 (100%)	KL52_01_wzc,94.672%;KL52_02_wzb,100.0%;KL52_03_wza,99.239%;KL52_04_gna,100.0%;KL52_05_mnaA,100.0%;KL52_06_wzx,99.756%;KL52_07_gtr107,100.0%;KL52_08_wzy,99.709%;KL52_09_gtr108,100.0%;KL52_10_gtr5,99.351%;KL52_11_itrA2,99.517%;KL52_12_galU,100.0%;KL52_13_ugd,99.762%;KL52_14_gpi,96.589%;KL52_15_gne1,98.824%;KL52_16_pgt1,96.091%;KL52_17_pgm,98.249%		0		0 / 17 (0%)		0
ERR246908	9119_6#37	DB15354	oxaAb	KL7	KL7	Very high		1	1	0 bp	22 / 22 (100%)	KL7_01_wzc,100.0%;KL7_02_wzb,100.0%;KL7_03_wza,100.0%;KL7_04_gna,100.0%;KL7_05_lgaA,100.0%;KL7_06_lgaB,100.0%;KL7_07_lgaC,100.0%;KL7_08_lgaD,100.0%;KL7_09_lgaE,100.0%;KL7_10_lgaF,100.0%;KL7_11_lgaG,100.0%;KL7_12_wzx,100.0%;KL7_13_gtr13,100.0%;KL7_14_wzy,100.0%;KL7_15_gtr14,100.0%;KL7_16_gtr15,100.0%;KL7_17_itrA2,100.0%;KL7_18_galU,100.0%;KL7_19_ugd,100.0%;KL7_20_gpi,100.0%;KL7_21_gne1,100.0%;KL7_…		0		0 / 22 (0%)		0
ERR246915	9119_6#44	DB30022	oxaAb	KL7	KL7	Very high		1	1	0 bp	22 / 22 (100%)	KL7_01_wzc,100.0%;KL7_02_wzb,100.0%;KL7_03_wza,100.0%;KL7_04_gna,100.0%;KL7_05_lgaA,100.0%;KL7_06_lgaB,100.0%;KL7_07_lgaC,100.0%;KL7_08_lgaD,100.0%;KL7_09_lgaE,100.0%;KL7_10_lgaF,100.0%;KL7_11_lgaG,100.0%;KL7_12_wzx,100.0%;KL7_13_gtr13,100.0%;KL7_14_wzy,100.0%;KL7_15_gtr14,100.0%;KL7_16_gtr15,100.0%;KL7_17_itrA2,100.0%;KL7_18_galU,100.0%;KL7_19_ugd,100.0%;KL7_20_gpi,100.0%;KL7_21_gne1,100.0%;KL7_…		0		0 / 22 (0%)		0
ERR246914	9119_6#43	4165-222	oxaAb	KL7	KL7	Very high		1	1	0 bp	22 / 22 (100%)	KL7_01_wzc,100.0%;KL7_02_wzb,100.0%;KL7_03_wza,100.0%;KL7_04_gna,100.0%;KL7_05_lgaA,100.0%;KL7_06_lgaB,100.0%;KL7_07_lgaC,100.0%;KL7_08_lgaD,100.0%;KL7_09_lgaE,100.0%;KL7_10_lgaF,100.0%;KL7_11_lgaG,100.0%;KL7_12_wzx,100.0%;KL7_13_gtr13,100.0%;KL7_14_wzy,100.0%;KL7_15_gtr14,100.0%;KL7_16_gtr15,100.0%;KL7_17_itrA2,100.0%;KL7_18_galU,100.0%;KL7_19_ugd,100.0%;KL7_20_gpi,100.0%;KL7_21_gne1,100.0%;KL7_…		0		0 / 22 (0%)		0
ERR246911	9119_6#40	DR33831	oxaAb	KL2	KL2	Very high		1	1	0 bp	22 / 22 (100%)	KL2_01_wzc,100.0%;KL2_02_wzb,100.0%;KL2_03_wza,100.0%;KL2_04_gna,100.0%;KL2_05_psaA,99.7%;KL2_06_psaB,100.0%;KL2_07_psaC,100.0%;KL2_08_psaD,100.0%;KL2_09_psaE,100.0%;KL2_10_psaF,100.0%;KL2_11_wzx,100.0%;KL2_12_kpsS1,100.0%;KL2_13_wzy,100.0%;KL2_14_gtr3,100.0%;KL2_15_gtr4,100.0%;KL2_16_gtr5,100.0%;KL2_17_itrA2,100.0%;KL2_18_galU,100.0%;KL2_19_ugd,100.0%;KL2_20_gpi,100.0%;KL2_21_gne1,100.0%;KL2_22_…		0		0 / 22 (0%)		0
ERR246913	9119_6#42	DR25821	oxaAb	KL2	KL2	Very high		1	0.9999	0 bp	22 / 22 (100%)	KL2_01_wzc,100.0%;KL2_02_wzb,100.0%;KL2_03_wza,100.0%;KL2_04_gna,100.0%;KL2_05_psaA,99.7%;KL2_06_psaB,100.0%;KL2_07_psaC,100.0%;KL2_08_psaD,100.0%;KL2_09_psaE,100.0%;KL2_10_psaF,100.0%;KL2_11_wzx,100.0%;KL2_12_kpsS1,100.0%;KL2_13_wzy,100.0%;KL2_14_gtr3,100.0%;KL2_15_gtr4,100.0%;KL2_16_gtr5,100.0%;KL2_17_itrA2,100.0%;KL2_18_galU,100.0%;KL2_19_ugd,100.0%;KL2_20_gpi,100.0%;KL2_21_gne1,100.0%;KL2_22_…		0		0 / 22 (0%)		0
ERR246916	9119_6#45	DB30058	oxaAb	KL32	KL32	Very high		1	0.9949	+1 bp	19 / 19 (100%)	KL32_01_wzc,99.863%;KL32_02_wzb,100.0%;KL32_03_wza,100.0%;KL32_04_gna,100.0%;KL32_05_wzx,100.0%;KL32_06_gtr67,99.342%;KL32_07_gtr68,100.0%;KL32_08_wzy,100.0%;KL32_09_gtr69,100.0%;KL32_10_gtr70,99.612%;KL32_11_ugd3,100.0%;KL32_12_atr9,98.529%;KL32_13_orf,99.653%;KL32_14_itrA2,100.0%;KL32_15_galU,100.0%;KL32_16_ugd,100.0%;KL32_17_gpi,100.0%;KL32_18_gne1,97.64%;KL32_19_pgm,98.687%		0		0 / 19 (0%)		0
ERR246917	9119_6#46	9083388791	oxaAb	KL52	KL52	Very high	*	1	0.9706	-1 bp	17 / 17 (100%)	KL52_01_wzc,94.672%;KL52_02_wzb,100.0%;KL52_03_wza,99.239%;KL52_04_gna,100.0%;KL52_05_mnaA,100.0%;KL52_06_wzx,99.756%;KL52_07_gtr107,100.0%;KL52_08_wzy,99.709%;KL52_09_gtr108,100.0%;KL52_10_gtr5,99.351%;KL52_11_itrA2,99.517%;KL52_12_galU,100.0%;KL52_13_ugd,99.762%;KL52_14_gpi,96.589%;KL52_15_gne1,98.824%;KL52_16_pgt1,96.091%;KL52_17_pgm,98.249%		0		0 / 17 (0%)		0
ERR246928	9119_6#57	DM16049	oxaAb	KL14	KL14	Very high		1	0.9917	0 bp	17 / 17 (100%)	KL14_01_wzc,100.0%;KL14_02_wzb,100.0%;KL14_03_wza,100.0%;KL14_04_gna,100.0%;KL14_05_wzx,100.0%;KL14_06_gtr32,100.0%;KL14_07_wzy,100.0%;KL14_08_gtr33,98.408%;KL14_09_gtr25,96.522%;KL14_10_gtr5,99.638%;KL14_11_itrA2,100.0%;KL14_12_galU,100.0%;KL14_13_ugd,98.1%;KL14_14_gpi,99.461%;KL14_15_gne1,98.824%;KL14_16_pgt1,99.837%;KL14_17_pgm,99.781%		0		0 / 17 (0%)		0
ERR246934	9119_6#63	93927560	oxaAb	KL3	KL3	Very high		1	0.9883	+1 bp	20 / 20 (100%)	KL3_01_wzc,99.863%;KL3_02_wzb,100.0%;KL3_03_wza,99.732%;KL3_04_gna,99.769%;KL3_05_dgaA,100.0%;KL3_06_dgaB,100.0%;KL3_07_dgaC,98.889%;KL3_08_wzx,95.122%;KL3_09_atr2,100.0%;KL3_10_gtr6,100.0%;KL3_11_gtr7,99.176%;KL3_12_wzy,99.678%;KL3_13_gtr8,98.841%;KL3_14_gtr9,98.913%;KL3_15_itrA2,99.517%;KL3_16_galU,98.63%;KL3_17_ugd,99.287%;KL3_18_gpi,99.641%;KL3_19_gne1,100.0%;KL3_20_pgm,99.344%		0		0 / 20 (0%)		0
ERR246941	9119_6#62	9083537943	oxaAb	KL9	KL9	Very high	*	1	0.9749	-4 bp	21 / 21 (100%)	KL9_01_wzc,96.571%;KL9_02_wzb,92.308%;KL9_03_wza,97.051%;KL9_04_gna,100.0%;KL9_05_gne2,100.0%;KL9_06_wzx,99.759%;KL9_07_wzy,100.0%;KL9_08_gtr21,99.746%;KL9_09_gtr22,100.0%;KL9_10_fnlA,100.0%;KL9_11_fnlB,99.73%;KL9_12_fnlC,100.0%;KL9_13_gtr20,100.0%;KL9_14_qnr,98.397%;KL9_15_itrB2,98.516%;KL9_16_itrA3,100.0%;KL9_17_galU,100.0%;KL9_18_ugd,99.525%;KL9_19_gpi,97.307%;KL9_20_gne1,96.165%;KL9_21_pgm,98…		0		0 / 21 (0%)		0
ERR246925	9119_6#54	DR11872	oxaAb	KL74	KL74	Very high	*	1	0.9848	+4 bp	22 / 22 (100%)	KL74_01_wzc,97.119%;KL74_02_wzb,92.308%;KL74_03_wza,99.455%;KL74_04_gna,99.059%;KL74_05_gtr110,96.875%;KL74_06_gtr79,99.686%;KL74_07_wzx,98.077%;KL74_08_ugd4,100.0%;KL74_09_rmlB,100.0%;KL74_10_rmlD,100.0%;KL74_11_rmlA,100.0%;KL74_12_rmlC,100.0%;KL74_13_gtr145,100.0%;KL74_14_wzy,99.758%;KL74_15_gtr112,100.0%;KL74_16_gtr82,100.0%;KL74_17_itrA3,100.0%;KL74_18_galU,100.0%;KL74_19_ugd,100.0%;KL74_20_g…		0		0 / 22 (0%)		0
ERR246926	9119_6#55	40268182	oxaAb	KL3	KL3	Very high		1	0.9883	+1 bp	20 / 20 (100%)	KL3_01_wzc,99.863%;KL3_02_wzb,100.0%;KL3_03_wza,99.732%;KL3_04_gna,99.769%;KL3_05_dgaA,100.0%;KL3_06_dgaB,100.0%;KL3_07_dgaC,98.889%;KL3_08_wzx,95.122%;KL3_09_atr2,100.0%;KL3_10_gtr6,100.0%;KL3_11_gtr7,99.176%;KL3_12_wzy,99.678%;KL3_13_gtr8,98.841%;KL3_14_gtr9,98.913%;KL3_15_itrA2,99.517%;KL3_16_galU,98.63%;KL3_17_ugd,99.287%;KL3_18_gpi,99.641%;KL3_19_gne1,100.0%;KL3_20_pgm,99.344%		0		0 / 20 (0%)		0
ERR246935	9119_6#64	DM9447	oxaAb	KL3	KL3	Very high		1	0.9883	+1 bp	20 / 20 (100%)	KL3_01_wzc,99.863%;KL3_02_wzb,100.0%;KL3_03_wza,99.732%;KL3_04_gna,99.769%;KL3_05_dgaA,99.685%;KL3_06_dgaB,100.0%;KL3_07_dgaC,98.889%;KL3_08_wzx,95.122%;KL3_09_atr2,100.0%;KL3_10_gtr6,100.0%;KL3_11_gtr7,99.176%;KL3_12_wzy,99.678%;KL3_13_gtr8,98.841%;KL3_14_gtr9,98.913%;KL3_15_itrA2,99.517%;KL3_16_galU,98.63%;KL3_17_ugd,99.287%;KL3_18_gpi,99.641%;KL3_19_gne1,100.0%;KL3_20_pgm,99.344%		0		0 / 20 (0%)		0
ERR246921	9119_6#50	DR15509	oxaAb	KL2	KL2	Very high		1	1	0 bp	22 / 22 (100%)	KL2_01_wzc,100.0%;KL2_02_wzb,100.0%;KL2_03_wza,100.0%;KL2_04_gna,100.0%;KL2_05_psaA,99.7%;KL2_06_psaB,100.0%;KL2_07_psaC,100.0%;KL2_08_psaD,100.0%;KL2_09_psaE,100.0%;KL2_10_psaF,100.0%;KL2_11_wzx,100.0%;KL2_12_kpsS1,100.0%;KL2_13_wzy,100.0%;KL2_14_gtr3,100.0%;KL2_15_gtr4,100.0%;KL2_16_gtr5,100.0%;KL2_17_itrA2,100.0%;KL2_18_galU,100.0%;KL2_19_ugd,100.0%;KL2_20_gpi,100.0%;KL2_21_gne1,100.0%;KL2_22_…		0		0 / 22 (0%)		0
ERR246929	9119_6#58	DR22025	oxaAb	KL2	KL2	Very high		1	1	0 bp	22 / 22 (100%)	KL2_01_wzc,100.0%;KL2_02_wzb,100.0%;KL2_03_wza,100.0%;KL2_04_gna,100.0%;KL2_05_psaA,99.7%;KL2_06_psaB,100.0%;KL2_07_psaC,100.0%;KL2_08_psaD,100.0%;KL2_09_psaE,100.0%;KL2_10_psaF,100.0%;KL2_11_wzx,100.0%;KL2_12_kpsS1,100.0%;KL2_13_wzy,100.0%;KL2_14_gtr3,100.0%;KL2_15_gtr4,100.0%;KL2_16_gtr5,100.0%;KL2_17_itrA2,100.0%;KL2_18_galU,100.0%;KL2_19_ugd,100.0%;KL2_20_gpi,100.0%;KL2_21_gne1,100.0%;KL2_22_…		0		0 / 22 (0%)		0
ERR246918	9119_6#47	63814517	oxaAb	KL3	KL3	Very high		1	0.9883	+1 bp	20 / 20 (100%)	KL3_01_wzc,99.863%;KL3_02_wzb,100.0%;KL3_03_wza,99.732%;KL3_04_gna,99.769%;KL3_05_dgaA,100.0%;KL3_06_dgaB,100.0%;KL3_07_dgaC,98.889%;KL3_08_wzx,95.122%;KL3_09_atr2,100.0%;KL3_10_gtr6,100.0%;KL3_11_gtr7,99.176%;KL3_12_wzy,99.678%;KL3_13_gtr8,98.841%;KL3_14_gtr9,98.913%;KL3_15_itrA2,99.517%;KL3_16_galU,98.63%;KL3_17_ugd,99.287%;KL3_18_gpi,99.641%;KL3_19_gne1,100.0%;KL3_20_pgm,99.344%		0		0 / 20 (0%)		0
ERR246920	9119_6#49	DR21208	oxaAb	KL2	KL2	Very high		1	1	0 bp	22 / 22 (100%)	KL2_01_wzc,100.0%;KL2_02_wzb,100.0%;KL2_03_wza,100.0%;KL2_04_gna,100.0%;KL2_05_psaA,99.7%;KL2_06_psaB,100.0%;KL2_07_psaC,100.0%;KL2_08_psaD,100.0%;KL2_09_psaE,100.0%;KL2_10_psaF,100.0%;KL2_11_wzx,100.0%;KL2_12_kpsS1,100.0%;KL2_13_wzy,100.0%;KL2_14_gtr3,100.0%;KL2_15_gtr4,100.0%;KL2_16_gtr5,100.0%;KL2_17_itrA2,100.0%;KL2_18_galU,100.0%;KL2_19_ugd,100.0%;KL2_20_gpi,100.0%;KL2_21_gne1,100.0%;KL2_22_…		0		0 / 22 (0%)		0
ERR246876	9119_6#5	7043150071	oxaAb	KL9	KL9	Very high	*	1	0.9749	-4 bp	21 / 21 (100%)	KL9_01_wzc,96.571%;KL9_02_wzb,92.308%;KL9_03_wza,97.051%;KL9_04_gna,100.0%;KL9_05_gne2,100.0%;KL9_06_wzx,99.759%;KL9_07_wzy,100.0%;KL9_08_gtr21,99.746%;KL9_09_gtr22,100.0%;KL9_10_fnlA,100.0%;KL9_11_fnlB,99.73%;KL9_12_fnlC,100.0%;KL9_13_gtr20,100.0%;KL9_14_qnr,98.397%;KL9_15_itrB2,98.516%;KL9_16_itrA3,100.0%;KL9_17_galU,100.0%;KL9_18_ugd,99.525%;KL9_19_gpi,97.307%;KL9_20_gne1,96.165%;KL9_21_pgm,98…		0		0 / 21 (0%)		0
ERR246931	9119_6#60	DR547	oxaAb	KL2	KL2	Very high		1	0.9999	0 bp	22 / 22 (100%)	KL2_01_wzc,99.863%;KL2_02_wzb,100.0%;KL2_03_wza,100.0%;KL2_04_gna,100.0%;KL2_05_psaA,99.7%;KL2_06_psaB,100.0%;KL2_07_psaC,100.0%;KL2_08_psaD,100.0%;KL2_09_psaE,100.0%;KL2_10_psaF,100.0%;KL2_11_wzx,100.0%;KL2_12_kpsS1,99.792%;KL2_13_wzy,100.0%;KL2_14_gtr3,100.0%;KL2_15_gtr4,100.0%;KL2_16_gtr5,100.0%;KL2_17_itrA2,100.0%;KL2_18_galU,100.0%;KL2_19_ugd,100.0%;KL2_20_gpi,100.0%;KL2_21_gne1,100.0%;KL2_2…		0		0 / 22 (0%)		0
ERR246930	9119_6#59	DB27390	oxaAb	KL2	KL2	Very high		1	1	0 bp	22 / 22 (100%)	KL2_01_wzc,100.0%;KL2_02_wzb,100.0%;KL2_03_wza,100.0%;KL2_04_gna,100.0%;KL2_05_psaA,99.7%;KL2_06_psaB,100.0%;KL2_07_psaC,100.0%;KL2_08_psaD,100.0%;KL2_09_psaE,100.0%;KL2_10_psaF,100.0%;KL2_11_wzx,100.0%;KL2_12_kpsS1,100.0%;KL2_13_wzy,100.0%;KL2_14_gtr3,100.0%;KL2_15_gtr4,100.0%;KL2_16_gtr5,100.0%;KL2_17_itrA2,100.0%;KL2_18_galU,100.0%;KL2_19_ugd,100.0%;KL2_20_gpi,100.0%;KL2_21_gne1,100.0%;KL2_22_…		0		0 / 22 (0%)		0
ERR246958	9119_6#87	DR44901	oxaAb	KL3	KL3	Very high		1	0.9883	+1 bp	20 / 20 (100%)	KL3_01_wzc,99.863%;KL3_02_wzb,100.0%;KL3_03_wza,99.732%;KL3_04_gna,99.769%;KL3_05_dgaA,100.0%;KL3_06_dgaB,100.0%;KL3_07_dgaC,98.889%;KL3_08_wzx,95.122%;KL3_09_atr2,100.0%;KL3_10_gtr6,100.0%;KL3_11_gtr7,99.176%;KL3_12_wzy,99.678%;KL3_13_gtr8,98.841%;KL3_14_gtr9,98.913%;KL3_15_itrA2,99.517%;KL3_16_galU,98.63%;KL3_17_ugd,99.287%;KL3_18_gpi,99.641%;KL3_19_gne1,100.0%;KL3_20_pgm,99.344%		0		0 / 20 (0%)		0
ERR246919	9119_6#48	DR33499	oxaAb	KL2	KL2	Very high		1	1	0 bp	22 / 22 (100%)	KL2_01_wzc,100.0%;KL2_02_wzb,100.0%;KL2_03_wza,100.0%;KL2_04_gna,100.0%;KL2_05_psaA,99.7%;KL2_06_psaB,100.0%;KL2_07_psaC,100.0%;KL2_08_psaD,100.0%;KL2_09_psaE,100.0%;KL2_10_psaF,100.0%;KL2_11_wzx,100.0%;KL2_12_kpsS1,100.0%;KL2_13_wzy,100.0%;KL2_14_gtr3,100.0%;KL2_15_gtr4,100.0%;KL2_16_gtr5,100.0%;KL2_17_itrA2,100.0%;KL2_18_galU,100.0%;KL2_19_ugd,100.0%;KL2_20_gpi,100.0%;KL2_21_gne1,100.0%;KL2_22_…		0		0 / 22 (0%)		0
ERR246878	9119_6#7	DR511	oxaAb	KL7	KL7	Very high		1	1	0 bp	22 / 22 (100%)	KL7_01_wzc,100.0%;KL7_02_wzb,100.0%;KL7_03_wza,100.0%;KL7_04_gna,100.0%;KL7_05_lgaA,100.0%;KL7_06_lgaB,100.0%;KL7_07_lgaC,100.0%;KL7_08_lgaD,100.0%;KL7_09_lgaE,100.0%;KL7_10_lgaF,100.0%;KL7_11_lgaG,100.0%;KL7_12_wzx,100.0%;KL7_13_gtr13,100.0%;KL7_14_wzy,100.0%;KL7_15_gtr14,100.0%;KL7_16_gtr15,100.0%;KL7_17_itrA2,100.0%;KL7_18_galU,100.0%;KL7_19_ugd,100.0%;KL7_20_gpi,100.0%;KL7_21_gne1,100.0%;KL7_…		0		0 / 22 (0%)		0
ERR246955	9119_6#84	7043210342	oxaAb	KL7	KL7	Very high		1	1	0 bp	22 / 22 (100%)	KL7_01_wzc,100.0%;KL7_02_wzb,100.0%;KL7_03_wza,100.0%;KL7_04_gna,100.0%;KL7_05_lgaA,100.0%;KL7_06_lgaB,100.0%;KL7_07_lgaC,100.0%;KL7_08_lgaD,100.0%;KL7_09_lgaE,100.0%;KL7_10_lgaF,100.0%;KL7_11_lgaG,100.0%;KL7_12_wzx,100.0%;KL7_13_gtr13,100.0%;KL7_14_wzy,100.0%;KL7_15_gtr14,100.0%;KL7_16_gtr15,100.0%;KL7_17_itrA2,100.0%;KL7_18_galU,100.0%;KL7_19_ugd,100.0%;KL7_20_gpi,100.0%;KL7_21_gne1,100.0%;KL7_…		0		0 / 22 (0%)		0
ERR246923	9119_6#52	DB29549	oxaAb	KL7	KL7	Very high		1	1	0 bp	22 / 22 (100%)	KL7_01_wzc,100.0%;KL7_02_wzb,100.0%;KL7_03_wza,100.0%;KL7_04_gna,100.0%;KL7_05_lgaA,100.0%;KL7_06_lgaB,100.0%;KL7_07_lgaC,100.0%;KL7_08_lgaD,100.0%;KL7_09_lgaE,100.0%;KL7_10_lgaF,100.0%;KL7_11_lgaG,100.0%;KL7_12_wzx,100.0%;KL7_13_gtr13,100.0%;KL7_14_wzy,100.0%;KL7_15_gtr14,100.0%;KL7_16_gtr15,100.0%;KL7_17_itrA2,100.0%;KL7_18_galU,100.0%;KL7_19_ugd,100.0%;KL7_20_gpi,100.0%;KL7_21_gne1,100.0%;KL7_…		0		0 / 22 (0%)		0
ERR246956	9119_6#85	8072382224	oxaAb	KL52	KL52	Very high	*	1	0.9706	-1 bp	17 / 17 (100%)	KL52_01_wzc,94.672%;KL52_02_wzb,100.0%;KL52_03_wza,99.239%;KL52_04_gna,100.0%;KL52_05_mnaA,100.0%;KL52_06_wzx,99.756%;KL52_07_gtr107,100.0%;KL52_08_wzy,99.709%;KL52_09_gtr108,100.0%;KL52_10_gtr5,99.351%;KL52_11_itrA2,99.517%;KL52_12_galU,100.0%;KL52_13_ugd,99.762%;KL52_14_gpi,96.589%;KL52_15_gne1,98.824%;KL52_16_pgt1,96.091%;KL52_17_pgm,98.249%		0		0 / 17 (0%)		0
ERR246960	9119_6#89	DR19529	oxaAb	KL6	KL6	Very high		1	0.9999	+1 bp	21 / 21 (100%)	KL6_01_wzc,99.863%;KL6_02_wzb,100.0%;KL6_03_wza,100.0%;KL6_04_gna,100.0%;KL6_05_psaA,100.0%;KL6_06_psaB,100.0%;KL6_07_psaC,100.0%;KL6_08_psaD,100.0%;KL6_09_psaE,100.0%;KL6_10_psaF,100.0%;KL6_11_wzx,100.0%;KL6_12_gtr16,100.0%;KL6_13_wzy,100.0%;KL6_14_gtr17,100.0%;KL6_15_gtr5,100.0%;KL6_16_itrA2,100.0%;KL6_17_galU,100.0%;KL6_18_ugd,100.0%;KL6_19_gpi,100.0%;KL6_20_gne1,100.0%;KL6_21_pgm,100.0%		0		0 / 21 (0%)		0
ERR246950	9119_6#79	DR45606	oxaAb	KL3	KL3	Very high		1	0.9883	+1 bp	20 / 20 (100%)	KL3_01_wzc,99.863%;KL3_02_wzb,100.0%;KL3_03_wza,99.732%;KL3_04_gna,99.769%;KL3_05_dgaA,100.0%;KL3_06_dgaB,100.0%;KL3_07_dgaC,98.889%;KL3_08_wzx,95.122%;KL3_09_atr2,100.0%;KL3_10_gtr6,100.0%;KL3_11_gtr7,99.176%;KL3_12_wzy,99.678%;KL3_13_gtr8,98.841%;KL3_14_gtr9,98.913%;KL3_15_itrA2,99.517%;KL3_16_galU,98.63%;KL3_17_ugd,99.287%;KL3_18_gpi,99.641%;KL3_19_gne1,100.0%;KL3_20_pgm,99.344%		0		0 / 20 (0%)		0
ERR246922	9119_6#51	DR3784	oxaAb	KL2	KL2	Very high		1	1	0 bp	22 / 22 (100%)	KL2_01_wzc,100.0%;KL2_02_wzb,100.0%;KL2_03_wza,100.0%;KL2_04_gna,100.0%;KL2_05_psaA,99.7%;KL2_06_psaB,100.0%;KL2_07_psaC,100.0%;KL2_08_psaD,100.0%;KL2_09_psaE,100.0%;KL2_10_psaF,100.0%;KL2_11_wzx,100.0%;KL2_12_kpsS1,100.0%;KL2_13_wzy,100.0%;KL2_14_gtr3,100.0%;KL2_15_gtr4,100.0%;KL2_16_gtr5,100.0%;KL2_17_itrA2,100.0%;KL2_18_galU,100.0%;KL2_19_ugd,100.0%;KL2_20_gpi,100.0%;KL2_21_gne1,100.0%;KL2_22_…		0		0 / 22 (0%)		0
ERR246954	9119_6#83	5104-148	oxaAb	KL7	KL7	Very high		1	1	0 bp	22 / 22 (100%)	KL7_01_wzc,100.0%;KL7_02_wzb,100.0%;KL7_03_wza,100.0%;KL7_04_gna,100.0%;KL7_05_lgaA,100.0%;KL7_06_lgaB,100.0%;KL7_07_lgaC,100.0%;KL7_08_lgaD,100.0%;KL7_09_lgaE,100.0%;KL7_10_lgaF,100.0%;KL7_11_lgaG,100.0%;KL7_12_wzx,100.0%;KL7_13_gtr13,100.0%;KL7_14_wzy,100.0%;KL7_15_gtr14,100.0%;KL7_16_gtr15,100.0%;KL7_17_itrA2,100.0%;KL7_18_galU,100.0%;KL7_19_ugd,100.0%;KL7_20_gpi,100.0%;KL7_21_gne1,100.0%;KL7_…		0		0 / 22 (0%)		0
ERR246944	9119_6#73	312-135	oxaAb	KL2	KL2	Very high		1	1	0 bp	22 / 22 (100%)	KL2_01_wzc,100.0%;KL2_02_wzb,100.0%;KL2_03_wza,100.0%;KL2_04_gna,100.0%;KL2_05_psaA,99.7%;KL2_06_psaB,100.0%;KL2_07_psaC,100.0%;KL2_08_psaD,100.0%;KL2_09_psaE,100.0%;KL2_10_psaF,100.0%;KL2_11_wzx,100.0%;KL2_12_kpsS1,100.0%;KL2_13_wzy,100.0%;KL2_14_gtr3,100.0%;KL2_15_gtr4,100.0%;KL2_16_gtr5,100.0%;KL2_17_itrA2,100.0%;KL2_18_galU,100.0%;KL2_19_ugd,100.0%;KL2_20_gpi,100.0%;KL2_21_gne1,100.0%;KL2_22_…		0		0 / 22 (0%)		0
ERR246962	9119_6#91	5129-237	oxaAb	KL2	KL2	Very high		1	1	0 bp	22 / 22 (100%)	KL2_01_wzc,100.0%;KL2_02_wzb,100.0%;KL2_03_wza,100.0%;KL2_04_gna,100.0%;KL2_05_psaA,99.7%;KL2_06_psaB,100.0%;KL2_07_psaC,100.0%;KL2_08_psaD,100.0%;KL2_09_psaE,100.0%;KL2_10_psaF,100.0%;KL2_11_wzx,100.0%;KL2_12_kpsS1,100.0%;KL2_13_wzy,100.0%;KL2_14_gtr3,100.0%;KL2_15_gtr4,100.0%;KL2_16_gtr5,100.0%;KL2_17_itrA2,100.0%;KL2_18_galU,100.0%;KL2_19_ugd,100.0%;KL2_20_gpi,100.0%;KL2_21_gne1,100.0%;KL2_22_…		0		0 / 22 (0%)		0
ERR246949	9119_6#78	9063313172	oxaAb	KL2	KL2	Very high		1	1	0 bp	22 / 22 (100%)	KL2_01_wzc,100.0%;KL2_02_wzb,100.0%;KL2_03_wza,100.0%;KL2_04_gna,100.0%;KL2_05_psaA,99.7%;KL2_06_psaB,100.0%;KL2_07_psaC,100.0%;KL2_08_psaD,100.0%;KL2_09_psaE,100.0%;KL2_10_psaF,100.0%;KL2_11_wzx,100.0%;KL2_12_kpsS1,100.0%;KL2_13_wzy,100.0%;KL2_14_gtr3,100.0%;KL2_15_gtr4,100.0%;KL2_16_gtr5,100.0%;KL2_17_itrA2,100.0%;KL2_18_galU,100.0%;KL2_19_ugd,100.0%;KL2_20_gpi,100.0%;KL2_21_gne1,100.0%;KL2_22_…		0		0 / 22 (0%)		0
ERR246946	9119_6#75	5096-89	oxaAb	KL7	KL7	Very high		1	1	0 bp	22 / 22 (100%)	KL7_01_wzc,100.0%;KL7_02_wzb,100.0%;KL7_03_wza,100.0%;KL7_04_gna,100.0%;KL7_05_lgaA,100.0%;KL7_06_lgaB,100.0%;KL7_07_lgaC,100.0%;KL7_08_lgaD,100.0%;KL7_09_lgaE,100.0%;KL7_10_lgaF,100.0%;KL7_11_lgaG,100.0%;KL7_12_wzx,100.0%;KL7_13_gtr13,100.0%;KL7_14_wzy,100.0%;KL7_15_gtr14,100.0%;KL7_16_gtr15,100.0%;KL7_17_itrA2,100.0%;KL7_18_galU,100.0%;KL7_19_ugd,100.0%;KL7_20_gpi,100.0%;KL7_21_gne1,100.0%;KL7_…		0		0 / 22 (0%)		0
ERR246952	9119_6#81	DR488	oxaAb	KL2	KL2	Very high		1	1	0 bp	22 / 22 (100%)	KL2_01_wzc,100.0%;KL2_02_wzb,100.0%;KL2_03_wza,100.0%;KL2_04_gna,100.0%;KL2_05_psaA,99.7%;KL2_06_psaB,100.0%;KL2_07_psaC,100.0%;KL2_08_psaD,100.0%;KL2_09_psaE,100.0%;KL2_10_psaF,100.0%;KL2_11_wzx,100.0%;KL2_12_kpsS1,100.0%;KL2_13_wzy,100.0%;KL2_14_gtr3,100.0%;KL2_15_gtr4,100.0%;KL2_16_gtr5,100.0%;KL2_17_itrA2,100.0%;KL2_18_galU,100.0%;KL2_19_ugd,100.0%;KL2_20_gpi,100.0%;KL2_21_gne1,100.0%;KL2_22_…		0		0 / 22 (0%)		0
ERR246948	9119_6#77	DR21603	oxaAb	KL32	KL32	Very high		1	0.9949	+1 bp	19 / 19 (100%)	KL32_01_wzc,99.863%;KL32_02_wzb,100.0%;KL32_03_wza,100.0%;KL32_04_gna,100.0%;KL32_05_wzx,100.0%;KL32_06_gtr67,99.342%;KL32_07_gtr68,100.0%;KL32_08_wzy,100.0%;KL32_09_gtr69,100.0%;KL32_10_gtr70,99.612%;KL32_11_ugd3,100.0%;KL32_12_atr9,98.529%;KL32_13_orf,99.653%;KL32_14_itrA2,100.0%;KL32_15_galU,100.0%;KL32_16_ugd,100.0%;KL32_17_gpi,100.0%;KL32_18_gne1,97.64%;KL32_19_pgm,98.687%		0		0 / 19 (0%)		0
ERR246943	9119_6#72	DM11771-2	oxaAb	KL3	KL3	Very high		1	0.9882	0 bp	20 / 20 (100%)	KL3_01_wzc,99.863%;KL3_02_wzb,100.0%;KL3_03_wza,99.732%;KL3_04_gna,99.769%;KL3_05_dgaA,100.0%;KL3_06_dgaB,100.0%;KL3_07_dgaC,98.889%;KL3_08_wzx,95.122%;KL3_09_atr2,100.0%;KL3_10_gtr6,100.0%;KL3_11_gtr7,99.176%;KL3_12_wzy,99.678%;KL3_13_gtr8,98.841%;KL3_14_gtr9,98.913%;KL3_15_itrA2,99.517%;KL3_16_galU,98.63%;KL3_17_ugd,99.287%;KL3_18_gpi,99.641%;KL3_19_gne1,100.0%;KL3_20_pgm,99.344%		0		0 / 20 (0%)		0
ERR249227	9179_4#15	D112	oxaAb	KL2	KL2	Very high		1	1	0 bp	22 / 22 (100%)	KL2_01_wzc,100.0%;KL2_02_wzb,100.0%;KL2_03_wza,100.0%;KL2_04_gna,100.0%;KL2_05_psaA,99.7%;KL2_06_psaB,100.0%;KL2_07_psaC,100.0%;KL2_08_psaD,100.0%;KL2_09_psaE,100.0%;KL2_10_psaF,100.0%;KL2_11_wzx,100.0%;KL2_12_kpsS1,100.0%;KL2_13_wzy,100.0%;KL2_14_gtr3,100.0%;KL2_15_gtr4,100.0%;KL2_16_gtr5,100.0%;KL2_17_itrA2,100.0%;KL2_18_galU,100.0%;KL2_19_ugd,100.0%;KL2_20_gpi,100.0%;KL2_21_gne1,100.0%;KL2_22_…		0		0 / 22 (0%)		0
ERR249226	9179_4#14	D107	oxaAb	KL2	KL2	Very high		1	1	0 bp	22 / 22 (100%)	KL2_01_wzc,100.0%;KL2_02_wzb,100.0%;KL2_03_wza,100.0%;KL2_04_gna,100.0%;KL2_05_psaA,99.7%;KL2_06_psaB,100.0%;KL2_07_psaC,100.0%;KL2_08_psaD,100.0%;KL2_09_psaE,100.0%;KL2_10_psaF,100.0%;KL2_11_wzx,100.0%;KL2_12_kpsS1,100.0%;KL2_13_wzy,100.0%;KL2_14_gtr3,100.0%;KL2_15_gtr4,100.0%;KL2_16_gtr5,100.0%;KL2_17_itrA2,100.0%;KL2_18_galU,100.0%;KL2_19_ugd,100.0%;KL2_20_gpi,100.0%;KL2_21_gne1,100.0%;KL2_22_…		0		0 / 22 (0%)		0
ERR249228	9179_4#16	D114	oxaAb	KL2	KL2	Very high		1	1	0 bp	22 / 22 (100%)	KL2_01_wzc,100.0%;KL2_02_wzb,100.0%;KL2_03_wza,100.0%;KL2_04_gna,100.0%;KL2_05_psaA,99.7%;KL2_06_psaB,100.0%;KL2_07_psaC,100.0%;KL2_08_psaD,100.0%;KL2_09_psaE,100.0%;KL2_10_psaF,100.0%;KL2_11_wzx,100.0%;KL2_12_kpsS1,100.0%;KL2_13_wzy,100.0%;KL2_14_gtr3,100.0%;KL2_15_gtr4,100.0%;KL2_16_gtr5,100.0%;KL2_17_itrA2,100.0%;KL2_18_galU,100.0%;KL2_19_ugd,100.0%;KL2_20_gpi,100.0%;KL2_21_gne1,100.0%;KL2_22_…		0		0 / 22 (0%)		0
ERR249230	9179_4#18	H2	oxaAb	KL2	KL2	Very high		1	1	0 bp	22 / 22 (100%)	KL2_01_wzc,100.0%;KL2_02_wzb,100.0%;KL2_03_wza,100.0%;KL2_04_gna,100.0%;KL2_05_psaA,99.7%;KL2_06_psaB,100.0%;KL2_07_psaC,100.0%;KL2_08_psaD,100.0%;KL2_09_psaE,100.0%;KL2_10_psaF,100.0%;KL2_11_wzx,100.0%;KL2_12_kpsS1,100.0%;KL2_13_wzy,100.0%;KL2_14_gtr3,100.0%;KL2_15_gtr4,100.0%;KL2_16_gtr5,100.0%;KL2_17_itrA2,100.0%;KL2_18_galU,100.0%;KL2_19_ugd,100.0%;KL2_20_gpi,100.0%;KL2_21_gne1,100.0%;KL2_22_…		0		0 / 22 (0%)		0
ERR249224	9179_4#12	D98	oxaAb	KL2	KL2	Very high		1	1	0 bp	22 / 22 (100%)	KL2_01_wzc,100.0%;KL2_02_wzb,100.0%;KL2_03_wza,100.0%;KL2_04_gna,100.0%;KL2_05_psaA,99.7%;KL2_06_psaB,100.0%;KL2_07_psaC,100.0%;KL2_08_psaD,100.0%;KL2_09_psaE,100.0%;KL2_10_psaF,100.0%;KL2_11_wzx,100.0%;KL2_12_kpsS1,100.0%;KL2_13_wzy,100.0%;KL2_14_gtr3,100.0%;KL2_15_gtr4,100.0%;KL2_16_gtr5,100.0%;KL2_17_itrA2,100.0%;KL2_18_galU,100.0%;KL2_19_ugd,100.0%;KL2_20_gpi,100.0%;KL2_21_gne1,100.0%;KL2_22_…		0		0 / 22 (0%)		0
ERR249231	9179_4#19	H3	oxaAb	KL2	KL2	Very high		1	1	0 bp	22 / 22 (100%)	KL2_01_wzc,100.0%;KL2_02_wzb,100.0%;KL2_03_wza,100.0%;KL2_04_gna,100.0%;KL2_05_psaA,99.7%;KL2_06_psaB,100.0%;KL2_07_psaC,100.0%;KL2_08_psaD,100.0%;KL2_09_psaE,100.0%;KL2_10_psaF,100.0%;KL2_11_wzx,100.0%;KL2_12_kpsS1,100.0%;KL2_13_wzy,100.0%;KL2_14_gtr3,100.0%;KL2_15_gtr4,100.0%;KL2_16_gtr5,100.0%;KL2_17_itrA2,100.0%;KL2_18_galU,100.0%;KL2_19_ugd,100.0%;KL2_20_gpi,100.0%;KL2_21_gne1,100.0%;KL2_22_…		0		0 / 22 (0%)		0
ERR249232	9179_4#20	H4	oxaAb	KL2	KL2	Very high		1	1	0 bp	22 / 22 (100%)	KL2_01_wzc,100.0%;KL2_02_wzb,100.0%;KL2_03_wza,100.0%;KL2_04_gna,100.0%;KL2_05_psaA,99.7%;KL2_06_psaB,100.0%;KL2_07_psaC,100.0%;KL2_08_psaD,100.0%;KL2_09_psaE,100.0%;KL2_10_psaF,100.0%;KL2_11_wzx,100.0%;KL2_12_kpsS1,100.0%;KL2_13_wzy,100.0%;KL2_14_gtr3,100.0%;KL2_15_gtr4,100.0%;KL2_16_gtr5,100.0%;KL2_17_itrA2,100.0%;KL2_18_galU,100.0%;KL2_19_ugd,100.0%;KL2_20_gpi,100.0%;KL2_21_gne1,100.0%;KL2_22_…		0		0 / 22 (0%)		0
ERR249234	9179_4#22	H6	oxaAb	KL2	KL2	Very high		1	1	0 bp	22 / 22 (100%)	KL2_01_wzc,100.0%;KL2_02_wzb,100.0%;KL2_03_wza,100.0%;KL2_04_gna,100.0%;KL2_05_psaA,99.7%;KL2_06_psaB,100.0%;KL2_07_psaC,100.0%;KL2_08_psaD,100.0%;KL2_09_psaE,100.0%;KL2_10_psaF,100.0%;KL2_11_wzx,100.0%;KL2_12_kpsS1,100.0%;KL2_13_wzy,100.0%;KL2_14_gtr3,100.0%;KL2_15_gtr4,100.0%;KL2_16_gtr5,100.0%;KL2_17_itrA2,100.0%;KL2_18_galU,100.0%;KL2_19_ugd,100.0%;KL2_20_gpi,100.0%;KL2_21_gne1,100.0%;KL2_22_…		0		0 / 22 (0%)		0
ERR249235	9179_4#23	H7	oxaAb	KL2	KL2	Very high		1	1	0 bp	22 / 22 (100%)	KL2_01_wzc,100.0%;KL2_02_wzb,100.0%;KL2_03_wza,100.0%;KL2_04_gna,100.0%;KL2_05_psaA,99.7%;KL2_06_psaB,100.0%;KL2_07_psaC,100.0%;KL2_08_psaD,100.0%;KL2_09_psaE,100.0%;KL2_10_psaF,100.0%;KL2_11_wzx,100.0%;KL2_12_kpsS1,100.0%;KL2_13_wzy,100.0%;KL2_14_gtr3,100.0%;KL2_15_gtr4,100.0%;KL2_16_gtr5,100.0%;KL2_17_itrA2,100.0%;KL2_18_galU,100.0%;KL2_19_ugd,100.0%;KL2_20_gpi,100.0%;KL2_21_gne1,100.0%;KL2_22_…		0		0 / 22 (0%)		0
ERR249233	9179_4#21	H5	oxaAb	KL2	KL2	Very high		1	1	0 bp	22 / 22 (100%)	KL2_01_wzc,100.0%;KL2_02_wzb,100.0%;KL2_03_wza,100.0%;KL2_04_gna,100.0%;KL2_05_psaA,99.7%;KL2_06_psaB,100.0%;KL2_07_psaC,100.0%;KL2_08_psaD,100.0%;KL2_09_psaE,100.0%;KL2_10_psaF,100.0%;KL2_11_wzx,100.0%;KL2_12_kpsS1,100.0%;KL2_13_wzy,100.0%;KL2_14_gtr3,100.0%;KL2_15_gtr4,100.0%;KL2_16_gtr5,100.0%;KL2_17_itrA2,100.0%;KL2_18_galU,100.0%;KL2_19_ugd,100.0%;KL2_20_gpi,100.0%;KL2_21_gne1,100.0%;KL2_22_…		0		0 / 22 (0%)		0
ERR249236	9179_4#24	H8	oxaAb	KL2	KL2	Very high		1	1	0 bp	22 / 22 (100%)	KL2_01_wzc,100.0%;KL2_02_wzb,100.0%;KL2_03_wza,100.0%;KL2_04_gna,100.0%;KL2_05_psaA,99.7%;KL2_06_psaB,100.0%;KL2_07_psaC,100.0%;KL2_08_psaD,100.0%;KL2_09_psaE,100.0%;KL2_10_psaF,100.0%;KL2_11_wzx,100.0%;KL2_12_kpsS1,100.0%;KL2_13_wzy,100.0%;KL2_14_gtr3,100.0%;KL2_15_gtr4,100.0%;KL2_16_gtr5,100.0%;KL2_17_itrA2,100.0%;KL2_18_galU,100.0%;KL2_19_ugd,100.0%;KL2_20_gpi,100.0%;KL2_21_gne1,100.0%;KL2_22_…		0		0 / 22 (0%)		0
ERR249237	9179_4#25	H9	oxaAb	KL2	KL2	Very high		1	1	0 bp	22 / 22 (100%)	KL2_01_wzc,100.0%;KL2_02_wzb,100.0%;KL2_03_wza,100.0%;KL2_04_gna,100.0%;KL2_05_psaA,99.7%;KL2_06_psaB,100.0%;KL2_07_psaC,100.0%;KL2_08_psaD,100.0%;KL2_09_psaE,100.0%;KL2_10_psaF,100.0%;KL2_11_wzx,100.0%;KL2_12_kpsS1,100.0%;KL2_13_wzy,100.0%;KL2_14_gtr3,100.0%;KL2_15_gtr4,100.0%;KL2_16_gtr5,100.0%;KL2_17_itrA2,100.0%;KL2_18_galU,100.0%;KL2_19_ugd,100.0%;KL2_20_gpi,100.0%;KL2_21_gne1,100.0%;KL2_22_…		0		0 / 22 (0%)		0
ERR249238	9179_4#26	H10	oxaAb	KL2	KL2	Very high		1	1	0 bp	22 / 22 (100%)	KL2_01_wzc,100.0%;KL2_02_wzb,100.0%;KL2_03_wza,100.0%;KL2_04_gna,100.0%;KL2_05_psaA,99.7%;KL2_06_psaB,100.0%;KL2_07_psaC,100.0%;KL2_08_psaD,100.0%;KL2_09_psaE,100.0%;KL2_10_psaF,100.0%;KL2_11_wzx,100.0%;KL2_12_kpsS1,100.0%;KL2_13_wzy,100.0%;KL2_14_gtr3,100.0%;KL2_15_gtr4,100.0%;KL2_16_gtr5,100.0%;KL2_17_itrA2,100.0%;KL2_18_galU,100.0%;KL2_19_ugd,100.0%;KL2_20_gpi,100.0%;KL2_21_gne1,100.0%;KL2_22_…		0		0 / 22 (0%)		0
ERR249239	9179_4#27	H11	oxaAb	KL2	KL2	Very high		1	1	0 bp	22 / 22 (100%)	KL2_01_wzc,100.0%;KL2_02_wzb,100.0%;KL2_03_wza,100.0%;KL2_04_gna,100.0%;KL2_05_psaA,99.7%;KL2_06_psaB,100.0%;KL2_07_psaC,100.0%;KL2_08_psaD,100.0%;KL2_09_psaE,100.0%;KL2_10_psaF,100.0%;KL2_11_wzx,100.0%;KL2_12_kpsS1,100.0%;KL2_13_wzy,100.0%;KL2_14_gtr3,100.0%;KL2_15_gtr4,100.0%;KL2_16_gtr5,100.0%;KL2_17_itrA2,100.0%;KL2_18_galU,100.0%;KL2_19_ugd,100.0%;KL2_20_gpi,100.0%;KL2_21_gne1,100.0%;KL2_22_…		0		0 / 22 (0%)		0
ERR249222	9179_4#10	D96	oxaAb	KL2	KL2	Very high		1	1	0 bp	22 / 22 (100%)	KL2_01_wzc,100.0%;KL2_02_wzb,100.0%;KL2_03_wza,100.0%;KL2_04_gna,100.0%;KL2_05_psaA,99.7%;KL2_06_psaB,100.0%;KL2_07_psaC,100.0%;KL2_08_psaD,100.0%;KL2_09_psaE,100.0%;KL2_10_psaF,100.0%;KL2_11_wzx,100.0%;KL2_12_kpsS1,100.0%;KL2_13_wzy,100.0%;KL2_14_gtr3,100.0%;KL2_15_gtr4,100.0%;KL2_16_gtr5,100.0%;KL2_17_itrA2,100.0%;KL2_18_galU,100.0%;KL2_19_ugd,100.0%;KL2_20_gpi,100.0%;KL2_21_gne1,100.0%;KL2_22_…		0		0 / 22 (0%)		0
ERR246966	9119_6#95	1074401414	oxaAb	KL3	KL3	Very high		1	0.9883	+1 bp	20 / 20 (100%)	KL3_01_wzc,99.863%;KL3_02_wzb,100.0%;KL3_03_wza,99.732%;KL3_04_gna,99.769%;KL3_05_dgaA,100.0%;KL3_06_dgaB,100.0%;KL3_07_dgaC,98.889%;KL3_08_wzx,95.122%;KL3_09_atr2,100.0%;KL3_10_gtr6,100.0%;KL3_11_gtr7,99.176%;KL3_12_wzy,99.678%;KL3_13_gtr8,98.841%;KL3_14_gtr9,98.913%;KL3_15_itrA2,99.517%;KL3_16_galU,98.63%;KL3_17_ugd,99.287%;KL3_18_gpi,99.641%;KL3_19_gne1,100.0%;KL3_20_pgm,99.344%		0		0 / 20 (0%)		0
ERR246942	9119_6#71	DR44308	oxaAb	KL3	KL3	Very high		1	0.9883	+1 bp	20 / 20 (100%)	KL3_01_wzc,99.863%;KL3_02_wzb,100.0%;KL3_03_wza,99.732%;KL3_04_gna,99.769%;KL3_05_dgaA,100.0%;KL3_06_dgaB,100.0%;KL3_07_dgaC,98.889%;KL3_08_wzx,95.122%;KL3_09_atr2,100.0%;KL3_10_gtr6,100.0%;KL3_11_gtr7,99.176%;KL3_12_wzy,99.678%;KL3_13_gtr8,98.841%;KL3_14_gtr9,98.913%;KL3_15_itrA2,99.517%;KL3_16_galU,98.63%;KL3_17_ugd,99.287%;KL3_18_gpi,99.641%;KL3_19_gne1,100.0%;KL3_20_pgm,99.344%		0		0 / 20 (0%)		0
ERR249223	9179_4#11	D97	oxaAb	KL2	KL2	Very high		1	1	0 bp	22 / 22 (100%)	KL2_01_wzc,100.0%;KL2_02_wzb,100.0%;KL2_03_wza,100.0%;KL2_04_gna,100.0%;KL2_05_psaA,99.7%;KL2_06_psaB,100.0%;KL2_07_psaC,100.0%;KL2_08_psaD,100.0%;KL2_09_psaE,100.0%;KL2_10_psaF,100.0%;KL2_11_wzx,100.0%;KL2_12_kpsS1,100.0%;KL2_13_wzy,100.0%;KL2_14_gtr3,100.0%;KL2_15_gtr4,100.0%;KL2_16_gtr5,100.0%;KL2_17_itrA2,100.0%;KL2_18_galU,100.0%;KL2_19_ugd,100.0%;KL2_20_gpi,100.0%;KL2_21_gne1,100.0%;KL2_22_…		0		0 / 22 (0%)		0
ERR246880	9119_6#9	TTSH 41 POST	oxaAb	KL17	KL17	Very high		1	0.9999	0 bp	18 / 18 (100%)	KL17_01_wzc,100.0%;KL17_02_wzb,100.0%;KL17_03_wza,100.0%;KL17_04_gna,100.0%;KL17_05_gne2,100.0%;KL17_06_wzx,100.0%;KL17_07_alt1,100.0%;KL17_08_gtr39,100.0%;KL17_09_wzy,100.0%;KL17_10_gtr40,100.0%;KL17_11_itrA1,100.0%;KL17_12_qhbC,100.0%;KL17_13_qhbB,100.0%;KL17_14_gdr,100.0%;KL17_15_galU,99.624%;KL17_16_ugd,100.0%;KL17_17_gpi,100.0%;KL17_18_pgm,100.0%		0		0 / 18 (0%)		0
ERR246965	9119_6#94	DB41318	oxaAb	KL2	KL2	Very high		1	0.9999	0 bp	22 / 22 (100%)	KL2_01_wzc,99.863%;KL2_02_wzb,100.0%;KL2_03_wza,100.0%;KL2_04_gna,100.0%;KL2_05_psaA,99.7%;KL2_06_psaB,100.0%;KL2_07_psaC,100.0%;KL2_08_psaD,100.0%;KL2_09_psaE,100.0%;KL2_10_psaF,100.0%;KL2_11_wzx,100.0%;KL2_12_kpsS1,100.0%;KL2_13_wzy,100.0%;KL2_14_gtr3,100.0%;KL2_15_gtr4,100.0%;KL2_16_gtr5,100.0%;KL2_17_itrA2,100.0%;KL2_18_galU,100.0%;KL2_19_ugd,100.0%;KL2_20_gpi,100.0%;KL2_21_gne1,100.0%;KL2_22…		0		0 / 22 (0%)		0
ERR246964	9119_6#93	8060700797	oxaAb	KL2	KL2	Very high		1	1	0 bp	22 / 22 (100%)	KL2_01_wzc,100.0%;KL2_02_wzb,100.0%;KL2_03_wza,100.0%;KL2_04_gna,100.0%;KL2_05_psaA,99.7%;KL2_06_psaB,100.0%;KL2_07_psaC,100.0%;KL2_08_psaD,100.0%;KL2_09_psaE,100.0%;KL2_10_psaF,100.0%;KL2_11_wzx,100.0%;KL2_12_kpsS1,100.0%;KL2_13_wzy,100.0%;KL2_14_gtr3,100.0%;KL2_15_gtr4,100.0%;KL2_16_gtr5,100.0%;KL2_17_itrA2,100.0%;KL2_18_galU,100.0%;KL2_19_ugd,100.0%;KL2_20_gpi,100.0%;KL2_21_gne1,100.0%;KL2_22_…		0		0 / 22 (0%)		0
ERR246963	9119_6#92	7043159460	oxaAb	KL2	KL2	Very high		1	1	0 bp	22 / 22 (100%)	KL2_01_wzc,100.0%;KL2_02_wzb,100.0%;KL2_03_wza,100.0%;KL2_04_gna,100.0%;KL2_05_psaA,99.7%;KL2_06_psaB,100.0%;KL2_07_psaC,100.0%;KL2_08_psaD,100.0%;KL2_09_psaE,100.0%;KL2_10_psaF,100.0%;KL2_11_wzx,100.0%;KL2_12_kpsS1,100.0%;KL2_13_wzy,100.0%;KL2_14_gtr3,100.0%;KL2_15_gtr4,100.0%;KL2_16_gtr5,100.0%;KL2_17_itrA2,100.0%;KL2_18_galU,100.0%;KL2_19_ugd,100.0%;KL2_20_gpi,100.0%;KL2_21_gne1,100.0%;KL2_22_…		0		0 / 22 (0%)		0
ERR246877	9119_6#6	8070144323	oxaAb	KL2	KL2	Very high		1	1	0 bp	22 / 22 (100%)	KL2_01_wzc,100.0%;KL2_02_wzb,100.0%;KL2_03_wza,100.0%;KL2_04_gna,100.0%;KL2_05_psaA,99.7%;KL2_06_psaB,100.0%;KL2_07_psaC,100.0%;KL2_08_psaD,100.0%;KL2_09_psaE,100.0%;KL2_10_psaF,100.0%;KL2_11_wzx,100.0%;KL2_12_kpsS1,100.0%;KL2_13_wzy,100.0%;KL2_14_gtr3,100.0%;KL2_15_gtr4,100.0%;KL2_16_gtr5,100.0%;KL2_17_itrA2,100.0%;KL2_18_galU,100.0%;KL2_19_ugd,100.0%;KL2_20_gpi,100.0%;KL2_21_gne1,100.0%;KL2_22_…		0		0 / 22 (0%)		0
ERR249229	9179_4#17	H1	oxaAb	KL2	KL2	Very high		1	1	0 bp	22 / 22 (100%)	KL2_01_wzc,100.0%;KL2_02_wzb,100.0%;KL2_03_wza,100.0%;KL2_04_gna,100.0%;KL2_05_psaA,99.7%;KL2_06_psaB,100.0%;KL2_07_psaC,100.0%;KL2_08_psaD,100.0%;KL2_09_psaE,100.0%;KL2_10_psaF,100.0%;KL2_11_wzx,100.0%;KL2_12_kpsS1,100.0%;KL2_13_wzy,100.0%;KL2_14_gtr3,100.0%;KL2_15_gtr4,100.0%;KL2_16_gtr5,100.0%;KL2_17_itrA2,100.0%;KL2_18_galU,100.0%;KL2_19_ugd,100.0%;KL2_20_gpi,100.0%;KL2_21_gne1,100.0%;KL2_22_…		0		0 / 22 (0%)		0
ERR246940	9119_6#69	DB40985	oxaAb	KL52	KL52	Very high	*	1	0.9706	-1 bp	17 / 17 (100%)	KL52_01_wzc,94.672%;KL52_02_wzb,100.0%;KL52_03_wza,99.239%;KL52_04_gna,100.0%;KL52_05_mnaA,100.0%;KL52_06_wzx,99.756%;KL52_07_gtr107,100.0%;KL52_08_wzy,99.709%;KL52_09_gtr108,100.0%;KL52_10_gtr5,99.351%;KL52_11_itrA2,99.517%;KL52_12_galU,100.0%;KL52_13_ugd,99.762%;KL52_14_gpi,96.589%;KL52_15_gne1,98.824%;KL52_16_pgt1,96.091%;KL52_17_pgm,98.249%		0		0 / 17 (0%)		0
ERR246875	9119_6#4	5063-23322	oxaAb	KL7	KL7	Very high		1	1	0 bp	22 / 22 (100%)	KL7_01_wzc,100.0%;KL7_02_wzb,100.0%;KL7_03_wza,100.0%;KL7_04_gna,100.0%;KL7_05_lgaA,100.0%;KL7_06_lgaB,100.0%;KL7_07_lgaC,100.0%;KL7_08_lgaD,100.0%;KL7_09_lgaE,100.0%;KL7_10_lgaF,100.0%;KL7_11_lgaG,100.0%;KL7_12_wzx,100.0%;KL7_13_gtr13,100.0%;KL7_14_wzy,100.0%;KL7_15_gtr14,100.0%;KL7_16_gtr15,100.0%;KL7_17_itrA2,100.0%;KL7_18_galU,100.0%;KL7_19_ugd,100.0%;KL7_20_gpi,100.0%;KL7_21_gne1,100.0%;KL7_…		0		0 / 22 (0%)		0
ERR249257	9179_4#45	H29	oxaAb	KL2	KL2	Very high		1	1	0 bp	22 / 22 (100%)	KL2_01_wzc,100.0%;KL2_02_wzb,100.0%;KL2_03_wza,100.0%;KL2_04_gna,100.0%;KL2_05_psaA,99.7%;KL2_06_psaB,100.0%;KL2_07_psaC,100.0%;KL2_08_psaD,100.0%;KL2_09_psaE,100.0%;KL2_10_psaF,100.0%;KL2_11_wzx,100.0%;KL2_12_kpsS1,100.0%;KL2_13_wzy,100.0%;KL2_14_gtr3,100.0%;KL2_15_gtr4,100.0%;KL2_16_gtr5,100.0%;KL2_17_itrA2,100.0%;KL2_18_galU,100.0%;KL2_19_ugd,100.0%;KL2_20_gpi,100.0%;KL2_21_gne1,100.0%;KL2_22_…		0		0 / 22 (0%)		0
ERR249252	9179_4#40	H24	oxaAb	KL2	KL2	Very high		1	1	0 bp	22 / 22 (100%)	KL2_01_wzc,100.0%;KL2_02_wzb,100.0%;KL2_03_wza,100.0%;KL2_04_gna,100.0%;KL2_05_psaA,99.7%;KL2_06_psaB,100.0%;KL2_07_psaC,100.0%;KL2_08_psaD,100.0%;KL2_09_psaE,100.0%;KL2_10_psaF,100.0%;KL2_11_wzx,100.0%;KL2_12_kpsS1,100.0%;KL2_13_wzy,100.0%;KL2_14_gtr3,100.0%;KL2_15_gtr4,100.0%;KL2_16_gtr5,100.0%;KL2_17_itrA2,100.0%;KL2_18_galU,100.0%;KL2_19_ugd,100.0%;KL2_20_gpi,100.0%;KL2_21_gne1,100.0%;KL2_22_…		0		0 / 22 (0%)		0
ERR249247	9179_4#35	H19	oxaAb	KL2	KL2	Very high		1	1	0 bp	22 / 22 (100%)	KL2_01_wzc,100.0%;KL2_02_wzb,100.0%;KL2_03_wza,100.0%;KL2_04_gna,100.0%;KL2_05_psaA,99.7%;KL2_06_psaB,100.0%;KL2_07_psaC,100.0%;KL2_08_psaD,100.0%;KL2_09_psaE,100.0%;KL2_10_psaF,100.0%;KL2_11_wzx,100.0%;KL2_12_kpsS1,100.0%;KL2_13_wzy,100.0%;KL2_14_gtr3,100.0%;KL2_15_gtr4,100.0%;KL2_16_gtr5,100.0%;KL2_17_itrA2,100.0%;KL2_18_galU,100.0%;KL2_19_ugd,100.0%;KL2_20_gpi,100.0%;KL2_21_gne1,100.0%;KL2_22_…		0		0 / 22 (0%)		0
ERR249245	9179_4#33	H17	oxaAb	KL2	KL2	Very high		1	1	0 bp	22 / 22 (100%)	KL2_01_wzc,100.0%;KL2_02_wzb,100.0%;KL2_03_wza,100.0%;KL2_04_gna,100.0%;KL2_05_psaA,99.7%;KL2_06_psaB,100.0%;KL2_07_psaC,100.0%;KL2_08_psaD,100.0%;KL2_09_psaE,100.0%;KL2_10_psaF,100.0%;KL2_11_wzx,100.0%;KL2_12_kpsS1,100.0%;KL2_13_wzy,100.0%;KL2_14_gtr3,100.0%;KL2_15_gtr4,100.0%;KL2_16_gtr5,100.0%;KL2_17_itrA2,100.0%;KL2_18_galU,100.0%;KL2_19_ugd,100.0%;KL2_20_gpi,100.0%;KL2_21_gne1,100.0%;KL2_22_…		0		0 / 22 (0%)		0
ERR249248	9179_4#36	H20	oxaAb	KL2	KL2	Very high		1	1	0 bp	22 / 22 (100%)	KL2_01_wzc,100.0%;KL2_02_wzb,100.0%;KL2_03_wza,100.0%;KL2_04_gna,100.0%;KL2_05_psaA,99.7%;KL2_06_psaB,100.0%;KL2_07_psaC,100.0%;KL2_08_psaD,100.0%;KL2_09_psaE,100.0%;KL2_10_psaF,100.0%;KL2_11_wzx,100.0%;KL2_12_kpsS1,100.0%;KL2_13_wzy,100.0%;KL2_14_gtr3,100.0%;KL2_15_gtr4,100.0%;KL2_16_gtr5,100.0%;KL2_17_itrA2,100.0%;KL2_18_galU,100.0%;KL2_19_ugd,100.0%;KL2_20_gpi,100.0%;KL2_21_gne1,100.0%;KL2_22_…		0		0 / 22 (0%)		0
ERR249243	9179_4#31	H15	oxaAb	KL2	KL2	Very high		1	1	0 bp	22 / 22 (100%)	KL2_01_wzc,100.0%;KL2_02_wzb,100.0%;KL2_03_wza,100.0%;KL2_04_gna,100.0%;KL2_05_psaA,99.7%;KL2_06_psaB,100.0%;KL2_07_psaC,100.0%;KL2_08_psaD,100.0%;KL2_09_psaE,100.0%;KL2_10_psaF,100.0%;KL2_11_wzx,100.0%;KL2_12_kpsS1,100.0%;KL2_13_wzy,100.0%;KL2_14_gtr3,100.0%;KL2_15_gtr4,100.0%;KL2_16_gtr5,100.0%;KL2_17_itrA2,100.0%;KL2_18_galU,100.0%;KL2_19_ugd,100.0%;KL2_20_gpi,100.0%;KL2_21_gne1,100.0%;KL2_22_…		0		0 / 22 (0%)		0
ERR249251	9179_4#39	H23	oxaAb	KL2	KL2	Very high		1	1	0 bp	22 / 22 (100%)	KL2_01_wzc,100.0%;KL2_02_wzb,100.0%;KL2_03_wza,100.0%;KL2_04_gna,100.0%;KL2_05_psaA,99.7%;KL2_06_psaB,100.0%;KL2_07_psaC,100.0%;KL2_08_psaD,100.0%;KL2_09_psaE,100.0%;KL2_10_psaF,100.0%;KL2_11_wzx,100.0%;KL2_12_kpsS1,100.0%;KL2_13_wzy,100.0%;KL2_14_gtr3,100.0%;KL2_15_gtr4,100.0%;KL2_16_gtr5,100.0%;KL2_17_itrA2,100.0%;KL2_18_galU,100.0%;KL2_19_ugd,100.0%;KL2_20_gpi,100.0%;KL2_21_gne1,100.0%;KL2_22_…		0		0 / 22 (0%)		0
ERR249250	9179_4#38	H22	oxaAb	KL2	KL2	Very high		1	1	0 bp	22 / 22 (100%)	KL2_01_wzc,100.0%;KL2_02_wzb,100.0%;KL2_03_wza,100.0%;KL2_04_gna,100.0%;KL2_05_psaA,99.7%;KL2_06_psaB,100.0%;KL2_07_psaC,100.0%;KL2_08_psaD,100.0%;KL2_09_psaE,100.0%;KL2_10_psaF,100.0%;KL2_11_wzx,100.0%;KL2_12_kpsS1,100.0%;KL2_13_wzy,100.0%;KL2_14_gtr3,100.0%;KL2_15_gtr4,100.0%;KL2_16_gtr5,100.0%;KL2_17_itrA2,100.0%;KL2_18_galU,100.0%;KL2_19_ugd,100.0%;KL2_20_gpi,100.0%;KL2_21_gne1,100.0%;KL2_22_…		0		0 / 22 (0%)		0
ERR246937	9119_6#66	DM18460	oxaAb	KL6	KL6	Very high		1	0.9999	+1 bp	21 / 21 (100%)	KL6_01_wzc,99.863%;KL6_02_wzb,100.0%;KL6_03_wza,100.0%;KL6_04_gna,100.0%;KL6_05_psaA,100.0%;KL6_06_psaB,100.0%;KL6_07_psaC,100.0%;KL6_08_psaD,100.0%;KL6_09_psaE,100.0%;KL6_10_psaF,100.0%;KL6_11_wzx,100.0%;KL6_12_gtr16,100.0%;KL6_13_wzy,100.0%;KL6_14_gtr17,100.0%;KL6_15_gtr5,100.0%;KL6_16_itrA2,100.0%;KL6_17_galU,100.0%;KL6_18_ugd,100.0%;KL6_19_gpi,100.0%;KL6_20_gne1,100.0%;KL6_21_pgm,100.0%		0		0 / 21 (0%)		0
ERR246936	9119_6#65	253-124	oxaAb	KL2	KL2	Very high		1	1	0 bp	22 / 22 (100%)	KL2_01_wzc,100.0%;KL2_02_wzb,100.0%;KL2_03_wza,100.0%;KL2_04_gna,100.0%;KL2_05_psaA,99.7%;KL2_06_psaB,100.0%;KL2_07_psaC,100.0%;KL2_08_psaD,100.0%;KL2_09_psaE,100.0%;KL2_10_psaF,100.0%;KL2_11_wzx,100.0%;KL2_12_kpsS1,100.0%;KL2_13_wzy,100.0%;KL2_14_gtr3,100.0%;KL2_15_gtr4,100.0%;KL2_16_gtr5,100.0%;KL2_17_itrA2,100.0%;KL2_18_galU,100.0%;KL2_19_ugd,100.0%;KL2_20_gpi,100.0%;KL2_21_gne1,100.0%;KL2_22_…		0		0 / 22 (0%)		0
ERR249216	9179_4#4	WM99a	oxaAb	KL2	KL2	Very high		1	1	0 bp	22 / 22 (100%)	KL2_01_wzc,100.0%;KL2_02_wzb,100.0%;KL2_03_wza,100.0%;KL2_04_gna,100.0%;KL2_05_psaA,99.7%;KL2_06_psaB,100.0%;KL2_07_psaC,100.0%;KL2_08_psaD,100.0%;KL2_09_psaE,100.0%;KL2_10_psaF,100.0%;KL2_11_wzx,100.0%;KL2_12_kpsS1,100.0%;KL2_13_wzy,100.0%;KL2_14_gtr3,100.0%;KL2_15_gtr4,100.0%;KL2_16_gtr5,100.0%;KL2_17_itrA2,100.0%;KL2_18_galU,100.0%;KL2_19_ugd,100.0%;KL2_20_gpi,100.0%;KL2_21_gne1,100.0%;KL2_22_…		0		0 / 22 (0%)		0
ERR249268	9179_4#56	H41	oxaAb	KL2	KL2	Very high		1	0.9999	-3 bp	22 / 22 (100%)	KL2_01_wzc,99.863%;KL2_02_wzb,100.0%;KL2_03_wza,100.0%;KL2_04_gna,100.0%;KL2_05_psaA,100.0%;KL2_06_psaB,100.0%;KL2_07_psaC,100.0%;KL2_08_psaD,100.0%;KL2_09_psaE,100.0%;KL2_10_psaF,100.0%;KL2_11_wzx,100.0%;KL2_12_kpsS1,100.0%;KL2_13_wzy,100.0%;KL2_14_gtr3,100.0%;KL2_15_gtr4,100.0%;KL2_16_gtr5,100.0%;KL2_17_itrA2,100.0%;KL2_18_galU,100.0%;KL2_19_ugd,100.0%;KL2_20_gpi,100.0%;KL2_21_gne1,100.0%;KL2_2…		0		0 / 22 (0%)		0
ERR249270	9179_4#58	I2	oxaAb	KL2	KL2	Very high		1	1	0 bp	22 / 22 (100%)	KL2_01_wzc,100.0%;KL2_02_wzb,100.0%;KL2_03_wza,100.0%;KL2_04_gna,100.0%;KL2_05_psaA,99.7%;KL2_06_psaB,100.0%;KL2_07_psaC,100.0%;KL2_08_psaD,100.0%;KL2_09_psaE,100.0%;KL2_10_psaF,100.0%;KL2_11_wzx,100.0%;KL2_12_kpsS1,100.0%;KL2_13_wzy,100.0%;KL2_14_gtr3,100.0%;KL2_15_gtr4,100.0%;KL2_16_gtr5,100.0%;KL2_17_itrA2,100.0%;KL2_18_galU,100.0%;KL2_19_ugd,100.0%;KL2_20_gpi,100.0%;KL2_21_gne1,100.0%;KL2_22_…		0		0 / 22 (0%)		0
ERR249271	9179_4#59	I3	oxaAb	KL2	KL2	Very high		1	1	0 bp	22 / 22 (100%)	KL2_01_wzc,100.0%;KL2_02_wzb,100.0%;KL2_03_wza,100.0%;KL2_04_gna,100.0%;KL2_05_psaA,99.7%;KL2_06_psaB,100.0%;KL2_07_psaC,100.0%;KL2_08_psaD,100.0%;KL2_09_psaE,100.0%;KL2_10_psaF,100.0%;KL2_11_wzx,100.0%;KL2_12_kpsS1,100.0%;KL2_13_wzy,100.0%;KL2_14_gtr3,100.0%;KL2_15_gtr4,100.0%;KL2_16_gtr5,100.0%;KL2_17_itrA2,100.0%;KL2_18_galU,100.0%;KL2_19_ugd,100.0%;KL2_20_gpi,100.0%;KL2_21_gne1,100.0%;KL2_22_…		0		0 / 22 (0%)		0
ERR249274	9179_4#62	I6	oxaAb	KL2	KL2	Very high		1	1	0 bp	22 / 22 (100%)	KL2_01_wzc,100.0%;KL2_02_wzb,100.0%;KL2_03_wza,100.0%;KL2_04_gna,100.0%;KL2_05_psaA,99.7%;KL2_06_psaB,100.0%;KL2_07_psaC,100.0%;KL2_08_psaD,100.0%;KL2_09_psaE,100.0%;KL2_10_psaF,100.0%;KL2_11_wzx,100.0%;KL2_12_kpsS1,100.0%;KL2_13_wzy,100.0%;KL2_14_gtr3,100.0%;KL2_15_gtr4,100.0%;KL2_16_gtr5,100.0%;KL2_17_itrA2,100.0%;KL2_18_galU,100.0%;KL2_19_ugd,100.0%;KL2_20_gpi,100.0%;KL2_21_gne1,100.0%;KL2_22_…		0		0 / 22 (0%)		0
ERR249269	9179_4#57	I1	oxaAb	KL2	KL2	Very high		1	1	0 bp	22 / 22 (100%)	KL2_01_wzc,100.0%;KL2_02_wzb,100.0%;KL2_03_wza,100.0%;KL2_04_gna,100.0%;KL2_05_psaA,99.7%;KL2_06_psaB,100.0%;KL2_07_psaC,100.0%;KL2_08_psaD,100.0%;KL2_09_psaE,100.0%;KL2_10_psaF,100.0%;KL2_11_wzx,100.0%;KL2_12_kpsS1,100.0%;KL2_13_wzy,100.0%;KL2_14_gtr3,100.0%;KL2_15_gtr4,100.0%;KL2_16_gtr5,100.0%;KL2_17_itrA2,100.0%;KL2_18_galU,100.0%;KL2_19_ugd,100.0%;KL2_20_gpi,100.0%;KL2_21_gne1,100.0%;KL2_22_…		0		0 / 22 (0%)		0
ERR249275	9179_4#63	I7	oxaAb	KL2	KL2	Very high		1	0.9999	0 bp	22 / 22 (100%)	KL2_01_wzc,99.588%;KL2_02_wzb,100.0%;KL2_03_wza,100.0%;KL2_04_gna,100.0%;KL2_05_psaA,100.0%;KL2_06_psaB,100.0%;KL2_07_psaC,100.0%;KL2_08_psaD,100.0%;KL2_09_psaE,100.0%;KL2_10_psaF,100.0%;KL2_11_wzx,100.0%;KL2_12_kpsS1,100.0%;KL2_13_wzy,100.0%;KL2_14_gtr3,100.0%;KL2_15_gtr4,100.0%;KL2_16_gtr5,100.0%;KL2_17_itrA2,100.0%;KL2_18_galU,100.0%;KL2_19_ugd,100.0%;KL2_20_gpi,100.0%;KL2_21_gne1,100.0%;KL2_2…		0		0 / 22 (0%)		0
ERR249217	9179_4#5	WM00	oxaAb	KL2	KL2	Very high		1	1	0 bp	22 / 22 (100%)	KL2_01_wzc,100.0%;KL2_02_wzb,100.0%;KL2_03_wza,100.0%;KL2_04_gna,100.0%;KL2_05_psaA,99.7%;KL2_06_psaB,100.0%;KL2_07_psaC,100.0%;KL2_08_psaD,100.0%;KL2_09_psaE,100.0%;KL2_10_psaF,100.0%;KL2_11_wzx,100.0%;KL2_12_kpsS1,100.0%;KL2_13_wzy,100.0%;KL2_14_gtr3,100.0%;KL2_15_gtr4,100.0%;KL2_16_gtr5,100.0%;KL2_17_itrA2,100.0%;KL2_18_galU,100.0%;KL2_19_ugd,100.0%;KL2_20_gpi,100.0%;KL2_21_gne1,100.0%;KL2_22_…		0		0 / 22 (0%)		0
ERR249286	9179_4#74	I19	oxaAb	KL2	KL2	Very high		1	1	0 bp	22 / 22 (100%)	KL2_01_wzc,100.0%;KL2_02_wzb,100.0%;KL2_03_wza,100.0%;KL2_04_gna,100.0%;KL2_05_psaA,99.7%;KL2_06_psaB,100.0%;KL2_07_psaC,100.0%;KL2_08_psaD,100.0%;KL2_09_psaE,100.0%;KL2_10_psaF,100.0%;KL2_11_wzx,100.0%;KL2_12_kpsS1,100.0%;KL2_13_wzy,100.0%;KL2_14_gtr3,100.0%;KL2_15_gtr4,100.0%;KL2_16_gtr5,100.0%;KL2_17_itrA2,100.0%;KL2_18_galU,100.0%;KL2_19_ugd,100.0%;KL2_20_gpi,100.0%;KL2_21_gne1,100.0%;KL2_22_…		0		0 / 22 (0%)		0
ERR249287	9179_4#75	I20	oxaAb	KL2	KL2	Very high		1	1	0 bp	22 / 22 (100%)	KL2_01_wzc,100.0%;KL2_02_wzb,100.0%;KL2_03_wza,100.0%;KL2_04_gna,100.0%;KL2_05_psaA,99.7%;KL2_06_psaB,100.0%;KL2_07_psaC,100.0%;KL2_08_psaD,100.0%;KL2_09_psaE,100.0%;KL2_10_psaF,100.0%;KL2_11_wzx,100.0%;KL2_12_kpsS1,100.0%;KL2_13_wzy,100.0%;KL2_14_gtr3,100.0%;KL2_15_gtr4,100.0%;KL2_16_gtr5,100.0%;KL2_17_itrA2,100.0%;KL2_18_galU,100.0%;KL2_19_ugd,100.0%;KL2_20_gpi,100.0%;KL2_21_gne1,100.0%;KL2_22_…		0		0 / 22 (0%)		0
ERR249284	9179_4#72	I16	oxaAb	KL2	KL2	Very high		1	1	0 bp	22 / 22 (100%)	KL2_01_wzc,100.0%;KL2_02_wzb,100.0%;KL2_03_wza,100.0%;KL2_04_gna,100.0%;KL2_05_psaA,99.7%;KL2_06_psaB,100.0%;KL2_07_psaC,100.0%;KL2_08_psaD,100.0%;KL2_09_psaE,100.0%;KL2_10_psaF,100.0%;KL2_11_wzx,100.0%;KL2_12_kpsS1,100.0%;KL2_13_wzy,100.0%;KL2_14_gtr3,100.0%;KL2_15_gtr4,100.0%;KL2_16_gtr5,100.0%;KL2_17_itrA2,100.0%;KL2_18_galU,100.0%;KL2_19_ugd,100.0%;KL2_20_gpi,100.0%;KL2_21_gne1,100.0%;KL2_22_…		0		0 / 22 (0%)		0
ERR249292	9179_4#80	J5	oxaAb	KL1	KL1	Very high		1	1	0 bp	18 / 18 (100%)	KL1_01_wzc,100.0%;KL1_02_wzb,100.0%;KL1_03_wza,100.0%;KL1_04_gna,100.0%;KL1_05_gne2,100.0%;KL1_06_wzx,100.0%;KL1_07_gtr1,100.0%;KL1_08_wzy,99.741%;KL1_09_atr1,100.0%;KL1_10_gtr2,100.0%;KL1_11_itrA1,100.0%;KL1_12_qhbA,100.0%;KL1_13_qhbB,100.0%;KL1_14_gdr,100.0%;KL1_15_galU,100.0%;KL1_16_ugd,100.0%;KL1_17_gpi,100.0%;KL1_18_pgm,100.0%		0		0 / 18 (0%)		0
ERR249291	9179_4#79	J4	oxaAb	KL1	KL1	Very high		1	1	0 bp	18 / 18 (100%)	KL1_01_wzc,100.0%;KL1_02_wzb,100.0%;KL1_03_wza,100.0%;KL1_04_gna,100.0%;KL1_05_gne2,100.0%;KL1_06_wzx,100.0%;KL1_07_gtr1,100.0%;KL1_08_wzy,99.741%;KL1_09_atr1,100.0%;KL1_10_gtr2,100.0%;KL1_11_itrA1,100.0%;KL1_12_qhbA,100.0%;KL1_13_qhbB,100.0%;KL1_14_gdr,100.0%;KL1_15_galU,100.0%;KL1_16_ugd,100.0%;KL1_17_gpi,100.0%;KL1_18_pgm,100.0%		0		0 / 18 (0%)		0
ERR249299	9179_4#87	J16	oxaAb	KL2	KL2	Very high		1	1	0 bp	22 / 22 (100%)	KL2_01_wzc,100.0%;KL2_02_wzb,100.0%;KL2_03_wza,100.0%;KL2_04_gna,100.0%;KL2_05_psaA,99.7%;KL2_06_psaB,100.0%;KL2_07_psaC,100.0%;KL2_08_psaD,100.0%;KL2_09_psaE,100.0%;KL2_10_psaF,100.0%;KL2_11_wzx,100.0%;KL2_12_kpsS1,100.0%;KL2_13_wzy,100.0%;KL2_14_gtr3,100.0%;KL2_15_gtr4,100.0%;KL2_16_gtr5,100.0%;KL2_17_itrA2,100.0%;KL2_18_galU,100.0%;KL2_19_ugd,100.0%;KL2_20_gpi,100.0%;KL2_21_gne1,100.0%;KL2_22_…		0		0 / 22 (0%)		0
ERR249293	9179_4#81	J6	oxaAb	KL1	KL1	Very high		1	1	0 bp	18 / 18 (100%)	KL1_01_wzc,100.0%;KL1_02_wzb,100.0%;KL1_03_wza,100.0%;KL1_04_gna,100.0%;KL1_05_gne2,100.0%;KL1_06_wzx,100.0%;KL1_07_gtr1,100.0%;KL1_08_wzy,99.741%;KL1_09_atr1,100.0%;KL1_10_gtr2,100.0%;KL1_11_itrA1,100.0%;KL1_12_qhbA,100.0%;KL1_13_qhbB,100.0%;KL1_14_gdr,100.0%;KL1_15_galU,100.0%;KL1_16_ugd,100.0%;KL1_17_gpi,100.0%;KL1_18_pgm,100.0%		0		0 / 18 (0%)		0
ERR249219	9179_4#7	D108	oxaAb	KL1	KL1	Very high		1	1	0 bp	18 / 18 (100%)	KL1_01_wzc,100.0%;KL1_02_wzb,100.0%;KL1_03_wza,100.0%;KL1_04_gna,100.0%;KL1_05_gne2,100.0%;KL1_06_wzx,100.0%;KL1_07_gtr1,100.0%;KL1_08_wzy,100.0%;KL1_09_atr1,100.0%;KL1_10_gtr2,100.0%;KL1_11_itrA1,100.0%;KL1_12_qhbA,100.0%;KL1_13_qhbB,100.0%;KL1_14_gdr,100.0%;KL1_15_galU,100.0%;KL1_16_ugd,100.0%;KL1_17_gpi,99.82%;KL1_18_pgm,100.0%		0		0 / 18 (0%)		0
ERR249290	9179_4#78	J3	oxaAb	KL1	KL1	Very high		1	1	0 bp	18 / 18 (100%)	KL1_01_wzc,100.0%;KL1_02_wzb,100.0%;KL1_03_wza,100.0%;KL1_04_gna,100.0%;KL1_05_gne2,100.0%;KL1_06_wzx,100.0%;KL1_07_gtr1,100.0%;KL1_08_wzy,99.741%;KL1_09_atr1,100.0%;KL1_10_gtr2,100.0%;KL1_11_itrA1,100.0%;KL1_12_qhbA,100.0%;KL1_13_qhbB,100.0%;KL1_14_gdr,100.0%;KL1_15_galU,100.0%;KL1_16_ugd,100.0%;KL1_17_gpi,100.0%;KL1_18_pgm,100.0%		0		0 / 18 (0%)		0
ERR263707	9262_1#17	K20	oxaAb	KL2	KL2	Very high		1	1	0 bp	22 / 22 (100%)	KL2_01_wzc,100.0%;KL2_02_wzb,100.0%;KL2_03_wza,100.0%;KL2_04_gna,100.0%;KL2_05_psaA,99.7%;KL2_06_psaB,100.0%;KL2_07_psaC,100.0%;KL2_08_psaD,100.0%;KL2_09_psaE,100.0%;KL2_10_psaF,100.0%;KL2_11_wzx,100.0%;KL2_12_kpsS1,100.0%;KL2_13_wzy,100.0%;KL2_14_gtr3,100.0%;KL2_15_gtr4,100.0%;KL2_16_gtr5,100.0%;KL2_17_itrA2,100.0%;KL2_18_galU,100.0%;KL2_19_ugd,100.0%;KL2_20_gpi,100.0%;KL2_21_gne1,100.0%;KL2_22_…		0		0 / 22 (0%)		0
ERR249282	9179_4#70	I14	oxaAb	KL2	KL2	Very high		1	1	0 bp	22 / 22 (100%)	KL2_01_wzc,100.0%;KL2_02_wzb,100.0%;KL2_03_wza,100.0%;KL2_04_gna,100.0%;KL2_05_psaA,99.7%;KL2_06_psaB,100.0%;KL2_07_psaC,100.0%;KL2_08_psaD,100.0%;KL2_09_psaE,100.0%;KL2_10_psaF,100.0%;KL2_11_wzx,100.0%;KL2_12_kpsS1,100.0%;KL2_13_wzy,100.0%;KL2_14_gtr3,100.0%;KL2_15_gtr4,100.0%;KL2_16_gtr5,100.0%;KL2_17_itrA2,100.0%;KL2_18_galU,100.0%;KL2_19_ugd,100.0%;KL2_20_gpi,100.0%;KL2_21_gne1,100.0%;KL2_22_…		0		0 / 22 (0%)		0
ERR249305	9179_4#93	J22	oxaAb	KL2	KL2	Very high		1	1	0 bp	22 / 22 (100%)	KL2_01_wzc,100.0%;KL2_02_wzb,100.0%;KL2_03_wza,100.0%;KL2_04_gna,100.0%;KL2_05_psaA,99.7%;KL2_06_psaB,100.0%;KL2_07_psaC,100.0%;KL2_08_psaD,100.0%;KL2_09_psaE,100.0%;KL2_10_psaF,100.0%;KL2_11_wzx,100.0%;KL2_12_kpsS1,100.0%;KL2_13_wzy,100.0%;KL2_14_gtr3,100.0%;KL2_15_gtr4,100.0%;KL2_16_gtr5,100.0%;KL2_17_itrA2,100.0%;KL2_18_galU,100.0%;KL2_19_ugd,100.0%;KL2_20_gpi,100.0%;KL2_21_gne1,100.0%;KL2_22_…		0		0 / 22 (0%)		0
ERR249302	9179_4#90	J19	oxaAb	KL2	KL2	Very high		1	1	0 bp	22 / 22 (100%)	KL2_01_wzc,100.0%;KL2_02_wzb,100.0%;KL2_03_wza,100.0%;KL2_04_gna,100.0%;KL2_05_psaA,99.7%;KL2_06_psaB,100.0%;KL2_07_psaC,100.0%;KL2_08_psaD,100.0%;KL2_09_psaE,100.0%;KL2_10_psaF,100.0%;KL2_11_wzx,100.0%;KL2_12_kpsS1,100.0%;KL2_13_wzy,100.0%;KL2_14_gtr3,100.0%;KL2_15_gtr4,100.0%;KL2_16_gtr5,100.0%;KL2_17_itrA2,100.0%;KL2_18_galU,100.0%;KL2_19_ugd,100.0%;KL2_20_gpi,100.0%;KL2_21_gne1,100.0%;KL2_22_…		0		0 / 22 (0%)		0
ERR249300	9179_4#88	J17	oxaAb	KL2	KL2	Very high		1	1	0 bp	22 / 22 (100%)	KL2_01_wzc,100.0%;KL2_02_wzb,100.0%;KL2_03_wza,100.0%;KL2_04_gna,100.0%;KL2_05_psaA,99.7%;KL2_06_psaB,100.0%;KL2_07_psaC,100.0%;KL2_08_psaD,100.0%;KL2_09_psaE,100.0%;KL2_10_psaF,100.0%;KL2_11_wzx,100.0%;KL2_12_kpsS1,100.0%;KL2_13_wzy,100.0%;KL2_14_gtr3,100.0%;KL2_15_gtr4,100.0%;KL2_16_gtr5,100.0%;KL2_17_itrA2,100.0%;KL2_18_galU,100.0%;KL2_19_ugd,100.0%;KL2_20_gpi,100.0%;KL2_21_gne1,100.0%;KL2_22_…		0		0 / 22 (0%)		0
ERR249280	9179_4#68	I12	oxaAb	KL2	KL2	Very high		1	1	0 bp	22 / 22 (100%)	KL2_01_wzc,100.0%;KL2_02_wzb,100.0%;KL2_03_wza,100.0%;KL2_04_gna,100.0%;KL2_05_psaA,99.7%;KL2_06_psaB,100.0%;KL2_07_psaC,100.0%;KL2_08_psaD,100.0%;KL2_09_psaE,100.0%;KL2_10_psaF,100.0%;KL2_11_wzx,100.0%;KL2_12_kpsS1,100.0%;KL2_13_wzy,100.0%;KL2_14_gtr3,100.0%;KL2_15_gtr4,100.0%;KL2_16_gtr5,100.0%;KL2_17_itrA2,100.0%;KL2_18_galU,100.0%;KL2_19_ugd,100.0%;KL2_20_gpi,100.0%;KL2_21_gne1,100.0%;KL2_22_…		0		0 / 22 (0%)		0
ERR263691	9262_1#1	K4	oxaAb	KL2	KL2	Very high		1	0.9853	-2 bp	22 / 22 (100%)	KL2_01_wzc,99.863%;KL2_02_wzb,99.301%;KL2_03_wza,100.0%;KL2_04_gna,99.059%;KL2_05_psaA,99.099%;KL2_06_psaB,98.708%;KL2_07_psaC,97.835%;KL2_08_psaD,98.634%;KL2_09_psaE,99.419%;KL2_10_psaF,100.0%;KL2_11_wzx,100.0%;KL2_12_kpsS1,100.0%;KL2_13_wzy,99.083%;KL2_14_gtr3,98.039%;KL2_15_gtr4,100.0%;KL2_16_gtr5,100.0%;KL2_17_itrA2,99.517%;KL2_18_galU,99.0%;KL2_19_ugd,99.762%;KL2_20_gpi,98.923%;KL2_21_gne1,9…		0		0 / 22 (0%)		0
ERR263706	9262_1#16	K19	oxaAb	KL2	KL2	Very high		1	1	0 bp	22 / 22 (100%)	KL2_01_wzc,100.0%;KL2_02_wzb,100.0%;KL2_03_wza,100.0%;KL2_04_gna,100.0%;KL2_05_psaA,99.7%;KL2_06_psaB,100.0%;KL2_07_psaC,100.0%;KL2_08_psaD,100.0%;KL2_09_psaE,100.0%;KL2_10_psaF,100.0%;KL2_11_wzx,100.0%;KL2_12_kpsS1,100.0%;KL2_13_wzy,100.0%;KL2_14_gtr3,100.0%;KL2_15_gtr4,100.0%;KL2_16_gtr5,100.0%;KL2_17_itrA2,100.0%;KL2_18_galU,100.0%;KL2_19_ugd,100.0%;KL2_20_gpi,100.0%;KL2_21_gne1,100.0%;KL2_22_…		0		0 / 22 (0%)		0
ERR263705	9262_1#15	K18	oxaAb	KL2	KL2	Very high		1	1	0 bp	22 / 22 (100%)	KL2_01_wzc,100.0%;KL2_02_wzb,100.0%;KL2_03_wza,100.0%;KL2_04_gna,100.0%;KL2_05_psaA,99.7%;KL2_06_psaB,100.0%;KL2_07_psaC,100.0%;KL2_08_psaD,100.0%;KL2_09_psaE,100.0%;KL2_10_psaF,100.0%;KL2_11_wzx,100.0%;KL2_12_kpsS1,100.0%;KL2_13_wzy,100.0%;KL2_14_gtr3,100.0%;KL2_15_gtr4,100.0%;KL2_16_gtr5,100.0%;KL2_17_itrA2,100.0%;KL2_18_galU,100.0%;KL2_19_ugd,100.0%;KL2_20_gpi,100.0%;KL2_21_gne1,100.0%;KL2_22_…		0		0 / 22 (0%)		0
ERR263704	9262_1#14	K17	oxaAb	KL6	KL6	Very high		1	0.9999	+1 bp	21 / 21 (100%)	KL6_01_wzc,99.863%;KL6_02_wzb,100.0%;KL6_03_wza,100.0%;KL6_04_gna,100.0%;KL6_05_psaA,100.0%;KL6_06_psaB,100.0%;KL6_07_psaC,100.0%;KL6_08_psaD,100.0%;KL6_09_psaE,100.0%;KL6_10_psaF,100.0%;KL6_11_wzx,100.0%;KL6_12_gtr16,100.0%;KL6_13_wzy,100.0%;KL6_14_gtr17,100.0%;KL6_15_gtr5,100.0%;KL6_16_itrA2,100.0%;KL6_17_galU,100.0%;KL6_18_ugd,100.0%;KL6_19_gpi,100.0%;KL6_20_gne1,100.0%;KL6_21_pgm,100.0%		0		0 / 21 (0%)		0
ERR263715	9262_1#25	RBH11-2	oxaAb	KL2	KL2	Very high		1	1	0 bp	22 / 22 (100%)	KL2_01_wzc,100.0%;KL2_02_wzb,100.0%;KL2_03_wza,100.0%;KL2_04_gna,100.0%;KL2_05_psaA,99.7%;KL2_06_psaB,100.0%;KL2_07_psaC,100.0%;KL2_08_psaD,100.0%;KL2_09_psaE,100.0%;KL2_10_psaF,100.0%;KL2_11_wzx,100.0%;KL2_12_kpsS1,100.0%;KL2_13_wzy,100.0%;KL2_14_gtr3,100.0%;KL2_15_gtr4,100.0%;KL2_16_gtr5,100.0%;KL2_17_itrA2,100.0%;KL2_18_galU,100.0%;KL2_19_ugd,100.0%;KL2_20_gpi,100.0%;KL2_21_gne1,100.0%;KL2_22_…		0		0 / 22 (0%)		0
ERR263700	9262_1#10	K13	oxaAb	KL2	KL2	Very high		1	1	0 bp	22 / 22 (100%)	KL2_01_wzc,100.0%;KL2_02_wzb,100.0%;KL2_03_wza,100.0%;KL2_04_gna,100.0%;KL2_05_psaA,99.7%;KL2_06_psaB,100.0%;KL2_07_psaC,100.0%;KL2_08_psaD,100.0%;KL2_09_psaE,100.0%;KL2_10_psaF,100.0%;KL2_11_wzx,100.0%;KL2_12_kpsS1,100.0%;KL2_13_wzy,100.0%;KL2_14_gtr3,100.0%;KL2_15_gtr4,100.0%;KL2_16_gtr5,100.0%;KL2_17_itrA2,100.0%;KL2_18_galU,100.0%;KL2_19_ugd,100.0%;KL2_20_gpi,100.0%;KL2_21_gne1,100.0%;KL2_22_…		0		0 / 22 (0%)		0
ERR249303	9179_4#91	J20	oxaAb	KL2	KL2	Very high		1	1	0 bp	22 / 22 (100%)	KL2_01_wzc,100.0%;KL2_02_wzb,100.0%;KL2_03_wza,100.0%;KL2_04_gna,100.0%;KL2_05_psaA,99.7%;KL2_06_psaB,100.0%;KL2_07_psaC,100.0%;KL2_08_psaD,100.0%;KL2_09_psaE,100.0%;KL2_10_psaF,100.0%;KL2_11_wzx,100.0%;KL2_12_kpsS1,100.0%;KL2_13_wzy,100.0%;KL2_14_gtr3,100.0%;KL2_15_gtr4,100.0%;KL2_16_gtr5,100.0%;KL2_17_itrA2,100.0%;KL2_18_galU,100.0%;KL2_19_ugd,100.0%;KL2_20_gpi,100.0%;KL2_21_gne1,100.0%;KL2_22_…		0		0 / 22 (0%)		0
ERR263703	9262_1#13	K16	oxaAb	KL2	KL2	Very high		1	1	0 bp	22 / 22 (100%)	KL2_01_wzc,100.0%;KL2_02_wzb,100.0%;KL2_03_wza,100.0%;KL2_04_gna,100.0%;KL2_05_psaA,99.7%;KL2_06_psaB,100.0%;KL2_07_psaC,100.0%;KL2_08_psaD,100.0%;KL2_09_psaE,100.0%;KL2_10_psaF,100.0%;KL2_11_wzx,100.0%;KL2_12_kpsS1,100.0%;KL2_13_wzy,100.0%;KL2_14_gtr3,100.0%;KL2_15_gtr4,100.0%;KL2_16_gtr5,100.0%;KL2_17_itrA2,100.0%;KL2_18_galU,100.0%;KL2_19_ugd,100.0%;KL2_20_gpi,100.0%;KL2_21_gne1,100.0%;KL2_22_…		0		0 / 22 (0%)		0
ERR249220	9179_4#8	D92	oxaAb	KL2	KL2	Very high		1	1	0 bp	22 / 22 (100%)	KL2_01_wzc,100.0%;KL2_02_wzb,100.0%;KL2_03_wza,100.0%;KL2_04_gna,100.0%;KL2_05_psaA,99.7%;KL2_06_psaB,100.0%;KL2_07_psaC,100.0%;KL2_08_psaD,100.0%;KL2_09_psaE,100.0%;KL2_10_psaF,100.0%;KL2_11_wzx,100.0%;KL2_12_kpsS1,100.0%;KL2_13_wzy,100.0%;KL2_14_gtr3,100.0%;KL2_15_gtr4,100.0%;KL2_16_gtr5,100.0%;KL2_17_itrA2,100.0%;KL2_18_galU,100.0%;KL2_19_ugd,100.0%;KL2_20_gpi,100.0%;KL2_21_gne1,100.0%;KL2_22_…		0		0 / 22 (0%)		0
ERR263709	9262_1#19	AUS	oxaAb	KL2	KL2	Very high		1	1	0 bp	22 / 22 (100%)	KL2_01_wzc,100.0%;KL2_02_wzb,100.0%;KL2_03_wza,100.0%;KL2_04_gna,100.0%;KL2_05_psaA,99.7%;KL2_06_psaB,100.0%;KL2_07_psaC,100.0%;KL2_08_psaD,100.0%;KL2_09_psaE,100.0%;KL2_10_psaF,100.0%;KL2_11_wzx,100.0%;KL2_12_kpsS1,100.0%;KL2_13_wzy,100.0%;KL2_14_gtr3,100.0%;KL2_15_gtr4,100.0%;KL2_16_gtr5,100.0%;KL2_17_itrA2,100.0%;KL2_18_galU,100.0%;KL2_19_ugd,100.0%;KL2_20_gpi,100.0%;KL2_21_gne1,100.0%;KL2_22_…		0		0 / 22 (0%)		0
ERR263702	9262_1#12	K15	oxaAb	KL2	KL2	Very high		1	1	0 bp	22 / 22 (100%)	KL2_01_wzc,100.0%;KL2_02_wzb,100.0%;KL2_03_wza,100.0%;KL2_04_gna,100.0%;KL2_05_psaA,99.7%;KL2_06_psaB,100.0%;KL2_07_psaC,100.0%;KL2_08_psaD,100.0%;KL2_09_psaE,100.0%;KL2_10_psaF,100.0%;KL2_11_wzx,100.0%;KL2_12_kpsS1,100.0%;KL2_13_wzy,100.0%;KL2_14_gtr3,100.0%;KL2_15_gtr4,100.0%;KL2_16_gtr5,100.0%;KL2_17_itrA2,100.0%;KL2_18_galU,100.0%;KL2_19_ugd,100.0%;KL2_20_gpi,100.0%;KL2_21_gne1,100.0%;KL2_22_…		0		0 / 22 (0%)		0
ERR263712	9262_1#22	RBH19	oxaAb	KL2	KL2	Very high		1	1	0 bp	22 / 22 (100%)	KL2_01_wzc,100.0%;KL2_02_wzb,100.0%;KL2_03_wza,100.0%;KL2_04_gna,100.0%;KL2_05_psaA,99.7%;KL2_06_psaB,100.0%;KL2_07_psaC,100.0%;KL2_08_psaD,100.0%;KL2_09_psaE,100.0%;KL2_10_psaF,100.0%;KL2_11_wzx,100.0%;KL2_12_kpsS1,100.0%;KL2_13_wzy,100.0%;KL2_14_gtr3,100.0%;KL2_15_gtr4,100.0%;KL2_16_gtr5,100.0%;KL2_17_itrA2,100.0%;KL2_18_galU,100.0%;KL2_19_ugd,100.0%;KL2_20_gpi,100.0%;KL2_21_gne1,100.0%;KL2_22_…		0		0 / 22 (0%)		0
ERR263711	9262_1#21	RBH26	oxaAb	KL2	KL2	Very high		1	1	0 bp	22 / 22 (100%)	KL2_01_wzc,100.0%;KL2_02_wzb,100.0%;KL2_03_wza,100.0%;KL2_04_gna,100.0%;KL2_05_psaA,99.7%;KL2_06_psaB,100.0%;KL2_07_psaC,100.0%;KL2_08_psaD,100.0%;KL2_09_psaE,100.0%;KL2_10_psaF,100.0%;KL2_11_wzx,100.0%;KL2_12_kpsS1,100.0%;KL2_13_wzy,100.0%;KL2_14_gtr3,100.0%;KL2_15_gtr4,100.0%;KL2_16_gtr5,100.0%;KL2_17_itrA2,100.0%;KL2_18_galU,100.0%;KL2_19_ugd,100.0%;KL2_20_gpi,100.0%;KL2_21_gne1,100.0%;KL2_22_…		0		0 / 22 (0%)		0
ERR263710	9262_1#20	RBH29	oxaAb	KL2	KL2	Very high		1	1	0 bp	22 / 22 (100%)	KL2_01_wzc,100.0%;KL2_02_wzb,100.0%;KL2_03_wza,100.0%;KL2_04_gna,100.0%;KL2_05_psaA,99.7%;KL2_06_psaB,100.0%;KL2_07_psaC,100.0%;KL2_08_psaD,100.0%;KL2_09_psaE,100.0%;KL2_10_psaF,100.0%;KL2_11_wzx,100.0%;KL2_12_kpsS1,100.0%;KL2_13_wzy,100.0%;KL2_14_gtr3,100.0%;KL2_15_gtr4,100.0%;KL2_16_gtr5,100.0%;KL2_17_itrA2,100.0%;KL2_18_galU,100.0%;KL2_19_ugd,100.0%;KL2_20_gpi,100.0%;KL2_21_gne1,100.0%;KL2_22_…		0		0 / 22 (0%)		0
ERR249301	9179_4#89	J18	oxaAb	KL2	KL2	Very high		1	1	0 bp	22 / 22 (100%)	KL2_01_wzc,100.0%;KL2_02_wzb,100.0%;KL2_03_wza,100.0%;KL2_04_gna,100.0%;KL2_05_psaA,99.7%;KL2_06_psaB,100.0%;KL2_07_psaC,100.0%;KL2_08_psaD,100.0%;KL2_09_psaE,100.0%;KL2_10_psaF,100.0%;KL2_11_wzx,100.0%;KL2_12_kpsS1,100.0%;KL2_13_wzy,100.0%;KL2_14_gtr3,100.0%;KL2_15_gtr4,100.0%;KL2_16_gtr5,100.0%;KL2_17_itrA2,100.0%;KL2_18_galU,100.0%;KL2_19_ugd,100.0%;KL2_20_gpi,100.0%;KL2_21_gne1,100.0%;KL2_22_…		0		0 / 22 (0%)		0
ERR263692	9262_1#2	K5	oxaAb	KL2	KL2	Very high		1	1	0 bp	22 / 22 (100%)	KL2_01_wzc,100.0%;KL2_02_wzb,100.0%;KL2_03_wza,100.0%;KL2_04_gna,100.0%;KL2_05_psaA,99.7%;KL2_06_psaB,100.0%;KL2_07_psaC,100.0%;KL2_08_psaD,100.0%;KL2_09_psaE,100.0%;KL2_10_psaF,100.0%;KL2_11_wzx,100.0%;KL2_12_kpsS1,100.0%;KL2_13_wzy,100.0%;KL2_14_gtr3,100.0%;KL2_15_gtr4,100.0%;KL2_16_gtr5,100.0%;KL2_17_itrA2,100.0%;KL2_18_galU,100.0%;KL2_19_ugd,100.0%;KL2_20_gpi,100.0%;KL2_21_gne1,100.0%;KL2_22_…		0		0 / 22 (0%)		0
ERR263714	9262_1#24	RBH27	oxaAb	KL2	KL2	Very high		1	1	0 bp	22 / 22 (100%)	KL2_01_wzc,100.0%;KL2_02_wzb,100.0%;KL2_03_wza,100.0%;KL2_04_gna,100.0%;KL2_05_psaA,99.7%;KL2_06_psaB,100.0%;KL2_07_psaC,100.0%;KL2_08_psaD,100.0%;KL2_09_psaE,100.0%;KL2_10_psaF,100.0%;KL2_11_wzx,100.0%;KL2_12_kpsS1,100.0%;KL2_13_wzy,100.0%;KL2_14_gtr3,100.0%;KL2_15_gtr4,100.0%;KL2_16_gtr5,100.0%;KL2_17_itrA2,100.0%;KL2_18_galU,100.0%;KL2_19_ugd,100.0%;KL2_20_gpi,100.0%;KL2_21_gne1,100.0%;KL2_22_…		0		0 / 22 (0%)		0
ERR263701	9262_1#11	K14	oxaAb	KL2	KL2	Very high		1	1	0 bp	22 / 22 (100%)	KL2_01_wzc,100.0%;KL2_02_wzb,100.0%;KL2_03_wza,100.0%;KL2_04_gna,100.0%;KL2_05_psaA,99.7%;KL2_06_psaB,100.0%;KL2_07_psaC,100.0%;KL2_08_psaD,100.0%;KL2_09_psaE,100.0%;KL2_10_psaF,100.0%;KL2_11_wzx,100.0%;KL2_12_kpsS1,100.0%;KL2_13_wzy,100.0%;KL2_14_gtr3,100.0%;KL2_15_gtr4,100.0%;KL2_16_gtr5,100.0%;KL2_17_itrA2,100.0%;KL2_18_galU,100.0%;KL2_19_ugd,100.0%;KL2_20_gpi,100.0%;KL2_21_gne1,100.0%;KL2_22_…		0		0 / 22 (0%)		0
ERR249279	9179_4#67	I11	oxaAb	KL2	KL2	Very high		1	1	0 bp	22 / 22 (100%)	KL2_01_wzc,100.0%;KL2_02_wzb,100.0%;KL2_03_wza,100.0%;KL2_04_gna,100.0%;KL2_05_psaA,99.7%;KL2_06_psaB,100.0%;KL2_07_psaC,100.0%;KL2_08_psaD,100.0%;KL2_09_psaE,100.0%;KL2_10_psaF,100.0%;KL2_11_wzx,100.0%;KL2_12_kpsS1,100.0%;KL2_13_wzy,100.0%;KL2_14_gtr3,100.0%;KL2_15_gtr4,100.0%;KL2_16_gtr5,100.0%;KL2_17_itrA2,100.0%;KL2_18_galU,100.0%;KL2_19_ugd,100.0%;KL2_20_gpi,100.0%;KL2_21_gne1,100.0%;KL2_22_…		0		0 / 22 (0%)		0
ERR263722	9262_1#32	316_an	oxaAb	KL58	KL58	Very high		1	0.9995	-1 bp	23 / 23 (100%)	KL58_01_wzc,100.0%;KL58_02_wzb,100.0%;KL58_03_wza,100.0%;KL58_04_gna,99.765%;KL58_05_psaA,99.7%;KL58_06_psaB,100.0%;KL58_07_psaC,100.0%;KL58_08_psaD,100.0%;KL58_09_psaE,100.0%;KL58_10_psaF,100.0%;KL58_11_wzx,100.0%;KL58_12_gtr118,100.0%;KL58_13_wzy,100.0%;KL58_14_gtr8,100.0%;KL58_15_gtr9,100.0%;KL58_16_itrA2,100.0%;KL58_17_galU,99.658%;KL58_18_ugd,100.0%;KL58_19_gpi,100.0%;KL58_20_gne1,100.0%;KL5…		0		0 / 23 (0%)		0
ERR119677	9262_1#29	D15	oxaAb	KL1	KL1	Very high		1	1	0 bp	18 / 18 (100%)	KL1_01_wzc,100.0%;KL1_02_wzb,100.0%;KL1_03_wza,100.0%;KL1_04_gna,100.0%;KL1_05_gne2,100.0%;KL1_06_wzx,100.0%;KL1_07_gtr1,100.0%;KL1_08_wzy,100.0%;KL1_09_atr1,100.0%;KL1_10_gtr2,100.0%;KL1_11_itrA1,100.0%;KL1_12_qhbA,100.0%;KL1_13_qhbB,100.0%;KL1_14_gdr,100.0%;KL1_15_galU,100.0%;KL1_16_ugd,100.0%;KL1_17_gpi,99.82%;KL1_18_pgm,100.0%		0		0 / 18 (0%)		0
ERR263699	9262_1#9	K12	oxaAb	KL2	KL2	Very high		1	1	0 bp	22 / 22 (100%)	KL2_01_wzc,100.0%;KL2_02_wzb,100.0%;KL2_03_wza,100.0%;KL2_04_gna,100.0%;KL2_05_psaA,99.7%;KL2_06_psaB,100.0%;KL2_07_psaC,100.0%;KL2_08_psaD,100.0%;KL2_09_psaE,100.0%;KL2_10_psaF,100.0%;KL2_11_wzx,100.0%;KL2_12_kpsS1,100.0%;KL2_13_wzy,100.0%;KL2_14_gtr3,100.0%;KL2_15_gtr4,100.0%;KL2_16_gtr5,100.0%;KL2_17_itrA2,100.0%;KL2_18_galU,100.0%;KL2_19_ugd,100.0%;KL2_20_gpi,100.0%;KL2_21_gne1,100.0%;KL2_22_…		0		0 / 22 (0%)		0
ERR263698	9262_1#8	K11	oxaAb	KL2	KL2	Very high		1	1	0 bp	22 / 22 (100%)	KL2_01_wzc,100.0%;KL2_02_wzb,100.0%;KL2_03_wza,100.0%;KL2_04_gna,100.0%;KL2_05_psaA,99.7%;KL2_06_psaB,100.0%;KL2_07_psaC,100.0%;KL2_08_psaD,100.0%;KL2_09_psaE,100.0%;KL2_10_psaF,100.0%;KL2_11_wzx,100.0%;KL2_12_kpsS1,100.0%;KL2_13_wzy,100.0%;KL2_14_gtr3,100.0%;KL2_15_gtr4,100.0%;KL2_16_gtr5,100.0%;KL2_17_itrA2,100.0%;KL2_18_galU,100.0%;KL2_19_ugd,100.0%;KL2_20_gpi,100.0%;KL2_21_gne1,100.0%;KL2_22_…		0		0 / 22 (0%)		0
ERR263695	9262_1#5	K8	oxaAb	KL2	KL2	Very high		1	1	0 bp	22 / 22 (100%)	KL2_01_wzc,100.0%;KL2_02_wzb,100.0%;KL2_03_wza,100.0%;KL2_04_gna,100.0%;KL2_05_psaA,99.7%;KL2_06_psaB,100.0%;KL2_07_psaC,100.0%;KL2_08_psaD,100.0%;KL2_09_psaE,100.0%;KL2_10_psaF,100.0%;KL2_11_wzx,100.0%;KL2_12_kpsS1,100.0%;KL2_13_wzy,100.0%;KL2_14_gtr3,100.0%;KL2_15_gtr4,100.0%;KL2_16_gtr5,100.0%;KL2_17_itrA2,100.0%;KL2_18_galU,100.0%;KL2_19_ugd,100.0%;KL2_20_gpi,100.0%;KL2_21_gne1,100.0%;KL2_22_…		0		0 / 22 (0%)		0
ERR263693	9262_1#3	K6	oxaAb	KL2	KL2	Very high		1	1	0 bp	22 / 22 (100%)	KL2_01_wzc,100.0%;KL2_02_wzb,100.0%;KL2_03_wza,100.0%;KL2_04_gna,100.0%;KL2_05_psaA,99.7%;KL2_06_psaB,100.0%;KL2_07_psaC,100.0%;KL2_08_psaD,100.0%;KL2_09_psaE,100.0%;KL2_10_psaF,100.0%;KL2_11_wzx,100.0%;KL2_12_kpsS1,100.0%;KL2_13_wzy,100.0%;KL2_14_gtr3,100.0%;KL2_15_gtr4,100.0%;KL2_16_gtr5,100.0%;KL2_17_itrA2,100.0%;KL2_18_galU,100.0%;KL2_19_ugd,100.0%;KL2_20_gpi,100.0%;KL2_21_gne1,100.0%;KL2_22_…		0		0 / 22 (0%)		0
ERR263696	9262_1#6	K9	oxaAb	KL2	KL2	Very high		1	1	0 bp	22 / 22 (100%)	KL2_01_wzc,100.0%;KL2_02_wzb,100.0%;KL2_03_wza,100.0%;KL2_04_gna,100.0%;KL2_05_psaA,99.7%;KL2_06_psaB,100.0%;KL2_07_psaC,100.0%;KL2_08_psaD,100.0%;KL2_09_psaE,100.0%;KL2_10_psaF,100.0%;KL2_11_wzx,100.0%;KL2_12_kpsS1,100.0%;KL2_13_wzy,100.0%;KL2_14_gtr3,100.0%;KL2_15_gtr4,100.0%;KL2_16_gtr5,100.0%;KL2_17_itrA2,100.0%;KL2_18_galU,100.0%;KL2_19_ugd,100.0%;KL2_20_gpi,100.0%;KL2_21_gne1,100.0%;KL2_22_…		0		0 / 22 (0%)		0
ERR263694	9262_1#4	K7	oxaAb	KL2	KL2	Very high		1	1	0 bp	22 / 22 (100%)	KL2_01_wzc,100.0%;KL2_02_wzb,100.0%;KL2_03_wza,100.0%;KL2_04_gna,100.0%;KL2_05_psaA,99.7%;KL2_06_psaB,100.0%;KL2_07_psaC,100.0%;KL2_08_psaD,100.0%;KL2_09_psaE,100.0%;KL2_10_psaF,100.0%;KL2_11_wzx,100.0%;KL2_12_kpsS1,100.0%;KL2_13_wzy,100.0%;KL2_14_gtr3,100.0%;KL2_15_gtr4,100.0%;KL2_16_gtr5,100.0%;KL2_17_itrA2,100.0%;KL2_18_galU,100.0%;KL2_19_ugd,100.0%;KL2_20_gpi,100.0%;KL2_21_gne1,100.0%;KL2_22_…		0		0 / 22 (0%)		0
ERR263697	9262_1#7	K10	oxaAb	KL2	KL2	Very high		1	1	0 bp	22 / 22 (100%)	KL2_01_wzc,100.0%;KL2_02_wzb,100.0%;KL2_03_wza,100.0%;KL2_04_gna,100.0%;KL2_05_psaA,99.7%;KL2_06_psaB,100.0%;KL2_07_psaC,100.0%;KL2_08_psaD,100.0%;KL2_09_psaE,100.0%;KL2_10_psaF,100.0%;KL2_11_wzx,100.0%;KL2_12_kpsS1,100.0%;KL2_13_wzy,100.0%;KL2_14_gtr3,100.0%;KL2_15_gtr4,100.0%;KL2_16_gtr5,100.0%;KL2_17_itrA2,100.0%;KL2_18_galU,100.0%;KL2_19_ugd,100.0%;KL2_20_gpi,100.0%;KL2_21_gne1,100.0%;KL2_22_…		0		0 / 22 (0%)		0
ERR263727	9262_1#37	350_n	oxaAb	KL58	KL58	Very high		1	0.9995	-1 bp	23 / 23 (100%)	KL58_01_wzc,100.0%;KL58_02_wzb,100.0%;KL58_03_wza,100.0%;KL58_04_gna,99.765%;KL58_05_psaA,99.7%;KL58_06_psaB,100.0%;KL58_07_psaC,100.0%;KL58_08_psaD,100.0%;KL58_09_psaE,100.0%;KL58_10_psaF,100.0%;KL58_11_wzx,100.0%;KL58_12_gtr118,100.0%;KL58_13_wzy,100.0%;KL58_14_gtr8,100.0%;KL58_15_gtr9,100.0%;KL58_16_itrA2,100.0%;KL58_17_galU,99.658%;KL58_18_ugd,100.0%;KL58_19_gpi,100.0%;KL58_20_gne1,100.0%;KL5…		0		0 / 23 (0%)		0
ERR263726	9262_1#36	344_an	oxaAb	KL58	KL58	Very high		1	0.9995	-1 bp	23 / 23 (100%)	KL58_01_wzc,100.0%;KL58_02_wzb,100.0%;KL58_03_wza,100.0%;KL58_04_gna,99.765%;KL58_05_psaA,99.7%;KL58_06_psaB,100.0%;KL58_07_psaC,100.0%;KL58_08_psaD,100.0%;KL58_09_psaE,100.0%;KL58_10_psaF,100.0%;KL58_11_wzx,100.0%;KL58_12_gtr118,100.0%;KL58_13_wzy,100.0%;KL58_14_gtr8,100.0%;KL58_15_gtr9,100.0%;KL58_16_itrA2,100.0%;KL58_17_galU,99.658%;KL58_18_ugd,100.0%;KL58_19_gpi,100.0%;KL58_20_gne1,100.0%;KL5…		0		0 / 23 (0%)		0
ERR263713	9262_1#23	RBH22	oxaAb	KL2	KL2	Very high		1	1	0 bp	22 / 22 (100%)	KL2_01_wzc,100.0%;KL2_02_wzb,100.0%;KL2_03_wza,100.0%;KL2_04_gna,100.0%;KL2_05_psaA,99.7%;KL2_06_psaB,100.0%;KL2_07_psaC,100.0%;KL2_08_psaD,100.0%;KL2_09_psaE,100.0%;KL2_10_psaF,100.0%;KL2_11_wzx,100.0%;KL2_12_kpsS1,100.0%;KL2_13_wzy,100.0%;KL2_14_gtr3,100.0%;KL2_15_gtr4,100.0%;KL2_16_gtr5,100.0%;KL2_17_itrA2,100.0%;KL2_18_galU,100.0%;KL2_19_ugd,100.0%;KL2_20_gpi,100.0%;KL2_21_gne1,100.0%;KL2_22_…		0		0 / 22 (0%)		0
ERR249289	9179_4#77	J2	oxaAb	KL1	KL1	Very high		1	1	0 bp	18 / 18 (100%)	KL1_01_wzc,100.0%;KL1_02_wzb,100.0%;KL1_03_wza,100.0%;KL1_04_gna,100.0%;KL1_05_gne2,100.0%;KL1_06_wzx,100.0%;KL1_07_gtr1,100.0%;KL1_08_wzy,99.741%;KL1_09_atr1,100.0%;KL1_10_gtr2,100.0%;KL1_11_itrA1,100.0%;KL1_12_qhbA,100.0%;KL1_13_qhbB,100.0%;KL1_14_gdr,100.0%;KL1_15_galU,100.0%;KL1_16_ugd,100.0%;KL1_17_gpi,100.0%;KL1_18_pgm,100.0%		0		0 / 18 (0%)		0
ERR249288	9179_4#76	J1	oxaAb	KL1	KL1	Very high		1	1	0 bp	18 / 18 (100%)	KL1_01_wzc,100.0%;KL1_02_wzb,100.0%;KL1_03_wza,100.0%;KL1_04_gna,100.0%;KL1_05_gne2,100.0%;KL1_06_wzx,100.0%;KL1_07_gtr1,100.0%;KL1_08_wzy,99.741%;KL1_09_atr1,100.0%;KL1_10_gtr2,100.0%;KL1_11_itrA1,100.0%;KL1_12_qhbA,100.0%;KL1_13_qhbB,100.0%;KL1_14_gdr,100.0%;KL1_15_galU,100.0%;KL1_16_ugd,100.0%;KL1_17_gpi,100.0%;KL1_18_pgm,100.0%		0		0 / 18 (0%)		0
ERR249304	9179_4#92	J21	oxaAb	KL2	KL2	Very high		1	1	0 bp	22 / 22 (100%)	KL2_01_wzc,100.0%;KL2_02_wzb,100.0%;KL2_03_wza,100.0%;KL2_04_gna,100.0%;KL2_05_psaA,99.7%;KL2_06_psaB,100.0%;KL2_07_psaC,100.0%;KL2_08_psaD,100.0%;KL2_09_psaE,100.0%;KL2_10_psaF,100.0%;KL2_11_wzx,100.0%;KL2_12_kpsS1,100.0%;KL2_13_wzy,100.0%;KL2_14_gtr3,100.0%;KL2_15_gtr4,100.0%;KL2_16_gtr5,100.0%;KL2_17_itrA2,100.0%;KL2_18_galU,100.0%;KL2_19_ugd,100.0%;KL2_20_gpi,100.0%;KL2_21_gne1,100.0%;KL2_22_…		0		0 / 22 (0%)		0
ERR249307	9179_4#95	K2	oxaAb	KL2	KL2	Very high		1	0.9853	-2 bp	22 / 22 (100%)	KL2_01_wzc,99.863%;KL2_02_wzb,99.301%;KL2_03_wza,100.0%;KL2_04_gna,99.059%;KL2_05_psaA,99.099%;KL2_06_psaB,98.708%;KL2_07_psaC,97.835%;KL2_08_psaD,98.634%;KL2_09_psaE,99.419%;KL2_10_psaF,100.0%;KL2_11_wzx,100.0%;KL2_12_kpsS1,100.0%;KL2_13_wzy,99.083%;KL2_14_gtr3,98.039%;KL2_15_gtr4,100.0%;KL2_16_gtr5,100.0%;KL2_17_itrA2,99.517%;KL2_18_galU,99.0%;KL2_19_ugd,99.762%;KL2_20_gpi,98.923%;KL2_21_gne1,9…		0		0 / 22 (0%)		0
ERR249308	9179_4#96	K3	oxaAb	KL2	KL2	Very high		1	0.9853	-2 bp	22 / 22 (100%)	KL2_01_wzc,99.863%;KL2_02_wzb,99.301%;KL2_03_wza,100.0%;KL2_04_gna,99.059%;KL2_05_psaA,99.099%;KL2_06_psaB,98.708%;KL2_07_psaC,97.835%;KL2_08_psaD,98.634%;KL2_09_psaE,99.419%;KL2_10_psaF,100.0%;KL2_11_wzx,100.0%;KL2_12_kpsS1,100.0%;KL2_13_wzy,99.083%;KL2_14_gtr3,98.039%;KL2_15_gtr4,100.0%;KL2_16_gtr5,100.0%;KL2_17_itrA2,99.517%;KL2_18_galU,99.0%;KL2_19_ugd,99.762%;KL2_20_gpi,98.923%;KL2_21_gne1,9…		0		0 / 22 (0%)		0
ERR249306	9179_4#94	K1	oxaAb	KL2	KL2	Very high		1	1	0 bp	22 / 22 (100%)	KL2_01_wzc,100.0%;KL2_02_wzb,100.0%;KL2_03_wza,100.0%;KL2_04_gna,100.0%;KL2_05_psaA,99.7%;KL2_06_psaB,100.0%;KL2_07_psaC,100.0%;KL2_08_psaD,100.0%;KL2_09_psaE,100.0%;KL2_10_psaF,100.0%;KL2_11_wzx,100.0%;KL2_12_kpsS1,100.0%;KL2_13_wzy,100.0%;KL2_14_gtr3,100.0%;KL2_15_gtr4,100.0%;KL2_16_gtr5,100.0%;KL2_17_itrA2,100.0%;KL2_18_galU,100.0%;KL2_19_ugd,100.0%;KL2_20_gpi,100.0%;KL2_21_gne1,100.0%;KL2_22_…		0		0 / 22 (0%)		0
ERR249221	9179_4#9	D93	oxaAb	KL2	KL2	Very high		1	1	0 bp	22 / 22 (100%)	KL2_01_wzc,100.0%;KL2_02_wzb,100.0%;KL2_03_wza,100.0%;KL2_04_gna,100.0%;KL2_05_psaA,99.7%;KL2_06_psaB,100.0%;KL2_07_psaC,100.0%;KL2_08_psaD,100.0%;KL2_09_psaE,100.0%;KL2_10_psaF,100.0%;KL2_11_wzx,100.0%;KL2_12_kpsS1,100.0%;KL2_13_wzy,100.0%;KL2_14_gtr3,100.0%;KL2_15_gtr4,100.0%;KL2_16_gtr5,100.0%;KL2_17_itrA2,100.0%;KL2_18_galU,100.0%;KL2_19_ugd,100.0%;KL2_20_gpi,100.0%;KL2_21_gne1,100.0%;KL2_22_…		0		0 / 22 (0%)		0
ERR263725	9262_1#35	341_c	oxaAb	KL58	KL58	Very high		1	0.9995	-1 bp	23 / 23 (100%)	KL58_01_wzc,100.0%;KL58_02_wzb,100.0%;KL58_03_wza,100.0%;KL58_04_gna,99.765%;KL58_05_psaA,99.7%;KL58_06_psaB,100.0%;KL58_07_psaC,100.0%;KL58_08_psaD,100.0%;KL58_09_psaE,100.0%;KL58_10_psaF,100.0%;KL58_11_wzx,100.0%;KL58_12_gtr118,100.0%;KL58_13_wzy,100.0%;KL58_14_gtr8,100.0%;KL58_15_gtr9,100.0%;KL58_16_itrA2,100.0%;KL58_17_galU,99.658%;KL58_18_ugd,100.0%;KL58_19_gpi,100.0%;KL58_20_gne1,100.0%;KL5…		0		0 / 23 (0%)		0
ERR249225	9179_4#13	D101	oxaAb	KL2	KL2	High	-	1	0.9999	-1 bp	21 / 22 (95.5%)	KL2_01_wzc,100.0%;KL2_02_wzb,100.0%;KL2_03_wza,100.0%;KL2_04_gna,100.0%;KL2_05_psaA,99.7%;KL2_06_psaB,100.0%;KL2_07_psaC,100.0%;KL2_08_psaD,100.0%;KL2_09_psaE,100.0%;KL2_10_psaF,100.0%;KL2_11_wzx,100.0%;KL2_12_kpsS1,100.0%;KL2_14_gtr3,100.0%;KL2_15_gtr4,100.0%;KL2_16_gtr5,100.0%;KL2_17_itrA2,100.0%;KL2_18_galU,100.0%;KL2_19_ugd,100.0%;KL2_20_gpi,100.0%;KL2_21_gne1,100.0%;KL2_22_pgm,100.0%	KL2_13_wzy	0		0 / 22 (0%)		0
ERR263708	9262_1#18	K21	oxaAb	KL2	KL2	High	-	1	0.9999	+1 bp	21 / 22 (95.5%)	KL2_01_wzc,100.0%;KL2_02_wzb,100.0%;KL2_03_wza,100.0%;KL2_04_gna,100.0%;KL2_05_psaA,99.7%;KL2_06_psaB,100.0%;KL2_07_psaC,100.0%;KL2_08_psaD,100.0%;KL2_09_psaE,100.0%;KL2_10_psaF,100.0%;KL2_11_wzx,100.0%;KL2_12_kpsS1,100.0%;KL2_13_wzy,100.0%;KL2_15_gtr4,100.0%;KL2_16_gtr5,100.0%;KL2_17_itrA2,100.0%;KL2_18_galU,100.0%;KL2_19_ugd,100.0%;KL2_20_gpi,100.0%;KL2_21_gne1,100.0%;KL2_22_pgm,100.0%	KL2_14_gtr3	0		0 / 22 (0%)		0
ERR110090	7468_2#83	D86	oxaAb	KL3	KL3	High	-	1	0.9883	0 bp	19 / 20 (95%)	KL3_01_wzc,99.863%;KL3_02_wzb,100.0%;KL3_03_wza,99.732%;KL3_04_gna,99.769%;KL3_05_dgaA,100.0%;KL3_06_dgaB,100.0%;KL3_07_dgaC,98.889%;KL3_08_wzx,95.122%;KL3_09_atr2,100.0%;KL3_11_gtr7,99.176%;KL3_12_wzy,99.678%;KL3_13_gtr8,98.841%;KL3_14_gtr9,98.913%;KL3_15_itrA2,99.517%;KL3_16_galU,98.63%;KL3_17_ugd,99.287%;KL3_18_gpi,99.641%;KL3_19_gne1,100.0%;KL3_20_pgm,99.344%	KL3_10_gtr6	0		0 / 20 (0%)		0
ERR246689	9119_4#10	SP 9	oxaAb	KL3	KL3	High	-	1	0.9883	0 bp	19 / 20 (95%)	KL3_01_wzc,99.863%;KL3_02_wzb,100.0%;KL3_03_wza,99.732%;KL3_04_gna,99.769%;KL3_05_dgaA,100.0%;KL3_06_dgaB,100.0%;KL3_07_dgaC,98.889%;KL3_08_wzx,95.122%;KL3_09_atr2,100.0%;KL3_11_gtr7,99.176%;KL3_12_wzy,99.678%;KL3_13_gtr8,98.841%;KL3_14_gtr9,98.913%;KL3_15_itrA2,99.517%;KL3_16_galU,98.63%;KL3_17_ugd,99.287%;KL3_18_gpi,99.641%;KL3_19_gne1,100.0%;KL3_20_pgm,99.344%	KL3_10_gtr6	0		0 / 20 (0%)		0
ERR246702	9119_4#11	THAC_27	oxaAb	KL3	KL3	High	-	1	0.9883	0 bp	19 / 20 (95%)	KL3_01_wzc,99.863%;KL3_02_wzb,100.0%;KL3_03_wza,99.732%;KL3_04_gna,99.769%;KL3_05_dgaA,100.0%;KL3_06_dgaB,100.0%;KL3_07_dgaC,98.889%;KL3_08_wzx,95.122%;KL3_09_atr2,100.0%;KL3_11_gtr7,99.176%;KL3_12_wzy,99.678%;KL3_13_gtr8,98.841%;KL3_14_gtr9,98.913%;KL3_15_itrA2,99.517%;KL3_16_galU,98.63%;KL3_17_ugd,99.287%;KL3_18_gpi,99.641%;KL3_19_gne1,100.0%;KL3_20_pgm,99.344%	KL3_10_gtr6	0		0 / 20 (0%)		0
ERR246691	9119_4#12	SP 217	oxaAb	KL3	KL3	High	-	1	0.9883	0 bp	19 / 20 (95%)	KL3_01_wzc,99.863%;KL3_02_wzb,100.0%;KL3_03_wza,99.732%;KL3_04_gna,99.769%;KL3_05_dgaA,100.0%;KL3_06_dgaB,100.0%;KL3_07_dgaC,98.889%;KL3_08_wzx,95.122%;KL3_09_atr2,100.0%;KL3_11_gtr7,99.176%;KL3_12_wzy,99.678%;KL3_13_gtr8,98.841%;KL3_14_gtr9,98.913%;KL3_15_itrA2,99.517%;KL3_16_galU,98.63%;KL3_17_ugd,99.287%;KL3_18_gpi,99.641%;KL3_19_gne1,100.0%;KL3_20_pgm,99.344%	KL3_10_gtr6	0		0 / 20 (0%)		0
ERR246681	9119_4#2	SP 5	oxaAb	KL3	KL3	High	-	1	0.9883	0 bp	19 / 20 (95%)	KL3_01_wzc,99.863%;KL3_02_wzb,100.0%;KL3_03_wza,99.732%;KL3_04_gna,99.769%;KL3_05_dgaA,100.0%;KL3_06_dgaB,100.0%;KL3_07_dgaC,98.889%;KL3_08_wzx,95.122%;KL3_09_atr2,100.0%;KL3_11_gtr7,99.176%;KL3_12_wzy,99.678%;KL3_13_gtr8,98.841%;KL3_14_gtr9,98.913%;KL3_15_itrA2,99.517%;KL3_16_galU,98.63%;KL3_17_ugd,99.287%;KL3_18_gpi,99.641%;KL3_19_gne1,100.0%;KL3_20_pgm,99.344%	KL3_10_gtr6	0		0 / 20 (0%)		0
ERR246714	9119_4#35	SP 129	oxaAb	KL3	KL3	High	-	1	0.9883	0 bp	19 / 20 (95%)	KL3_01_wzc,99.863%;KL3_02_wzb,100.0%;KL3_03_wza,99.732%;KL3_04_gna,99.769%;KL3_05_dgaA,100.0%;KL3_06_dgaB,100.0%;KL3_07_dgaC,98.889%;KL3_08_wzx,95.122%;KL3_09_atr2,100.0%;KL3_11_gtr7,99.176%;KL3_12_wzy,99.678%;KL3_13_gtr8,98.841%;KL3_14_gtr9,98.913%;KL3_15_itrA2,99.517%;KL3_16_galU,98.63%;KL3_17_ugd,99.287%;KL3_18_gpi,99.641%;KL3_19_gne1,100.0%;KL3_20_pgm,99.344%	KL3_10_gtr6	0		0 / 20 (0%)		0
ERR246697	9119_4#18	SP 15	oxaAb	KL3	KL3	High	-	1	0.9883	0 bp	19 / 20 (95%)	KL3_01_wzc,99.863%;KL3_02_wzb,100.0%;KL3_03_wza,99.732%;KL3_04_gna,99.769%;KL3_05_dgaA,100.0%;KL3_06_dgaB,100.0%;KL3_07_dgaC,98.889%;KL3_08_wzx,95.122%;KL3_09_atr2,100.0%;KL3_11_gtr7,99.176%;KL3_12_wzy,99.678%;KL3_13_gtr8,98.841%;KL3_14_gtr9,98.913%;KL3_15_itrA2,99.517%;KL3_16_galU,98.63%;KL3_17_ugd,99.287%;KL3_18_gpi,99.641%;KL3_19_gne1,100.0%;KL3_20_pgm,99.344%	KL3_10_gtr6	0		0 / 20 (0%)		0
ERR246713	9119_4#34	SP 19	oxaAb	KL3	KL3	High	-	1	0.9883	0 bp	19 / 20 (95%)	KL3_01_wzc,99.863%;KL3_02_wzb,100.0%;KL3_03_wza,99.732%;KL3_04_gna,99.769%;KL3_05_dgaA,100.0%;KL3_06_dgaB,100.0%;KL3_07_dgaC,98.889%;KL3_08_wzx,95.122%;KL3_09_atr2,100.0%;KL3_11_gtr7,99.176%;KL3_12_wzy,99.678%;KL3_13_gtr8,98.841%;KL3_14_gtr9,98.913%;KL3_15_itrA2,99.517%;KL3_16_galU,98.63%;KL3_17_ugd,99.287%;KL3_18_gpi,99.641%;KL3_19_gne1,100.0%;KL3_20_pgm,99.344%	KL3_10_gtr6	0		0 / 20 (0%)		0
ERR246712	9119_4#33	P 21	oxaAb	KL3	KL3	High	-	1	0.9883	0 bp	19 / 20 (95%)	KL3_01_wzc,99.863%;KL3_02_wzb,100.0%;KL3_03_wza,99.732%;KL3_04_gna,99.769%;KL3_05_dgaA,100.0%;KL3_06_dgaB,100.0%;KL3_07_dgaC,98.889%;KL3_08_wzx,95.122%;KL3_09_atr2,100.0%;KL3_11_gtr7,99.176%;KL3_12_wzy,99.678%;KL3_13_gtr8,98.841%;KL3_14_gtr9,98.913%;KL3_15_itrA2,99.517%;KL3_16_galU,98.63%;KL3_17_ugd,99.287%;KL3_18_gpi,99.641%;KL3_19_gne1,100.0%;KL3_20_pgm,99.344%	KL3_10_gtr6	0		0 / 20 (0%)		0
ERR246680	9119_4#1	NL-1	oxaAb	KL3	KL3	High	-	1	0.9883	0 bp	19 / 20 (95%)	KL3_01_wzc,99.863%;KL3_02_wzb,100.0%;KL3_03_wza,99.732%;KL3_04_gna,99.769%;KL3_05_dgaA,100.0%;KL3_06_dgaB,100.0%;KL3_07_dgaC,98.889%;KL3_08_wzx,95.122%;KL3_09_atr2,100.0%;KL3_11_gtr7,99.176%;KL3_12_wzy,99.678%;KL3_13_gtr8,98.841%;KL3_14_gtr9,98.913%;KL3_15_itrA2,99.517%;KL3_16_galU,98.63%;KL3_17_ugd,99.287%;KL3_18_gpi,99.641%;KL3_19_gne1,100.0%;KL3_20_pgm,99.344%	KL3_10_gtr6	0		0 / 20 (0%)		0
ERR246698	9119_4#19	SP 100	oxaAb	KL3	KL3	High	-	1	0.9883	0 bp	19 / 20 (95%)	KL3_01_wzc,99.863%;KL3_02_wzb,100.0%;KL3_03_wza,99.732%;KL3_04_gna,99.769%;KL3_05_dgaA,100.0%;KL3_06_dgaB,100.0%;KL3_07_dgaC,98.889%;KL3_08_wzx,95.122%;KL3_09_atr2,100.0%;KL3_11_gtr7,99.176%;KL3_12_wzy,99.678%;KL3_13_gtr8,98.841%;KL3_14_gtr9,98.913%;KL3_15_itrA2,99.517%;KL3_16_galU,98.63%;KL3_17_ugd,99.287%;KL3_18_gpi,99.641%;KL3_19_gne1,100.0%;KL3_20_pgm,99.344%	KL3_10_gtr6	0		0 / 20 (0%)		0
ERR246761	9119_4#82	SP 70	oxaAb	KL3	KL3	High	-	1	0.9883	0 bp	19 / 20 (95%)	KL3_01_wzc,99.863%;KL3_02_wzb,100.0%;KL3_03_wza,99.732%;KL3_04_gna,99.769%;KL3_05_dgaA,100.0%;KL3_06_dgaB,100.0%;KL3_07_dgaC,98.889%;KL3_08_wzx,95.122%;KL3_09_atr2,100.0%;KL3_11_gtr7,99.176%;KL3_12_wzy,99.678%;KL3_13_gtr8,98.841%;KL3_14_gtr9,98.913%;KL3_15_itrA2,99.517%;KL3_16_galU,98.63%;KL3_17_ugd,99.287%;KL3_18_gpi,99.641%;KL3_19_gne1,100.0%;KL3_20_pgm,99.344%	KL3_10_gtr6	0		0 / 20 (0%)		0
ERR246753	9119_4#74	SP 63	oxaAb	KL3	KL3	High	-	1	0.9883	0 bp	19 / 20 (95%)	KL3_01_wzc,99.863%;KL3_02_wzb,100.0%;KL3_03_wza,99.732%;KL3_04_gna,99.769%;KL3_05_dgaA,100.0%;KL3_06_dgaB,100.0%;KL3_07_dgaC,98.889%;KL3_08_wzx,95.122%;KL3_09_atr2,100.0%;KL3_11_gtr7,99.176%;KL3_12_wzy,99.678%;KL3_13_gtr8,98.841%;KL3_14_gtr9,98.913%;KL3_15_itrA2,99.517%;KL3_16_galU,98.63%;KL3_17_ugd,99.287%;KL3_18_gpi,99.641%;KL3_19_gne1,100.0%;KL3_20_pgm,99.344%	KL3_10_gtr6	0		0 / 20 (0%)		0
ERR246770	9119_4#91	SP 199	oxaAb	KL3	KL3	High	-	1	0.9883	0 bp	19 / 20 (95%)	KL3_01_wzc,99.863%;KL3_02_wzb,100.0%;KL3_03_wza,99.732%;KL3_04_gna,99.769%;KL3_05_dgaA,100.0%;KL3_06_dgaB,100.0%;KL3_07_dgaC,98.889%;KL3_08_wzx,95.122%;KL3_09_atr2,100.0%;KL3_11_gtr7,99.176%;KL3_12_wzy,99.678%;KL3_13_gtr8,98.841%;KL3_14_gtr9,98.913%;KL3_15_itrA2,99.517%;KL3_16_galU,98.63%;KL3_17_ugd,99.287%;KL3_18_gpi,99.641%;KL3_19_gne1,100.0%;KL3_20_pgm,99.344%	KL3_10_gtr6	0		0 / 20 (0%)		0
ERR246730	9119_4#51	SP 169	oxaAb	KL3	KL3	High	-	1	0.9883	0 bp	19 / 20 (95%)	KL3_01_wzc,99.863%;KL3_02_wzb,100.0%;KL3_03_wza,99.732%;KL3_04_gna,99.769%;KL3_05_dgaA,100.0%;KL3_06_dgaB,100.0%;KL3_07_dgaC,98.889%;KL3_08_wzx,95.122%;KL3_09_atr2,100.0%;KL3_11_gtr7,99.176%;KL3_12_wzy,99.678%;KL3_13_gtr8,98.841%;KL3_14_gtr9,98.913%;KL3_15_itrA2,99.517%;KL3_16_galU,98.63%;KL3_17_ugd,99.287%;KL3_18_gpi,99.641%;KL3_19_gne1,100.0%;KL3_20_pgm,99.344%	KL3_10_gtr6	0		0 / 20 (0%)		0
ERR246731	9119_4#52	SP 296	oxaAb	KL3	KL3	High	-	1	0.9883	0 bp	19 / 20 (95%)	KL3_01_wzc,99.863%;KL3_02_wzb,100.0%;KL3_03_wza,99.732%;KL3_04_gna,99.769%;KL3_05_dgaA,100.0%;KL3_06_dgaB,100.0%;KL3_07_dgaC,98.889%;KL3_08_wzx,95.122%;KL3_09_atr2,100.0%;KL3_11_gtr7,99.176%;KL3_12_wzy,99.678%;KL3_13_gtr8,98.841%;KL3_14_gtr9,98.913%;KL3_15_itrA2,99.517%;KL3_16_galU,98.63%;KL3_17_ugd,99.287%;KL3_18_gpi,99.641%;KL3_19_gne1,100.0%;KL3_20_pgm,99.344%	KL3_10_gtr6	0		0 / 20 (0%)		0
ERR246752	9119_4#73	P 180	oxaAb	KL3	KL3	High	-	1	0.9883	0 bp	19 / 20 (95%)	KL3_01_wzc,99.863%;KL3_02_wzb,100.0%;KL3_03_wza,99.732%;KL3_04_gna,99.769%;KL3_05_dgaA,100.0%;KL3_06_dgaB,100.0%;KL3_07_dgaC,98.889%;KL3_08_wzx,95.122%;KL3_09_atr2,100.0%;KL3_11_gtr7,99.176%;KL3_12_wzy,99.678%;KL3_13_gtr8,98.841%;KL3_14_gtr9,98.913%;KL3_15_itrA2,99.517%;KL3_16_galU,98.63%;KL3_17_ugd,99.287%;KL3_18_gpi,99.641%;KL3_19_gne1,100.0%;KL3_20_pgm,99.344%	KL3_10_gtr6	0		0 / 20 (0%)		0
ERR246767	9119_4#88	P 215/9	oxaAb	KL3	KL3	High	-	1	0.9883	0 bp	19 / 20 (95%)	KL3_01_wzc,99.863%;KL3_02_wzb,100.0%;KL3_03_wza,99.732%;KL3_04_gna,99.769%;KL3_05_dgaA,100.0%;KL3_06_dgaB,100.0%;KL3_07_dgaC,98.889%;KL3_08_wzx,95.122%;KL3_09_atr2,100.0%;KL3_11_gtr7,99.176%;KL3_12_wzy,99.678%;KL3_13_gtr8,98.841%;KL3_14_gtr9,98.913%;KL3_15_itrA2,99.517%;KL3_16_galU,98.63%;KL3_17_ugd,99.287%;KL3_18_gpi,99.641%;KL3_19_gne1,100.0%;KL3_20_pgm,99.344%	KL3_10_gtr6	0		0 / 20 (0%)		0
ERR246723	9119_4#44	SP 287	oxaAb	KL3	KL3	High	-	1	0.9883	0 bp	19 / 20 (95%)	KL3_01_wzc,99.863%;KL3_02_wzb,100.0%;KL3_03_wza,99.732%;KL3_04_gna,99.769%;KL3_05_dgaA,100.0%;KL3_06_dgaB,100.0%;KL3_07_dgaC,98.889%;KL3_08_wzx,95.122%;KL3_09_atr2,100.0%;KL3_11_gtr7,99.176%;KL3_12_wzy,99.678%;KL3_13_gtr8,98.841%;KL3_14_gtr9,98.913%;KL3_15_itrA2,99.517%;KL3_16_galU,98.63%;KL3_17_ugd,99.287%;KL3_18_gpi,99.641%;KL3_19_gne1,100.0%;KL3_20_pgm,99.344%	KL3_10_gtr6	0		0 / 20 (0%)		0
ERR246747	9119_4#68	SP 376	oxaAb	KL3	KL3	High	-	1	0.9883	0 bp	19 / 20 (95%)	KL3_01_wzc,99.863%;KL3_02_wzb,100.0%;KL3_03_wza,99.732%;KL3_04_gna,99.769%;KL3_05_dgaA,100.0%;KL3_06_dgaB,100.0%;KL3_07_dgaC,98.889%;KL3_08_wzx,95.122%;KL3_09_atr2,100.0%;KL3_11_gtr7,99.176%;KL3_12_wzy,99.678%;KL3_13_gtr8,98.841%;KL3_14_gtr9,98.913%;KL3_15_itrA2,99.517%;KL3_16_galU,98.63%;KL3_17_ugd,99.287%;KL3_18_gpi,99.641%;KL3_19_gne1,100.0%;KL3_20_pgm,99.344%	KL3_10_gtr6	0		0 / 20 (0%)		0
ERR246745	9119_4#66	SP 58	oxaAb	KL3	KL3	High	-	1	0.9883	0 bp	19 / 20 (95%)	KL3_01_wzc,99.863%;KL3_02_wzb,100.0%;KL3_03_wza,99.732%;KL3_04_gna,99.769%;KL3_05_dgaA,100.0%;KL3_06_dgaB,100.0%;KL3_07_dgaC,98.889%;KL3_08_wzx,95.122%;KL3_09_atr2,100.0%;KL3_11_gtr7,99.176%;KL3_12_wzy,99.678%;KL3_13_gtr8,98.841%;KL3_14_gtr9,98.913%;KL3_15_itrA2,99.517%;KL3_16_galU,98.63%;KL3_17_ugd,99.287%;KL3_18_gpi,99.641%;KL3_19_gne1,100.0%;KL3_20_pgm,99.344%	KL3_10_gtr6	0		0 / 20 (0%)		0
ERR246746	9119_4#67	SP 183	oxaAb	KL3	KL3	High	-	1	0.9883	+2 bp	19 / 20 (95%)	KL3_01_wzc,99.863%;KL3_02_wzb,100.0%;KL3_03_wza,99.732%;KL3_04_gna,99.769%;KL3_05_dgaA,100.0%;KL3_06_dgaB,100.0%;KL3_07_dgaC,98.889%;KL3_08_wzx,95.122%;KL3_09_atr2,100.0%;KL3_11_gtr7,99.176%;KL3_12_wzy,99.678%;KL3_13_gtr8,98.841%;KL3_14_gtr9,98.913%;KL3_15_itrA2,99.517%;KL3_16_galU,98.63%;KL3_17_ugd,99.287%;KL3_18_gpi,99.641%;KL3_19_gne1,100.0%;KL3_20_pgm,99.344%	KL3_10_gtr6	0		0 / 20 (0%)		0
ERR246927	9119_6#56	DM5619	oxaAb	KL3	KL3	High	-	1	0.9883	0 bp	19 / 20 (95%)	KL3_01_wzc,99.863%;KL3_02_wzb,100.0%;KL3_03_wza,99.732%;KL3_04_gna,99.769%;KL3_05_dgaA,100.0%;KL3_06_dgaB,100.0%;KL3_07_dgaC,98.889%;KL3_08_wzx,95.122%;KL3_09_atr2,100.0%;KL3_11_gtr7,99.176%;KL3_12_wzy,99.678%;KL3_13_gtr8,98.841%;KL3_14_gtr9,98.913%;KL3_15_itrA2,99.517%;KL3_16_galU,98.63%;KL3_17_ugd,99.287%;KL3_18_gpi,99.641%;KL3_19_gne1,100.0%;KL3_20_pgm,99.344%	KL3_10_gtr6	0		0 / 20 (0%)		0
ERR246879	9119_6#8	1090586623	oxaAb	KL3	KL3	High	-	1	0.9883	0 bp	19 / 20 (95%)	KL3_01_wzc,99.863%;KL3_02_wzb,100.0%;KL3_03_wza,99.732%;KL3_04_gna,99.769%;KL3_05_dgaA,100.0%;KL3_06_dgaB,100.0%;KL3_07_dgaC,98.889%;KL3_08_wzx,95.122%;KL3_09_atr2,100.0%;KL3_11_gtr7,99.176%;KL3_12_wzy,99.678%;KL3_13_gtr8,98.841%;KL3_14_gtr9,98.913%;KL3_15_itrA2,99.517%;KL3_16_galU,98.63%;KL3_17_ugd,99.287%;KL3_18_gpi,99.641%;KL3_19_gne1,100.0%;KL3_20_pgm,99.344%	KL3_10_gtr6	0		0 / 20 (0%)		0
ERR246800	9119_5#25	252-168	oxaAb	KL4	KL4	High	-	1	1	+1 bp	22 / 23 (95.7%)	KL4_01_wzc,100.0%;KL4_02_wzb,100.0%;KL4_03_wza,100.0%;KL4_04_gna,100.0%;KL4_05_gne2,100.0%;KL4_06_wzx,100.0%;KL4_07_Ptr1,100.0%;KL4_08_gtr10,100.0%;KL4_09_wzy,100.0%;KL4_10_gtr11,100.0%;KL4_11_gtr12,100.0%;KL4_12_qnr,100.0%;KL4_13_itrB1,100.0%;KL4_14_atr3,100.0%;KL4_15_gdr,100.0%;KL4_17_atr4,100.0%;KL4_18_atr5,100.0%;KL4_19_galU,100.0%;KL4_20_ugd,100.0%;KL4_21_gpi,100.0%;KL4_22_gne1,100.0%;KL4_23…	KL4_16_gne3	0		0 / 23 (0%)		0
ERR246820	9119_5#45	8100317631	oxaAb	KL107	KL107	High	-	1	1	-1 bp	18 / 19 (94.7%)	KL107_01_wzc,100.0%;KL107_02_wzb,100.0%;KL107_03_wza,100.0%;KL107_04_gna,100.0%;KL107_05_gne2,100.0%;KL107_06_wzx,100.0%;KL107_07_gtr1,100.0%;KL107_08_wzy,100.0%;KL107_10_gtr2,100.0%;KL107_11_itrA1,100.0%;KL107_12_qhbA,100.0%;KL107_13_qhbB,100.0%;KL107_14_gdr,100.0%;KL107_15_galU,100.0%;KL107_16_ugd,100.0%;KL107_17_gpi,100.0%;KL107_18_gne1,100.0%;KL107_19_pgm,100.0%	KL107_09_atr1	0		0 / 19 (0%)		0
ERR110032	7468_1#25	C8	oxaAb	KL2	KL2	Good	?-	0.996	1	n/a	21 / 22 (95.5%)	KL2_01_wzc,100.0%;KL2_02_wzb,100.0%;KL2_03_wza,100.0%;KL2_04_gna,100.0%;KL2_05_psaA,99.7%;KL2_06_psaB,100.0%;KL2_07_psaC,100.0%;KL2_09_psaE,100.0%;KL2_10_psaF,100.0%;KL2_11_wzx,100.0%;KL2_12_kpsS1,100.0%;KL2_13_wzy,100.0%;KL2_14_gtr3,100.0%;KL2_15_gtr4,100.0%;KL2_16_gtr5,100.0%;KL2_17_itrA2,100.0%;KL2_18_galU,100.0%;KL2_19_ugd,100.0%;KL2_20_gpi,100.0%;KL2_21_gne1,100.0%;KL2_22_pgm,100.0%	KL2_08_psaD	0		0 / 22 (0%)		0
ERR110028	7468_1#21	C2	oxaAb	KL2	KL2	Good	?	0.9962	1	n/a	22 / 22 (100%)	KL2_01_wzc,100.0%;KL2_02_wzb,100.0%;KL2_03_wza,100.0%;KL2_04_gna,100.0%;KL2_05_psaA,99.7%;KL2_06_psaB,100.0%;KL2_07_psaC,100.0%;KL2_08_psaD,100.0%;KL2_09_psaE,100.0%;KL2_10_psaF,100.0%;KL2_11_wzx,100.0%;KL2_12_kpsS1,100.0%;KL2_13_wzy,100.0%;KL2_14_gtr3,100.0%;KL2_15_gtr4,100.0%;KL2_16_gtr5,100.0%;KL2_17_itrA2,100.0%;KL2_18_galU,100.0%;KL2_19_ugd,100.0%;KL2_20_gpi,100.0%;KL2_21_gne1,100.0%;KL2_22_…		0		0 / 22 (0%)		0
ERR110024	7468_1#17	D58	oxaAb	KL2	KL2	Good	?-	0.9969	1	n/a	21 / 22 (95.5%)	KL2_01_wzc,100.0%;KL2_02_wzb,100.0%;KL2_03_wza,100.0%;KL2_05_psaA,99.7%;KL2_06_psaB,100.0%;KL2_07_psaC,100.0%;KL2_08_psaD,100.0%;KL2_09_psaE,100.0%;KL2_10_psaF,100.0%;KL2_11_wzx,100.0%;KL2_12_kpsS1,100.0%;KL2_13_wzy,100.0%;KL2_14_gtr3,100.0%;KL2_15_gtr4,100.0%;KL2_16_gtr5,100.0%;KL2_17_itrA2,100.0%;KL2_18_galU,100.0%;KL2_19_ugd,100.0%;KL2_20_gpi,100.0%;KL2_21_gne1,100.0%;KL2_22_pgm,100.0%	KL2_04_gna	0		0 / 22 (0%)		0
ERR110030	7468_1#23	C4	oxaAb	KL2	KL2	Good	?-	0.9962	1	n/a	21 / 22 (95.5%)	KL2_01_wzc,100.0%;KL2_02_wzb,100.0%;KL2_03_wza,100.0%;KL2_05_psaA,99.7%;KL2_06_psaB,100.0%;KL2_07_psaC,100.0%;KL2_08_psaD,100.0%;KL2_09_psaE,100.0%;KL2_10_psaF,100.0%;KL2_11_wzx,100.0%;KL2_12_kpsS1,100.0%;KL2_13_wzy,100.0%;KL2_14_gtr3,100.0%;KL2_15_gtr4,100.0%;KL2_16_gtr5,100.0%;KL2_17_itrA2,100.0%;KL2_18_galU,100.0%;KL2_19_ugd,100.0%;KL2_20_gpi,100.0%;KL2_21_gne1,100.0%;KL2_22_pgm,100.0%	KL2_04_gna	0		0 / 22 (0%)		0
ERR110027	7468_1#20	A73	oxaAb	KL2	KL2	Good	?-	0.9897	1	n/a	20 / 22 (90.9%)	KL2_01_wzc,100.0%;KL2_02_wzb,100.0%;KL2_03_wza,100.0%;KL2_05_psaA,99.7%;KL2_06_psaB,100.0%;KL2_08_psaD,100.0%;KL2_09_psaE,100.0%;KL2_10_psaF,100.0%;KL2_11_wzx,100.0%;KL2_12_kpsS1,100.0%;KL2_13_wzy,100.0%;KL2_14_gtr3,100.0%;KL2_15_gtr4,100.0%;KL2_16_gtr5,100.0%;KL2_17_itrA2,100.0%;KL2_18_galU,100.0%;KL2_19_ugd,100.0%;KL2_20_gpi,100.0%;KL2_21_gne1,100.0%;KL2_22_pgm,100.0%	KL2_04_gna;KL2_07_psaC	0		0 / 22 (0%)		0
ERR110058	7468_2#51	KT-A25	oxaAb	KL9a	KL9	Good	?-	1	0.9883	n/a	20 / 21 (95.2%)	KL9_01_wzc,99.726%;KL9_02_wzb,99.301%;KL9_03_wza,100.0%;KL9_04_gna,100.0%;KL9_05_gne2,100.0%;KL9_06_wzx,99.759%;KL9_07_wzy,100.0%;KL9_08_gtr21,99.746%;KL9_09_gtr22,100.0%;KL9_10_fnlA,100.0%;KL9_11_fnlB,99.73%;KL9_12_fnlC,100.0%;KL9_13_gtr20,100.0%;KL9_14_qnr,98.397%;KL9_15_itrB2,98.516%;KL9_16_itrA3,100.0%;KL9_17_galU,100.0%;KL9_18_ugd,99.525%;KL9_20_gne1,96.165%;KL9_21_pgm,98.249%	KL9_19_gpi	0		0 / 21 (0%)		0
ERR119663	7521_8#31	D6	oxaAb	KL1b	KL1	Good	?-	1	0.9999	n/a	17 / 18 (94.4%)	KL1_01_wzc,99.863%;KL1_02_wzb,100.0%;KL1_03_wza,100.0%;KL1_04_gna,100.0%;KL1_05_gne2,100.0%;KL1_06_wzx,100.0%;KL1_07_gtr1,100.0%;KL1_08_wzy,100.0%;KL1_10_gtr2,100.0%;KL1_11_itrA1,100.0%;KL1_12_qhbA,100.0%;KL1_13_qhbB,100.0%;KL1_14_gdr,100.0%;KL1_15_galU,100.0%;KL1_16_ugd,100.0%;KL1_17_gpi,100.0%;KL1_18_pgm,100.0%	KL1_09_atr1	0		0 / 18 (0%)		0
ERR119664	7521_8#32	D2	oxaAb	KL1b	KL1	Good	?-	1	0.9999	n/a	17 / 18 (94.4%)	KL1_01_wzc,99.863%;KL1_02_wzb,100.0%;KL1_03_wza,100.0%;KL1_04_gna,100.0%;KL1_05_gne2,100.0%;KL1_06_wzx,100.0%;KL1_07_gtr1,100.0%;KL1_08_wzy,100.0%;KL1_10_gtr2,100.0%;KL1_11_itrA1,100.0%;KL1_12_qhbA,100.0%;KL1_13_qhbB,100.0%;KL1_14_gdr,100.0%;KL1_15_galU,100.0%;KL1_16_ugd,100.0%;KL1_17_gpi,100.0%;KL1_18_pgm,100.0%	KL1_09_atr1	0		0 / 18 (0%)		0
ERR119667	7521_8#35	D7	oxaAb	KL1b	KL1	Good	?-	1	0.9999	n/a	17 / 18 (94.4%)	KL1_01_wzc,99.863%;KL1_02_wzb,100.0%;KL1_03_wza,100.0%;KL1_04_gna,100.0%;KL1_05_gne2,100.0%;KL1_06_wzx,100.0%;KL1_07_gtr1,100.0%;KL1_08_wzy,100.0%;KL1_10_gtr2,100.0%;KL1_11_itrA1,100.0%;KL1_12_qhbA,100.0%;KL1_13_qhbB,100.0%;KL1_14_gdr,100.0%;KL1_15_galU,100.0%;KL1_16_ugd,100.0%;KL1_17_gpi,100.0%;KL1_18_pgm,100.0%	KL1_09_atr1	0		0 / 18 (0%)		0
ERR119665	7521_8#33	D3	oxaAb	KL1b	KL1	Good	?-	1	0.9999	n/a	17 / 18 (94.4%)	KL1_01_wzc,99.863%;KL1_02_wzb,100.0%;KL1_03_wza,100.0%;KL1_04_gna,100.0%;KL1_05_gne2,100.0%;KL1_06_wzx,100.0%;KL1_07_gtr1,100.0%;KL1_08_wzy,100.0%;KL1_10_gtr2,100.0%;KL1_11_itrA1,100.0%;KL1_12_qhbA,100.0%;KL1_13_qhbB,100.0%;KL1_14_gdr,100.0%;KL1_15_galU,100.0%;KL1_16_ugd,100.0%;KL1_17_gpi,100.0%;KL1_18_pgm,100.0%	KL1_09_atr1	0		0 / 18 (0%)		0
ERR119657	7521_8#25	WM98	oxaAb	KL1a	KL1	Good	?-	1	1	n/a	17 / 18 (94.4%)	KL1_01_wzc,100.0%;KL1_02_wzb,100.0%;KL1_03_wza,100.0%;KL1_04_gna,100.0%;KL1_05_gne2,100.0%;KL1_06_wzx,100.0%;KL1_07_gtr1,100.0%;KL1_08_wzy,99.741%;KL1_10_gtr2,100.0%;KL1_11_itrA1,100.0%;KL1_12_qhbA,100.0%;KL1_13_qhbB,100.0%;KL1_14_gdr,100.0%;KL1_15_galU,100.0%;KL1_16_ugd,100.0%;KL1_17_gpi,100.0%;KL1_18_pgm,100.0%	KL1_09_atr1	0		0 / 18 (0%)		0
ERR119670	7521_8#38	D62	oxaAb	KL1b	KL1	Good	?-	1	0.9999	n/a	17 / 18 (94.4%)	KL1_01_wzc,99.863%;KL1_02_wzb,100.0%;KL1_03_wza,100.0%;KL1_04_gna,100.0%;KL1_05_gne2,100.0%;KL1_06_wzx,100.0%;KL1_07_gtr1,100.0%;KL1_08_wzy,100.0%;KL1_10_gtr2,100.0%;KL1_11_itrA1,100.0%;KL1_12_qhbA,100.0%;KL1_13_qhbB,100.0%;KL1_14_gdr,100.0%;KL1_15_galU,100.0%;KL1_16_ugd,100.0%;KL1_17_gpi,100.0%;KL1_18_pgm,100.0%	KL1_09_atr1	0		0 / 18 (0%)		0
ERR190422	8290_3#12	BAL_106	oxaAb	KL8-v	KL8	Good	?	1	0.9999	n/a	27 / 27 (100%)	KL8_01_wzy,100.0%;KL8_02_wzc,100.0%;KL8_03_wzb,100.0%;KL8_04_wza,100.0%;KL8_05_gna,99.765%;KL8_06_lgaA,100.0%;KL8_07_lgaB,100.0%;KL8_08_lgaC,100.0%;KL8_09_lgaH,100.0%;KL8_10_lgaI,100.0%;KL8_11_lgaF,100.0%;KL8_12_lgaG,100.0%;KL8_13_wzx,100.0%;KL8_14_gtr18,99.691%;KL8_15_gtr19,100.0%;KL8_16_fnlA,100.0%;KL8_17_fnlB,100.0%;KL8_18_fnlC,100.0%;KL8_19_gtr20,100.0%;KL8_20_qnr,100.0%;KL8_21_itrB2,100.0%;K…		0		0 / 27 (0%)		0
ERR190505	8290_3#95	NL_6	oxaAb	KL49-v	KL49	Good	?-	1	0.9998	n/a	27 / 28 (96.4%)	KL49_01_wzc,100.0%;KL49_02_wzb,100.0%;KL49_03_wza,99.729%;KL49_04_gna,100.0%;KL49_05_lgaA,100.0%;KL49_06_lgaB,100.0%;KL49_07_lgaC,100.0%;KL49_08_lgaD,100.0%;KL49_09_lgaE,100.0%;KL49_10_lgaF,100.0%;KL49_11_elaA,100.0%;KL49_12_elaB,99.563%;KL49_13_elaC,100.0%;KL49_14_wzy,100.0%;KL49_15_gtr100,100.0%;KL49_16_wzx,100.0%;KL49_17_fnlA,100.0%;KL49_18_fnlB,100.0%;KL49_19_fnlC,100.0%;KL49_20_gtr20,100.0%;…	KL49_22_itrB2	0		0 / 28 (0%)		0
ERR197566	8346_4#16	UV_1174	oxaAb	KL22-v	KL22	Good	?	1	0.9953	n/a	21 / 21 (100%)	KL22_01_wzc,100.0%;KL22_02_wzb,99.301%;KL22_03_wza,100.0%;KL22_04_gna,100.0%;KL22_05_dgaA,100.0%;KL22_06_dgaB,100.0%;KL22_07_dgaC,100.0%;KL22_08_wzx,100.0%;KL22_09_atr2,100.0%;KL22_10_gtr6,100.0%;KL22_11_gtr7,100.0%;KL22_12_wzy,100.0%;KL22_13_gtr8,100.0%;KL22_14_gtr9,100.0%;KL22_15_itrA2,100.0%;KL22_16_galU,100.0%;KL22_17_ugd,99.762%;KL22_18_gpi,99.461%;KL22_19_gne1,99.706%;KL22_20_pgt1,96.254%;K…		0		0 / 21 (0%)		0
ERR190419	8290_3#9	BAL_087	oxaAb	KL8-v	KL8	Good	?	0.997	0.9999	n/a	27 / 27 (100%)	KL8_01_wzy,100.0%;KL8_02_wzc,100.0%;KL8_03_wzb,100.0%;KL8_04_wza,100.0%;KL8_05_gna,99.765%;KL8_06_lgaA,100.0%;KL8_07_lgaB,100.0%;KL8_08_lgaC,100.0%;KL8_09_lgaH,100.0%;KL8_10_lgaI,100.0%;KL8_11_lgaF,100.0%;KL8_12_lgaG,100.0%;KL8_13_wzx,100.0%;KL8_14_gtr18,99.691%;KL8_15_gtr19,100.0%;KL8_16_fnlA,100.0%;KL8_17_fnlB,100.0%;KL8_18_fnlC,100.0%;KL8_19_gtr20,100.0%;KL8_20_qnr,100.0%;KL8_21_itrB2,100.0%;K…		0		0 / 27 (0%)		0
ERR197576	8346_4#26	2_an	oxaAb	KL22-v	KL22	Good	?	1	0.9953	n/a	21 / 21 (100%)	KL22_01_wzc,100.0%;KL22_02_wzb,99.301%;KL22_03_wza,100.0%;KL22_04_gna,100.0%;KL22_05_dgaA,100.0%;KL22_06_dgaB,100.0%;KL22_07_dgaC,100.0%;KL22_08_wzx,100.0%;KL22_09_atr2,100.0%;KL22_10_gtr6,100.0%;KL22_11_gtr7,100.0%;KL22_12_wzy,100.0%;KL22_13_gtr8,100.0%;KL22_14_gtr9,100.0%;KL22_15_itrA2,100.0%;KL22_16_galU,100.0%;KL22_17_ugd,99.762%;KL22_18_gpi,99.461%;KL22_19_gne1,99.706%;KL22_20_pgt1,96.254%;K…		0		0 / 21 (0%)		0
ERR197578	8346_4#28	8_an	oxaAb	KL22-v	KL22	Good	?	1	0.9953	n/a	21 / 21 (100%)	KL22_01_wzc,100.0%;KL22_02_wzb,99.301%;KL22_03_wza,100.0%;KL22_04_gna,100.0%;KL22_05_dgaA,100.0%;KL22_06_dgaB,100.0%;KL22_07_dgaC,100.0%;KL22_08_wzx,100.0%;KL22_09_atr2,100.0%;KL22_10_gtr6,100.0%;KL22_11_gtr7,100.0%;KL22_12_wzy,100.0%;KL22_13_gtr8,100.0%;KL22_14_gtr9,100.0%;KL22_15_itrA2,100.0%;KL22_16_galU,100.0%;KL22_17_ugd,99.762%;KL22_18_gpi,99.461%;KL22_19_gne1,99.706%;KL22_20_pgt1,96.254%;K…		0		0 / 21 (0%)		0
ERR197577	8346_4#27	5_ax	oxaAb	KL22-v	KL22	Good	?	1	0.9953	n/a	21 / 21 (100%)	KL22_01_wzc,100.0%;KL22_02_wzb,99.301%;KL22_03_wza,100.0%;KL22_04_gna,100.0%;KL22_05_dgaA,100.0%;KL22_06_dgaB,100.0%;KL22_07_dgaC,100.0%;KL22_08_wzx,100.0%;KL22_09_atr2,100.0%;KL22_10_gtr6,100.0%;KL22_11_gtr7,100.0%;KL22_12_wzy,100.0%;KL22_13_gtr8,100.0%;KL22_14_gtr9,100.0%;KL22_15_itrA2,100.0%;KL22_16_galU,100.0%;KL22_17_ugd,99.762%;KL22_18_gpi,99.461%;KL22_19_gne1,99.706%;KL22_20_pgt1,96.254%;K…		0		0 / 21 (0%)		0
ERR197552	8346_4#2	UV_956	oxaAb	KL49-v	KL49	Good	?-	1	0.9998	n/a	27 / 28 (96.4%)	KL49_01_wzc,100.0%;KL49_02_wzb,100.0%;KL49_03_wza,100.0%;KL49_04_gna,100.0%;KL49_05_lgaA,100.0%;KL49_06_lgaB,100.0%;KL49_07_lgaC,100.0%;KL49_08_lgaD,100.0%;KL49_09_lgaE,100.0%;KL49_10_lgaF,100.0%;KL49_11_elaA,100.0%;KL49_12_elaB,99.563%;KL49_13_elaC,100.0%;KL49_14_wzy,100.0%;KL49_15_gtr100,100.0%;KL49_16_wzx,100.0%;KL49_17_fnlA,100.0%;KL49_18_fnlB,100.0%;KL49_19_fnlC,100.0%;KL49_20_gtr20,100.0%;K…	KL49_22_itrB2	0		0 / 28 (0%)		0
ERR197580	8346_4#30	12_ax	oxaAb	KL22-v	KL22	Good	?	1	0.9953	n/a	21 / 21 (100%)	KL22_01_wzc,100.0%;KL22_02_wzb,99.301%;KL22_03_wza,100.0%;KL22_04_gna,100.0%;KL22_05_dgaA,100.0%;KL22_06_dgaB,100.0%;KL22_07_dgaC,100.0%;KL22_08_wzx,100.0%;KL22_09_atr2,100.0%;KL22_10_gtr6,100.0%;KL22_11_gtr7,100.0%;KL22_12_wzy,100.0%;KL22_13_gtr8,100.0%;KL22_14_gtr9,100.0%;KL22_15_itrA2,100.0%;KL22_16_galU,100.0%;KL22_17_ugd,99.762%;KL22_18_gpi,99.461%;KL22_19_gne1,99.706%;KL22_20_pgt1,96.254%;K…		0		0 / 21 (0%)		0
ERR197579	8346_4#29	10_n	oxaAb	KL22-v	KL22	Good	?	1	0.9953	n/a	21 / 21 (100%)	KL22_01_wzc,100.0%;KL22_02_wzb,99.301%;KL22_03_wza,100.0%;KL22_04_gna,100.0%;KL22_05_dgaA,100.0%;KL22_06_dgaB,100.0%;KL22_07_dgaC,100.0%;KL22_08_wzx,100.0%;KL22_09_atr2,100.0%;KL22_10_gtr6,100.0%;KL22_11_gtr7,100.0%;KL22_12_wzy,100.0%;KL22_13_gtr8,100.0%;KL22_14_gtr9,100.0%;KL22_15_itrA2,100.0%;KL22_16_galU,100.0%;KL22_17_ugd,99.762%;KL22_18_gpi,99.461%;KL22_19_gne1,99.706%;KL22_20_pgt1,96.254%;K…		0		0 / 21 (0%)		0
ERR197584	8346_4#34	27_ax	oxaAb	KL22-v	KL22	Good	?	1	0.9953	n/a	21 / 21 (100%)	KL22_01_wzc,100.0%;KL22_02_wzb,99.301%;KL22_03_wza,100.0%;KL22_04_gna,100.0%;KL22_05_dgaA,100.0%;KL22_06_dgaB,100.0%;KL22_07_dgaC,100.0%;KL22_08_wzx,100.0%;KL22_09_atr2,100.0%;KL22_10_gtr6,100.0%;KL22_11_gtr7,100.0%;KL22_12_wzy,100.0%;KL22_13_gtr8,100.0%;KL22_14_gtr9,100.0%;KL22_15_itrA2,100.0%;KL22_16_galU,100.0%;KL22_17_ugd,99.762%;KL22_18_gpi,99.461%;KL22_19_gne1,99.706%;KL22_20_pgt1,96.254%;K…		0		0 / 21 (0%)		0
ERR197581	8346_4#31	12_c	oxaAb	KL22-v	KL22	Good	?	1	0.9953	n/a	21 / 21 (100%)	KL22_01_wzc,100.0%;KL22_02_wzb,99.301%;KL22_03_wza,100.0%;KL22_04_gna,100.0%;KL22_05_dgaA,100.0%;KL22_06_dgaB,100.0%;KL22_07_dgaC,100.0%;KL22_08_wzx,100.0%;KL22_09_atr2,100.0%;KL22_10_gtr6,100.0%;KL22_11_gtr7,100.0%;KL22_12_wzy,100.0%;KL22_13_gtr8,100.0%;KL22_14_gtr9,100.0%;KL22_15_itrA2,100.0%;KL22_16_galU,100.0%;KL22_17_ugd,99.762%;KL22_18_gpi,99.461%;KL22_19_gne1,99.706%;KL22_20_pgt1,96.254%;K…		0		0 / 21 (0%)		0
ERR197583	8346_4#33	20_an	oxaAb	KL22-v	KL22	Good	?	1	0.9953	n/a	21 / 21 (100%)	KL22_01_wzc,100.0%;KL22_02_wzb,99.301%;KL22_03_wza,100.0%;KL22_04_gna,100.0%;KL22_05_dgaA,100.0%;KL22_06_dgaB,100.0%;KL22_07_dgaC,100.0%;KL22_08_wzx,100.0%;KL22_09_atr2,100.0%;KL22_10_gtr6,100.0%;KL22_11_gtr7,100.0%;KL22_12_wzy,100.0%;KL22_13_gtr8,100.0%;KL22_14_gtr9,100.0%;KL22_15_itrA2,100.0%;KL22_16_galU,100.0%;KL22_17_ugd,99.762%;KL22_18_gpi,99.461%;KL22_19_gne1,99.706%;KL22_20_pgt1,96.254%;K…		0		0 / 21 (0%)		0
ERR197582	8346_4#32	18_n	oxaAb	KL22-v	KL22	Good	?	1	0.9953	n/a	21 / 21 (100%)	KL22_01_wzc,100.0%;KL22_02_wzb,99.301%;KL22_03_wza,100.0%;KL22_04_gna,100.0%;KL22_05_dgaA,100.0%;KL22_06_dgaB,100.0%;KL22_07_dgaC,100.0%;KL22_08_wzx,100.0%;KL22_09_atr2,100.0%;KL22_10_gtr6,100.0%;KL22_11_gtr7,100.0%;KL22_12_wzy,100.0%;KL22_13_gtr8,100.0%;KL22_14_gtr9,100.0%;KL22_15_itrA2,100.0%;KL22_16_galU,100.0%;KL22_17_ugd,99.762%;KL22_18_gpi,99.461%;KL22_19_gne1,99.706%;KL22_20_pgt1,96.254%;K…		0		0 / 21 (0%)		0
ERR197586	8346_4#36	39_ax	oxaAb	KL22-v	KL22	Good	?	1	0.9953	n/a	21 / 21 (100%)	KL22_01_wzc,100.0%;KL22_02_wzb,99.301%;KL22_03_wza,100.0%;KL22_04_gna,100.0%;KL22_05_dgaA,100.0%;KL22_06_dgaB,100.0%;KL22_07_dgaC,100.0%;KL22_08_wzx,100.0%;KL22_09_atr2,100.0%;KL22_10_gtr6,100.0%;KL22_11_gtr7,100.0%;KL22_12_wzy,100.0%;KL22_13_gtr8,100.0%;KL22_14_gtr9,100.0%;KL22_15_itrA2,100.0%;KL22_16_galU,100.0%;KL22_17_ugd,99.762%;KL22_18_gpi,99.461%;KL22_19_gne1,99.706%;KL22_20_pgt1,96.254%;K…		0		0 / 21 (0%)		0
ERR197588	8346_4#38	45_c	oxaAb	KL22-v	KL22	Good	?	1	0.9953	n/a	21 / 21 (100%)	KL22_01_wzc,100.0%;KL22_02_wzb,99.301%;KL22_03_wza,100.0%;KL22_04_gna,100.0%;KL22_05_dgaA,100.0%;KL22_06_dgaB,100.0%;KL22_07_dgaC,100.0%;KL22_08_wzx,100.0%;KL22_09_atr2,100.0%;KL22_10_gtr6,100.0%;KL22_11_gtr7,100.0%;KL22_12_wzy,100.0%;KL22_13_gtr8,100.0%;KL22_14_gtr9,100.0%;KL22_15_itrA2,100.0%;KL22_16_galU,100.0%;KL22_17_ugd,99.762%;KL22_18_gpi,99.461%;KL22_19_gne1,99.706%;KL22_20_pgt1,96.254%;K…		0		0 / 21 (0%)		0
ERR197587	8346_4#37	45_ax	oxaAb	KL22-v	KL22	Good	?	1	0.9953	n/a	21 / 21 (100%)	KL22_01_wzc,100.0%;KL22_02_wzb,99.301%;KL22_03_wza,100.0%;KL22_04_gna,100.0%;KL22_05_dgaA,100.0%;KL22_06_dgaB,100.0%;KL22_07_dgaC,100.0%;KL22_08_wzx,100.0%;KL22_09_atr2,100.0%;KL22_10_gtr6,100.0%;KL22_11_gtr7,100.0%;KL22_12_wzy,100.0%;KL22_13_gtr8,100.0%;KL22_14_gtr9,100.0%;KL22_15_itrA2,100.0%;KL22_16_galU,100.0%;KL22_17_ugd,99.762%;KL22_18_gpi,99.461%;KL22_19_gne1,99.706%;KL22_20_pgt1,96.254%;K…		0		0 / 21 (0%)		0
ERR197589	8346_4#39	45_n	oxaAb	KL22-v	KL22	Good	?	1	0.9953	n/a	21 / 21 (100%)	KL22_01_wzc,100.0%;KL22_02_wzb,99.301%;KL22_03_wza,100.0%;KL22_04_gna,100.0%;KL22_05_dgaA,100.0%;KL22_06_dgaB,100.0%;KL22_07_dgaC,100.0%;KL22_08_wzx,100.0%;KL22_09_atr2,100.0%;KL22_10_gtr6,100.0%;KL22_11_gtr7,100.0%;KL22_12_wzy,100.0%;KL22_13_gtr8,100.0%;KL22_14_gtr9,100.0%;KL22_15_itrA2,100.0%;KL22_16_galU,100.0%;KL22_17_ugd,99.762%;KL22_18_gpi,99.461%;KL22_19_gne1,99.706%;KL22_20_pgt1,96.254%;K…		0		0 / 21 (0%)		0
ERR197585	8346_4#35	38_an	oxaAb	KL22-v	KL22	Good	?	1	0.9953	n/a	21 / 21 (100%)	KL22_01_wzc,100.0%;KL22_02_wzb,99.301%;KL22_03_wza,100.0%;KL22_04_gna,100.0%;KL22_05_dgaA,100.0%;KL22_06_dgaB,100.0%;KL22_07_dgaC,100.0%;KL22_08_wzx,100.0%;KL22_09_atr2,100.0%;KL22_10_gtr6,100.0%;KL22_11_gtr7,100.0%;KL22_12_wzy,100.0%;KL22_13_gtr8,100.0%;KL22_14_gtr9,100.0%;KL22_15_itrA2,100.0%;KL22_16_galU,100.0%;KL22_17_ugd,99.762%;KL22_18_gpi,99.461%;KL22_19_gne1,99.706%;KL22_20_pgt1,96.254%;K…		0		0 / 21 (0%)		0
ERR197592	8346_4#42	69_an	oxaAb	KL22-v	KL22	Good	?	1	0.9953	n/a	21 / 21 (100%)	KL22_01_wzc,100.0%;KL22_02_wzb,99.301%;KL22_03_wza,100.0%;KL22_04_gna,100.0%;KL22_05_dgaA,100.0%;KL22_06_dgaB,100.0%;KL22_07_dgaC,100.0%;KL22_08_wzx,100.0%;KL22_09_atr2,100.0%;KL22_10_gtr6,100.0%;KL22_11_gtr7,100.0%;KL22_12_wzy,100.0%;KL22_13_gtr8,100.0%;KL22_14_gtr9,100.0%;KL22_15_itrA2,100.0%;KL22_16_galU,100.0%;KL22_17_ugd,99.762%;KL22_18_gpi,99.461%;KL22_19_gne1,99.706%;KL22_20_pgt1,96.254%;K…		0		0 / 21 (0%)		0
ERR197595	8346_4#45	91_n	oxaAb	KL22-v	KL22	Good	?	1	0.9953	n/a	21 / 21 (100%)	KL22_01_wzc,100.0%;KL22_02_wzb,99.301%;KL22_03_wza,100.0%;KL22_04_gna,100.0%;KL22_05_dgaA,100.0%;KL22_06_dgaB,100.0%;KL22_07_dgaC,100.0%;KL22_08_wzx,100.0%;KL22_09_atr2,100.0%;KL22_10_gtr6,100.0%;KL22_11_gtr7,100.0%;KL22_12_wzy,100.0%;KL22_13_gtr8,100.0%;KL22_14_gtr9,100.0%;KL22_15_itrA2,100.0%;KL22_16_galU,100.0%;KL22_17_ugd,99.762%;KL22_18_gpi,99.461%;KL22_19_gne1,99.706%;KL22_20_pgt1,96.254%;K…		0		0 / 21 (0%)		0
ERR197593	8346_4#43	73_ax	oxaAb	KL22-v	KL22	Good	?	1	0.9953	n/a	21 / 21 (100%)	KL22_01_wzc,100.0%;KL22_02_wzb,99.301%;KL22_03_wza,100.0%;KL22_04_gna,100.0%;KL22_05_dgaA,100.0%;KL22_06_dgaB,100.0%;KL22_07_dgaC,100.0%;KL22_08_wzx,100.0%;KL22_09_atr2,100.0%;KL22_10_gtr6,100.0%;KL22_11_gtr7,100.0%;KL22_12_wzy,100.0%;KL22_13_gtr8,100.0%;KL22_14_gtr9,100.0%;KL22_15_itrA2,100.0%;KL22_16_galU,100.0%;KL22_17_ugd,99.762%;KL22_18_gpi,99.461%;KL22_19_gne1,99.706%;KL22_20_pgt1,96.254%;K…		0		0 / 21 (0%)		0
ERR197598	8346_4#48	115_ax	oxaAb	KL22-v	KL22	Good	?	1	0.9953	n/a	21 / 21 (100%)	KL22_01_wzc,100.0%;KL22_02_wzb,99.301%;KL22_03_wza,100.0%;KL22_04_gna,100.0%;KL22_05_dgaA,100.0%;KL22_06_dgaB,100.0%;KL22_07_dgaC,100.0%;KL22_08_wzx,100.0%;KL22_09_atr2,100.0%;KL22_10_gtr6,100.0%;KL22_11_gtr7,100.0%;KL22_12_wzy,100.0%;KL22_13_gtr8,100.0%;KL22_14_gtr9,100.0%;KL22_15_itrA2,100.0%;KL22_16_galU,100.0%;KL22_17_ugd,99.762%;KL22_18_gpi,99.461%;KL22_19_gne1,99.706%;KL22_20_pgt1,96.254%;K…		0		0 / 21 (0%)		0
ERR197596	8346_4#46	102_an	oxaAb	KL22-v	KL22	Good	?	1	0.9953	n/a	21 / 21 (100%)	KL22_01_wzc,100.0%;KL22_02_wzb,99.301%;KL22_03_wza,100.0%;KL22_04_gna,100.0%;KL22_05_dgaA,100.0%;KL22_06_dgaB,100.0%;KL22_07_dgaC,100.0%;KL22_08_wzx,100.0%;KL22_09_atr2,100.0%;KL22_10_gtr6,100.0%;KL22_11_gtr7,100.0%;KL22_12_wzy,100.0%;KL22_13_gtr8,100.0%;KL22_14_gtr9,100.0%;KL22_15_itrA2,100.0%;KL22_16_galU,100.0%;KL22_17_ugd,99.762%;KL22_18_gpi,99.461%;KL22_19_gne1,99.706%;KL22_20_pgt1,96.254%;K…		0		0 / 21 (0%)		0
ERR197555	8346_4#5	UV_968	oxaAb	KL49-v	KL49	Good	?-	1	0.9998	n/a	27 / 28 (96.4%)	KL49_01_wzc,100.0%;KL49_02_wzb,100.0%;KL49_03_wza,100.0%;KL49_04_gna,100.0%;KL49_05_lgaA,100.0%;KL49_06_lgaB,100.0%;KL49_07_lgaC,100.0%;KL49_08_lgaD,100.0%;KL49_09_lgaE,100.0%;KL49_10_lgaF,100.0%;KL49_11_elaA,100.0%;KL49_12_elaB,99.563%;KL49_13_elaC,100.0%;KL49_14_wzy,100.0%;KL49_15_gtr100,100.0%;KL49_16_wzx,100.0%;KL49_17_fnlA,100.0%;KL49_18_fnlB,100.0%;KL49_19_fnlC,100.0%;KL49_20_gtr20,100.0%;K…	KL49_22_itrB2	0		0 / 28 (0%)		0
ERR197554	8346_4#4	UV_965	oxaAb	KL49-v	KL49	Good	?-	1	0.9998	n/a	27 / 28 (96.4%)	KL49_01_wzc,100.0%;KL49_02_wzb,100.0%;KL49_03_wza,100.0%;KL49_04_gna,100.0%;KL49_05_lgaA,100.0%;KL49_06_lgaB,100.0%;KL49_07_lgaC,100.0%;KL49_08_lgaD,100.0%;KL49_09_lgaE,100.0%;KL49_10_lgaF,100.0%;KL49_11_elaA,100.0%;KL49_12_elaB,99.563%;KL49_13_elaC,100.0%;KL49_14_wzy,100.0%;KL49_15_gtr100,100.0%;KL49_16_wzx,100.0%;KL49_17_fnlA,100.0%;KL49_18_fnlB,100.0%;KL49_19_fnlC,100.0%;KL49_20_gtr20,100.0%;K…	KL49_22_itrB2	0		0 / 28 (0%)		0
ERR197618	8346_4#68	209_n	oxaAb	KL22-v	KL22	Good	?	1	0.9953	n/a	21 / 21 (100%)	KL22_01_wzc,100.0%;KL22_02_wzb,99.301%;KL22_03_wza,100.0%;KL22_04_gna,100.0%;KL22_05_dgaA,100.0%;KL22_06_dgaB,100.0%;KL22_07_dgaC,100.0%;KL22_08_wzx,100.0%;KL22_09_atr2,100.0%;KL22_10_gtr6,100.0%;KL22_11_gtr7,100.0%;KL22_12_wzy,100.0%;KL22_13_gtr8,100.0%;KL22_14_gtr9,100.0%;KL22_15_itrA2,100.0%;KL22_16_galU,100.0%;KL22_17_ugd,99.762%;KL22_18_gpi,99.461%;KL22_19_gne1,99.706%;KL22_20_pgt1,96.254%;K…		0		0 / 21 (0%)		0
ERR197599	8346_4#49	127_an	oxaAb	KL22-v	KL22	Good	?	1	0.9953	n/a	21 / 21 (100%)	KL22_01_wzc,100.0%;KL22_02_wzb,99.301%;KL22_03_wza,100.0%;KL22_04_gna,100.0%;KL22_05_dgaA,100.0%;KL22_06_dgaB,100.0%;KL22_07_dgaC,100.0%;KL22_08_wzx,100.0%;KL22_09_atr2,100.0%;KL22_10_gtr6,100.0%;KL22_11_gtr7,100.0%;KL22_12_wzy,100.0%;KL22_13_gtr8,100.0%;KL22_14_gtr9,100.0%;KL22_15_itrA2,100.0%;KL22_16_galU,100.0%;KL22_17_ugd,99.762%;KL22_18_gpi,99.461%;KL22_19_gne1,99.706%;KL22_20_pgt1,96.254%;K…		0		0 / 21 (0%)		0
ERR197605	8346_4#55	165_an	oxaAb	KL22-v	KL22	Good	?	1	0.9953	n/a	21 / 21 (100%)	KL22_01_wzc,100.0%;KL22_02_wzb,99.301%;KL22_03_wza,100.0%;KL22_04_gna,100.0%;KL22_05_dgaA,100.0%;KL22_06_dgaB,100.0%;KL22_07_dgaC,100.0%;KL22_08_wzx,100.0%;KL22_09_atr2,100.0%;KL22_10_gtr6,100.0%;KL22_11_gtr7,100.0%;KL22_12_wzy,100.0%;KL22_13_gtr8,100.0%;KL22_14_gtr9,100.0%;KL22_15_itrA2,100.0%;KL22_16_galU,100.0%;KL22_17_ugd,99.762%;KL22_18_gpi,99.461%;KL22_19_gne1,99.706%;KL22_20_pgt1,96.254%;K…		0		0 / 21 (0%)		0
ERR197646	8346_4#96	306_n	oxaAb	KL22-v	KL22	Good	?	1	0.9953	n/a	21 / 21 (100%)	KL22_01_wzc,100.0%;KL22_02_wzb,99.301%;KL22_03_wza,100.0%;KL22_04_gna,100.0%;KL22_05_dgaA,100.0%;KL22_06_dgaB,100.0%;KL22_07_dgaC,100.0%;KL22_08_wzx,100.0%;KL22_09_atr2,100.0%;KL22_10_gtr6,100.0%;KL22_11_gtr7,100.0%;KL22_12_wzy,100.0%;KL22_13_gtr8,100.0%;KL22_14_gtr9,100.0%;KL22_15_itrA2,100.0%;KL22_16_galU,100.0%;KL22_17_ugd,99.762%;KL22_18_gpi,99.461%;KL22_19_gne1,99.706%;KL22_20_pgt1,96.254%;K…		0		0 / 21 (0%)		0
ERR197642	8346_4#92	290_an	oxaAb	KL22-v	KL22	Good	?	1	0.9953	n/a	21 / 21 (100%)	KL22_01_wzc,100.0%;KL22_02_wzb,99.301%;KL22_03_wza,100.0%;KL22_04_gna,100.0%;KL22_05_dgaA,100.0%;KL22_06_dgaB,100.0%;KL22_07_dgaC,100.0%;KL22_08_wzx,100.0%;KL22_09_atr2,100.0%;KL22_10_gtr6,100.0%;KL22_11_gtr7,100.0%;KL22_12_wzy,100.0%;KL22_13_gtr8,100.0%;KL22_14_gtr9,100.0%;KL22_15_itrA2,100.0%;KL22_16_galU,100.0%;KL22_17_ugd,99.762%;KL22_18_gpi,99.461%;KL22_19_gne1,99.706%;KL22_20_pgt1,96.254%;K…		0		0 / 21 (0%)		0
ERR246717	9119_4#38	SP 47	oxaAb	KL49-v	KL49	Good	?-	1	0.9998	n/a	27 / 28 (96.4%)	KL49_01_wzc,100.0%;KL49_02_wzb,100.0%;KL49_03_wza,100.0%;KL49_04_gna,100.0%;KL49_05_lgaA,100.0%;KL49_06_lgaB,100.0%;KL49_07_lgaC,100.0%;KL49_08_lgaD,100.0%;KL49_09_lgaE,100.0%;KL49_10_lgaF,100.0%;KL49_11_elaA,100.0%;KL49_12_elaB,99.563%;KL49_13_elaC,100.0%;KL49_14_wzy,100.0%;KL49_15_gtr100,100.0%;KL49_16_wzx,100.0%;KL49_17_fnlA,100.0%;KL49_18_fnlB,100.0%;KL49_19_fnlC,100.0%;KL49_20_gtr20,100.0%;K…	KL49_22_itrB2	0		0 / 28 (0%)		0
ERR246764	9119_4#85	H 162	oxaAb	KL49-v	KL49	Good	?-	1	0.9998	n/a	27 / 28 (96.4%)	KL49_01_wzc,100.0%;KL49_02_wzb,100.0%;KL49_03_wza,100.0%;KL49_04_gna,100.0%;KL49_05_lgaA,100.0%;KL49_06_lgaB,100.0%;KL49_07_lgaC,100.0%;KL49_08_lgaD,100.0%;KL49_09_lgaE,100.0%;KL49_10_lgaF,100.0%;KL49_11_elaA,100.0%;KL49_12_elaB,99.563%;KL49_13_elaC,100.0%;KL49_14_wzy,100.0%;KL49_15_gtr100,100.0%;KL49_16_wzx,100.0%;KL49_17_fnlA,100.0%;KL49_18_fnlB,100.0%;KL49_19_fnlC,100.0%;KL49_20_gtr20,100.0%;K…	KL49_22_itrB2	0		0 / 28 (0%)		0
ERR246957	9119_6#86	DB16485	oxaAb	KL49-v	KL49	Good	?-	1	0.9998	n/a	26 / 28 (92.9%)	KL49_01_wzc,100.0%;KL49_02_wzb,100.0%;KL49_03_wza,100.0%;KL49_04_gna,100.0%;KL49_05_lgaA,100.0%;KL49_06_lgaB,100.0%;KL49_07_lgaC,100.0%;KL49_08_lgaD,100.0%;KL49_09_lgaE,100.0%;KL49_10_lgaF,100.0%;KL49_11_elaA,100.0%;KL49_12_elaB,99.563%;KL49_13_elaC,100.0%;KL49_14_wzy,100.0%;KL49_15_gtr100,100.0%;KL49_16_wzx,100.0%;KL49_17_fnlA,100.0%;KL49_18_fnlB,100.0%;KL49_19_fnlC,100.0%;KL49_20_gtr20,100.0%;K…	KL49_22_itrB2;KL49_26_gpi	0		0 / 28 (0%)		0
ERR249213	9179_4#1	WM97a	oxaAb	KL11-v	KL11	Good	?-	1	1	n/a	21 / 22 (95.5%)	KL11_01_wzc,100.0%;KL11_02_wzb,100.0%;KL11_03_wza,100.0%;KL11_04_gna,100.0%;KL11_05_rmlB,100.0%;KL11_06_rmlD,100.0%;KL11_07_rmlA,100.0%;KL11_08_rmlC,100.0%;KL11_09_wzx,100.0%;KL11_10_gtr26,100.0%;KL11_11_wzy,100.0%;KL11_12_gtr27,100.0%;KL11_13_gtr28,100.0%;KL11_14_atr6,100.0%;KL11_15_tle,100.0%;KL11_17_itrA3,100.0%;KL11_18_galU,100.0%;KL11_19_ugd,100.0%;KL11_20_gpi,100.0%;KL11_21_pgt1,100.0%;KL11…	KL11_16_gtr29	0		0 / 22 (0%)		0
ERR249246	9179_4#34	H18	oxaAb	KL2-v	KL2	Good	?	1	1	n/a	22 / 22 (100%)	KL2_01_wzc,100.0%;KL2_02_wzb,100.0%;KL2_03_wza,100.0%;KL2_04_gna,100.0%;KL2_05_psaA,100.0%;KL2_06_psaB,100.0%;KL2_07_psaC,100.0%;KL2_08_psaD,100.0%;KL2_09_psaE,100.0%;KL2_10_psaF,100.0%;KL2_11_wzx,100.0%;KL2_12_kpsS1,100.0%;KL2_13_wzy,100.0%;KL2_14_gtr3,100.0%;KL2_15_gtr4,100.0%;KL2_16_gtr5,100.0%;KL2_17_itrA2,100.0%;KL2_18_galU,100.0%;KL2_19_ugd,100.0%;KL2_20_gpi,100.0%;KL2_21_gne1,100.0%;KL2_22…		0		0 / 22 (0%)		0
ERR249294	9179_4#82	J7	oxaAb	KL1a	KL1	Good	?-	1	1	n/a	17 / 18 (94.4%)	KL1_01_wzc,100.0%;KL1_02_wzb,100.0%;KL1_03_wza,100.0%;KL1_04_gna,100.0%;KL1_05_gne2,100.0%;KL1_06_wzx,100.0%;KL1_07_gtr1,100.0%;KL1_08_wzy,99.741%;KL1_10_gtr2,100.0%;KL1_11_itrA1,100.0%;KL1_12_qhbA,100.0%;KL1_13_qhbB,100.0%;KL1_14_gdr,100.0%;KL1_15_galU,100.0%;KL1_16_ugd,100.0%;KL1_17_gpi,100.0%;KL1_18_pgm,100.0%	KL1_09_atr1	0		0 / 18 (0%)		0
ERR249297	9179_4#85	J10	oxaAb	KL1a	KL1	Good	?-	1	1	n/a	17 / 18 (94.4%)	KL1_01_wzc,100.0%;KL1_02_wzb,100.0%;KL1_03_wza,100.0%;KL1_04_gna,100.0%;KL1_05_gne2,100.0%;KL1_06_wzx,100.0%;KL1_07_gtr1,100.0%;KL1_08_wzy,99.741%;KL1_10_gtr2,100.0%;KL1_11_itrA1,100.0%;KL1_12_qhbA,100.0%;KL1_13_qhbB,100.0%;KL1_14_gdr,100.0%;KL1_15_galU,100.0%;KL1_16_ugd,100.0%;KL1_17_gpi,100.0%;KL1_18_pgm,100.0%	KL1_09_atr1	0		0 / 18 (0%)		0
ERR249295	9179_4#83	J8	oxaAb	KL1a	KL1	Good	?-	1	1	n/a	17 / 18 (94.4%)	KL1_01_wzc,100.0%;KL1_02_wzb,100.0%;KL1_03_wza,100.0%;KL1_04_gna,100.0%;KL1_05_gne2,100.0%;KL1_06_wzx,100.0%;KL1_07_gtr1,100.0%;KL1_08_wzy,99.741%;KL1_10_gtr2,100.0%;KL1_11_itrA1,100.0%;KL1_12_qhbA,100.0%;KL1_13_qhbB,100.0%;KL1_14_gdr,100.0%;KL1_15_galU,100.0%;KL1_16_ugd,100.0%;KL1_17_gpi,100.0%;KL1_18_pgm,100.0%	KL1_09_atr1	0		0 / 18 (0%)		0
ERR119678	9262_1#30	D27	oxaAb	KL1b	KL1	Good	?-	1	0.9999	n/a	17 / 18 (94.4%)	KL1_01_wzc,99.863%;KL1_02_wzb,100.0%;KL1_03_wza,100.0%;KL1_04_gna,100.0%;KL1_05_gne2,100.0%;KL1_06_wzx,100.0%;KL1_07_gtr1,100.0%;KL1_08_wzy,100.0%;KL1_10_gtr2,100.0%;KL1_11_itrA1,100.0%;KL1_12_qhbA,100.0%;KL1_13_qhbB,100.0%;KL1_14_gdr,100.0%;KL1_15_galU,100.0%;KL1_16_ugd,100.0%;KL1_17_gpi,100.0%;KL1_18_pgm,100.0%	KL1_09_atr1	0		0 / 18 (0%)		0
ERR249283	9179_4#71	I15	oxaAb	KL2-v	KL2	Good	?	1	1	n/a	22 / 22 (100%)	KL2_01_wzc,100.0%;KL2_02_wzb,100.0%;KL2_03_wza,100.0%;KL2_04_gna,100.0%;KL2_05_psaA,100.0%;KL2_06_psaB,100.0%;KL2_07_psaC,100.0%;KL2_08_psaD,100.0%;KL2_09_psaE,100.0%;KL2_10_psaF,100.0%;KL2_11_wzx,100.0%;KL2_12_kpsS1,100.0%;KL2_13_wzy,100.0%;KL2_14_gtr3,100.0%;KL2_15_gtr4,100.0%;KL2_16_gtr5,100.0%;KL2_17_itrA2,100.0%;KL2_18_galU,100.0%;KL2_19_ugd,100.0%;KL2_20_gpi,100.0%;KL2_21_gne1,100.0%;KL2_22…		0		0 / 22 (0%)		0
ENA accession number	Run code	Strain name	oxaAB	Manual type	Best match locus	Match confidence	Problems1	Coverage	Identity	Length discrepancy	Expected genes in locus	Expected genes in locus, details	Missing expected genes	Other genes in locus	Other genes in locus, details	Expected genes outside locus	Expected genes outside locus, details	Other genes outside locus	Other genes outside locus, details
ERR110056	7468_2#49	G21	oxaAb	OCL5	OCL5	Perfect		1	1	0 bp	9 / 9 (100%)	OCL5_01_gtrOC1,100.0%;OCL5_02_pda2a,100.0%;OCL5_03_gtrOC13,100.0%;OCL5_04_gtrOC14,100.0%;OCL5_05_gtrOC15,100.0%;OCL5_06_atrOC1,100.0%;OCL5_07_htrL,100.0%;OCL5_08_gtrOC16,100.0%;OCL5_09_gtrOC17,100.0%		0		0 / 9 (0%)		0
ERR110066	7468_2#59	D46	oxaAb	OCL6	OCL6	Perfect		1	1	0 bp	10 / 10 (100%)	OCL6_01_gtrOC1,100.0%;OCL6_02_pda2,100.0%;OCL6_03_gtrOC18,100.0%;OCL6_04_gtrOC19a,100.0%;OCL6_05_rmlB,100.0%;OCL6_06_rmlD,100.0%;OCL6_07_rmlA,100.0%;OCL6_08_rmlC,100.0%;OCL6_09_gtrOC20,100.0%;OCL6_10_gtrOC21,100.0%		0		0 / 10 (0%)		0
ERR110082	7468_2#75	6772166	oxaAb	OCL3	OCL3	Perfect		1	1	0 bp	9 / 9 (100%)	OCL3_01_gtrOC1,100.0%;OCL3_02_gtrOC2,100.0%;OCL3_03_pda1,100.0%;OCL3_04_gtrOC3,100.0%;OCL3_05_gtrOC4,100.0%;OCL3_06_orf1(ghy),100.0%;OCL3_07_gtrOC8,100.0%;OCL3_08_gtrOC10,100.0%;OCL3_09_gtrOC11,100.0%		0		0 / 9 (0%)		0
ERR110086	7468_2#79	A85	oxaAb	OCL3	OCL3	Perfect		1	1	0 bp	9 / 9 (100%)	OCL3_01_gtrOC1,100.0%;OCL3_02_gtrOC2,100.0%;OCL3_03_pda1,100.0%;OCL3_04_gtrOC3,100.0%;OCL3_05_gtrOC4,100.0%;OCL3_06_orf1(ghy),100.0%;OCL3_07_gtrOC8,100.0%;OCL3_08_gtrOC10,100.0%;OCL3_09_gtrOC11,100.0%		0		0 / 9 (0%)		0
ERR110077	7468_2#70	KT-A1	oxaAb	OCL1	OCL1	Perfect		1	1	0 bp	9 / 9 (100%)	OCL1_01_gtrOC1,100.0%;OCL1_02_gtrOC2,100.0%;OCL1_03_pda1,100.0%;OCL1_04_gtrOC3,100.0%;OCL1_05_gtrOC4,100.0%;OCL1_06_orf1(ghy),100.0%;OCL1_07_gtrOC5,100.0%;OCL1_08_gtrOC6,100.0%;OCL1_09_gtrOC7,100.0%		0		0 / 9 (0%)		0
ERR110081	7468_2#74	A388	oxaAb	OCL4	OCL4	Perfect		1	1	0 bp	9 / 9 (100%)	OCL4_01_gtrOC1,100.0%;OCL4_02_gtrOC2,100.0%;OCL4_03_pda1,100.0%;OCL4_04_gtrOC3,100.0%;OCL4_05_gtrOC12,100.0%;OCL4_06_orf1(ghy),100.0%;OCL4_07_gtrOC5,100.0%;OCL4_08_gtrOC6,100.0%;OCL4_09_gtrOC7,100.0%		0		0 / 9 (0%)		0
ERR119660	7521_8#28	RBH3	oxaAb	OCL3	OCL3	Perfect		1	1	0 bp	9 / 9 (100%)	OCL3_01_gtrOC1,100.0%;OCL3_02_gtrOC2,100.0%;OCL3_03_pda1,100.0%;OCL3_04_gtrOC3,100.0%;OCL3_05_gtrOC4,100.0%;OCL3_06_orf1(ghy),100.0%;OCL3_07_gtrOC8,100.0%;OCL3_08_gtrOC10,100.0%;OCL3_09_gtrOC11,100.0%		0		0 / 9 (0%)		0
ERR119657	7521_8#25	WM98	oxaAb	OCL1	OCL1	Perfect		1	1	0 bp	9 / 9 (100%)	OCL1_01_gtrOC1,100.0%;OCL1_02_gtrOC2,100.0%;OCL1_03_pda1,100.0%;OCL1_04_gtrOC3,100.0%;OCL1_05_gtrOC4,100.0%;OCL1_06_orf1(ghy),100.0%;OCL1_07_gtrOC5,100.0%;OCL1_08_gtrOC6,100.0%;OCL1_09_gtrOC7,100.0%		0		0 / 9 (0%)		0
ERR119658	7521_8#26	D36	oxaAb	OCL2	OCL2	Perfect		1	1	0 bp	9 / 9 (100%)	OCL2_01_gtrOC1,100.0%;OCL2_02_gtrOC2,100.0%;OCL2_03_pda1,100.0%;OCL2_04_gtrOC3,100.0%;OCL2_05_gtrOC4,100.0%;OCL2_06_orf1(ghy),100.0%;OCL2_07_gtrOC8,100.0%;OCL2_08_wecB,100.0%;OCL2_09_gtrOC9,100.0%		0		0 / 9 (0%)		0
ERR110102	7468_2#95	G7	oxaAb	OCL1	OCL1	Perfect		1	1	0 bp	9 / 9 (100%)	OCL1_01_gtrOC1,100.0%;OCL1_02_gtrOC2,100.0%;OCL1_03_pda1,100.0%;OCL1_04_gtrOC3,100.0%;OCL1_05_gtrOC4,100.0%;OCL1_06_orf1(ghy),100.0%;OCL1_07_gtrOC5,100.0%;OCL1_08_gtrOC6,100.0%;OCL1_09_gtrOC7,100.0%		0		0 / 9 (0%)		0
ERR119663	7521_8#31	D6	oxaAb	OCL1	OCL1	Perfect		1	1	0 bp	9 / 9 (100%)	OCL1_01_gtrOC1,100.0%;OCL1_02_gtrOC2,100.0%;OCL1_03_pda1,100.0%;OCL1_04_gtrOC3,100.0%;OCL1_05_gtrOC4,100.0%;OCL1_06_orf1(ghy),100.0%;OCL1_07_gtrOC5,100.0%;OCL1_08_gtrOC6,100.0%;OCL1_09_gtrOC7,100.0%		0		0 / 9 (0%)		0
ERR119670	7521_8#38	D62	oxaAb	OCL1	OCL1	Perfect		1	1	0 bp	9 / 9 (100%)	OCL1_01_gtrOC1,100.0%;OCL1_02_gtrOC2,100.0%;OCL1_03_pda1,100.0%;OCL1_04_gtrOC3,100.0%;OCL1_05_gtrOC4,100.0%;OCL1_06_orf1(ghy),100.0%;OCL1_07_gtrOC5,100.0%;OCL1_08_gtrOC6,100.0%;OCL1_09_gtrOC7,100.0%		0		0 / 9 (0%)		0
ERR119665	7521_8#33	D3	oxaAb	OCL1	OCL1	Perfect		1	1	0 bp	9 / 9 (100%)	OCL1_01_gtrOC1,100.0%;OCL1_02_gtrOC2,100.0%;OCL1_03_pda1,100.0%;OCL1_04_gtrOC3,100.0%;OCL1_05_gtrOC4,100.0%;OCL1_06_orf1(ghy),100.0%;OCL1_07_gtrOC5,100.0%;OCL1_08_gtrOC6,100.0%;OCL1_09_gtrOC7,100.0%		0		0 / 9 (0%)		0
ERR119672	7521_8#40	PW01c	oxaAb	OCL3	OCL3	Perfect		1	1	0 bp	9 / 9 (100%)	OCL3_01_gtrOC1,100.0%;OCL3_02_gtrOC2,100.0%;OCL3_03_pda1,100.0%;OCL3_04_gtrOC3,100.0%;OCL3_05_gtrOC4,100.0%;OCL3_06_orf1(ghy),100.0%;OCL3_07_gtrOC8,100.0%;OCL3_08_gtrOC10,100.0%;OCL3_09_gtrOC11,100.0%		0		0 / 9 (0%)		0
ERR119664	7521_8#32	D2	oxaAb	OCL1	OCL1	Perfect		1	1	0 bp	9 / 9 (100%)	OCL1_01_gtrOC1,100.0%;OCL1_02_gtrOC2,100.0%;OCL1_03_pda1,100.0%;OCL1_04_gtrOC3,100.0%;OCL1_05_gtrOC4,100.0%;OCL1_06_orf1(ghy),100.0%;OCL1_07_gtrOC5,100.0%;OCL1_08_gtrOC6,100.0%;OCL1_09_gtrOC7,100.0%		0		0 / 9 (0%)		0
ERR119671	7521_8#39	D3208	oxaAb	OCL1	OCL1	Perfect		1	1	0 bp	9 / 9 (100%)	OCL1_01_gtrOC1,100.0%;OCL1_02_gtrOC2,100.0%;OCL1_03_pda1,100.0%;OCL1_04_gtrOC3,100.0%;OCL1_05_gtrOC4,100.0%;OCL1_06_orf1(ghy),100.0%;OCL1_07_gtrOC5,100.0%;OCL1_08_gtrOC6,100.0%;OCL1_09_gtrOC7,100.0%		0		0 / 9 (0%)		0
ERR119667	7521_8#35	D7	oxaAb	OCL1	OCL1	Perfect		1	1	0 bp	9 / 9 (100%)	OCL1_01_gtrOC1,100.0%;OCL1_02_gtrOC2,100.0%;OCL1_03_pda1,100.0%;OCL1_04_gtrOC3,100.0%;OCL1_05_gtrOC4,100.0%;OCL1_06_orf1(ghy),100.0%;OCL1_07_gtrOC5,100.0%;OCL1_08_gtrOC6,100.0%;OCL1_09_gtrOC7,100.0%		0		0 / 9 (0%)		0
ERR190422	8290_3#12	BAL_106	oxaAb	OCL2	OCL2	Perfect		1	1	0 bp	9 / 9 (100%)	OCL2_01_gtrOC1,100.0%;OCL2_02_gtrOC2,100.0%;OCL2_03_pda1,100.0%;OCL2_04_gtrOC3,100.0%;OCL2_05_gtrOC4,100.0%;OCL2_06_orf1(ghy),100.0%;OCL2_07_gtrOC8,100.0%;OCL2_08_wecB,100.0%;OCL2_09_gtrOC9,100.0%		0		0 / 9 (0%)		0
ERR190420	8290_3#10	BAL_097	oxaAb	OCL2	OCL2	Perfect		1	1	0 bp	9 / 9 (100%)	OCL2_01_gtrOC1,100.0%;OCL2_02_gtrOC2,100.0%;OCL2_03_pda1,100.0%;OCL2_04_gtrOC3,100.0%;OCL2_05_gtrOC4,100.0%;OCL2_06_orf1(ghy),100.0%;OCL2_07_gtrOC8,100.0%;OCL2_08_wecB,100.0%;OCL2_09_gtrOC9,100.0%		0		0 / 9 (0%)		0
ERR190443	8290_3#33	BAL_206	oxaAb	OCL2	OCL2	Perfect		1	1	0 bp	9 / 9 (100%)	OCL2_01_gtrOC1,100.0%;OCL2_02_gtrOC2,100.0%;OCL2_03_pda1,100.0%;OCL2_04_gtrOC3,100.0%;OCL2_05_gtrOC4,100.0%;OCL2_06_orf1(ghy),100.0%;OCL2_07_gtrOC8,100.0%;OCL2_08_wecB,100.0%;OCL2_09_gtrOC9,100.0%		0		0 / 9 (0%)		0
ERR190503	8290_3#93	NCSR_132	oxaAb	OCL3	OCL3	Perfect		1	1	0 bp	9 / 9 (100%)	OCL3_01_gtrOC1,100.0%;OCL3_02_gtrOC2,100.0%;OCL3_03_pda1,100.0%;OCL3_04_gtrOC3,100.0%;OCL3_05_gtrOC4,100.0%;OCL3_06_orf1(ghy),100.0%;OCL3_07_gtrOC8,100.0%;OCL3_08_gtrOC10,100.0%;OCL3_09_gtrOC11,100.0%		0		0 / 9 (0%)		0
ERR190502	8290_3#92	NCSR_106	oxaAb	OCL3	OCL3	Perfect		1	1	0 bp	9 / 9 (100%)	OCL3_01_gtrOC1,100.0%;OCL3_02_gtrOC2,100.0%;OCL3_03_pda1,100.0%;OCL3_04_gtrOC3,100.0%;OCL3_05_gtrOC4,100.0%;OCL3_06_orf1(ghy),100.0%;OCL3_07_gtrOC8,100.0%;OCL3_08_gtrOC10,100.0%;OCL3_09_gtrOC11,100.0%		0		0 / 9 (0%)		0
ERR190506	8290_3#96	NL_9	oxaAb	OCL2	OCL2	Perfect		1	1	0 bp	9 / 9 (100%)	OCL2_01_gtrOC1,100.0%;OCL2_02_gtrOC2,100.0%;OCL2_03_pda1,100.0%;OCL2_04_gtrOC3,100.0%;OCL2_05_gtrOC4,100.0%;OCL2_06_orf1(ghy),100.0%;OCL2_07_gtrOC8,100.0%;OCL2_08_wecB,100.0%;OCL2_09_gtrOC9,100.0%		0		0 / 9 (0%)		0
ERR190419	8290_3#9	BAL_087	oxaAb	OCL2	OCL2	Perfect		1	1	0 bp	9 / 9 (100%)	OCL2_01_gtrOC1,100.0%;OCL2_02_gtrOC2,100.0%;OCL2_03_pda1,100.0%;OCL2_04_gtrOC3,100.0%;OCL2_05_gtrOC4,100.0%;OCL2_06_orf1(ghy),100.0%;OCL2_07_gtrOC8,100.0%;OCL2_08_wecB,100.0%;OCL2_09_gtrOC9,100.0%		0		0 / 9 (0%)		0
ERR246742	9119_4#63	U 89	oxaAb	OCL6	OCL6	Perfect		1	1	0 bp	10 / 10 (100%)	OCL6_01_gtrOC1,100.0%;OCL6_02_pda2,100.0%;OCL6_03_gtrOC18,100.0%;OCL6_04_gtrOC19a,100.0%;OCL6_05_rmlB,100.0%;OCL6_06_rmlD,100.0%;OCL6_07_rmlA,100.0%;OCL6_08_rmlC,100.0%;OCL6_09_gtrOC20,100.0%;OCL6_10_gtrOC21,100.0%		0		0 / 10 (0%)		0
ERR246789	9119_5#14	DR26955	oxaAb	OCL3	OCL3	Perfect		1	1	0 bp	9 / 9 (100%)	OCL3_01_gtrOC1,100.0%;OCL3_02_gtrOC2,100.0%;OCL3_03_pda1,100.0%;OCL3_04_gtrOC3,100.0%;OCL3_05_gtrOC4,100.0%;OCL3_06_orf1(ghy),100.0%;OCL3_07_gtrOC8,100.0%;OCL3_08_gtrOC10,100.0%;OCL3_09_gtrOC11,100.0%		0		0 / 9 (0%)		0
ERR246790	9119_5#15	93935670	oxaAb	OCL3	OCL3	Perfect		1	1	0 bp	9 / 9 (100%)	OCL3_01_gtrOC1,100.0%;OCL3_02_gtrOC2,100.0%;OCL3_03_pda1,100.0%;OCL3_04_gtrOC3,100.0%;OCL3_05_gtrOC4,100.0%;OCL3_06_orf1(ghy),100.0%;OCL3_07_gtrOC8,100.0%;OCL3_08_gtrOC10,100.0%;OCL3_09_gtrOC11,100.0%		0		0 / 9 (0%)		0
ERR246793	9119_5#18	2007-128	oxaAb	OCL3	OCL3	Perfect		1	1	0 bp	9 / 9 (100%)	OCL3_01_gtrOC1,100.0%;OCL3_02_gtrOC2,100.0%;OCL3_03_pda1,100.0%;OCL3_04_gtrOC3,100.0%;OCL3_05_gtrOC4,100.0%;OCL3_06_orf1(ghy),100.0%;OCL3_07_gtrOC8,100.0%;OCL3_08_gtrOC10,100.0%;OCL3_09_gtrOC11,100.0%		0		0 / 9 (0%)		0
ERR246794	9119_5#19	DR957	oxaAb	OCL3	OCL3	Perfect		1	1	0 bp	9 / 9 (100%)	OCL3_01_gtrOC1,100.0%;OCL3_02_gtrOC2,100.0%;OCL3_03_pda1,100.0%;OCL3_04_gtrOC3,100.0%;OCL3_05_gtrOC4,100.0%;OCL3_06_orf1(ghy),100.0%;OCL3_07_gtrOC8,100.0%;OCL3_08_gtrOC10,100.0%;OCL3_09_gtrOC11,100.0%		0		0 / 9 (0%)		0
ERR246788	9119_5#13	8043239351	oxaAb	OCL3	OCL3	Perfect		1	1	0 bp	9 / 9 (100%)	OCL3_01_gtrOC1,100.0%;OCL3_02_gtrOC2,100.0%;OCL3_03_pda1,100.0%;OCL3_04_gtrOC3,100.0%;OCL3_05_gtrOC4,100.0%;OCL3_06_orf1(ghy),100.0%;OCL3_07_gtrOC8,100.0%;OCL3_08_gtrOC10,100.0%;OCL3_09_gtrOC11,100.0%		0		0 / 9 (0%)		0
ERR246785	9119_5#10	1003-207	oxaAb	OCL3	OCL3	Perfect		1	1	0 bp	9 / 9 (100%)	OCL3_01_gtrOC1,100.0%;OCL3_02_gtrOC2,100.0%;OCL3_03_pda1,100.0%;OCL3_04_gtrOC3,100.0%;OCL3_05_gtrOC4,100.0%;OCL3_06_orf1(ghy),100.0%;OCL3_07_gtrOC8,100.0%;OCL3_08_gtrOC10,100.0%;OCL3_09_gtrOC11,100.0%		0		0 / 9 (0%)		0
ERR246786	9119_5#11	DR256	oxaAb	OCL3	OCL3	Perfect		1	1	0 bp	9 / 9 (100%)	OCL3_01_gtrOC1,100.0%;OCL3_02_gtrOC2,100.0%;OCL3_03_pda1,100.0%;OCL3_04_gtrOC3,100.0%;OCL3_05_gtrOC4,100.0%;OCL3_06_orf1(ghy),100.0%;OCL3_07_gtrOC8,100.0%;OCL3_08_gtrOC10,100.0%;OCL3_09_gtrOC11,100.0%		0		0 / 9 (0%)		0
ERR246791	9119_5#16	DR27640	oxaAb	OCL3	OCL3	Perfect		1	1	0 bp	9 / 9 (100%)	OCL3_01_gtrOC1,100.0%;OCL3_02_gtrOC2,100.0%;OCL3_03_pda1,100.0%;OCL3_04_gtrOC3,100.0%;OCL3_05_gtrOC4,100.0%;OCL3_06_orf1(ghy),100.0%;OCL3_07_gtrOC8,100.0%;OCL3_08_gtrOC10,100.0%;OCL3_09_gtrOC11,100.0%		0		0 / 9 (0%)		0
ERR246795	9119_5#20	6120468121	oxaAb	OCL3	OCL3	Perfect		1	1	0 bp	9 / 9 (100%)	OCL3_01_gtrOC1,100.0%;OCL3_02_gtrOC2,100.0%;OCL3_03_pda1,100.0%;OCL3_04_gtrOC3,100.0%;OCL3_05_gtrOC4,100.0%;OCL3_06_orf1(ghy),100.0%;OCL3_07_gtrOC8,100.0%;OCL3_08_gtrOC10,100.0%;OCL3_09_gtrOC11,100.0%		0		0 / 9 (0%)		0
ERR246797	9119_5#22	9073509381	oxaAb	OCL3	OCL3	Perfect		1	1	0 bp	9 / 9 (100%)	OCL3_01_gtrOC1,100.0%;OCL3_02_gtrOC2,100.0%;OCL3_03_pda1,100.0%;OCL3_04_gtrOC3,100.0%;OCL3_05_gtrOC4,100.0%;OCL3_06_orf1(ghy),100.0%;OCL3_07_gtrOC8,100.0%;OCL3_08_gtrOC10,100.0%;OCL3_09_gtrOC11,100.0%		0		0 / 9 (0%)		0
ERR246796	9119_5#21	8053310681	oxaAb	OCL3	OCL3	Perfect		1	1	0 bp	9 / 9 (100%)	OCL3_01_gtrOC1,100.0%;OCL3_02_gtrOC2,100.0%;OCL3_03_pda1,100.0%;OCL3_04_gtrOC3,100.0%;OCL3_05_gtrOC4,100.0%;OCL3_06_orf1(ghy),100.0%;OCL3_07_gtrOC8,100.0%;OCL3_08_gtrOC10,100.0%;OCL3_09_gtrOC11,100.0%		0		0 / 9 (0%)		0
ERR246799	9119_5#24	DM11156	oxaAb	OCL3	OCL3	Perfect		1	1	0 bp	9 / 9 (100%)	OCL3_01_gtrOC1,100.0%;OCL3_02_gtrOC2,100.0%;OCL3_03_pda1,100.0%;OCL3_04_gtrOC3,100.0%;OCL3_05_gtrOC4,100.0%;OCL3_06_orf1(ghy),100.0%;OCL3_07_gtrOC8,100.0%;OCL3_08_gtrOC10,100.0%;OCL3_09_gtrOC11,100.0%		0		0 / 9 (0%)		0
ERR246801	9119_5#26	2011-3	oxaAb	OCL3	OCL3	Perfect		1	1	0 bp	9 / 9 (100%)	OCL3_01_gtrOC1,100.0%;OCL3_02_gtrOC2,100.0%;OCL3_03_pda1,100.0%;OCL3_04_gtrOC3,100.0%;OCL3_05_gtrOC4,100.0%;OCL3_06_orf1(ghy),100.0%;OCL3_07_gtrOC8,100.0%;OCL3_08_gtrOC10,100.0%;OCL3_09_gtrOC11,100.0%		0		0 / 9 (0%)		0
ERR246802	9119_5#27	DB4278	oxaAb	OCL3	OCL3	Perfect		1	1	0 bp	9 / 9 (100%)	OCL3_01_gtrOC1,100.0%;OCL3_02_gtrOC2,100.0%;OCL3_03_pda1,100.0%;OCL3_04_gtrOC3,100.0%;OCL3_05_gtrOC4,100.0%;OCL3_06_orf1(ghy),100.0%;OCL3_07_gtrOC8,100.0%;OCL3_08_gtrOC10,100.0%;OCL3_09_gtrOC11,100.0%		0		0 / 9 (0%)		0
ERR246800	9119_5#25	252-168	oxaAb	OCL3	OCL3	Perfect		1	1	0 bp	9 / 9 (100%)	OCL3_01_gtrOC1,100.0%;OCL3_02_gtrOC2,100.0%;OCL3_03_pda1,100.0%;OCL3_04_gtrOC3,100.0%;OCL3_05_gtrOC4,100.0%;OCL3_06_orf1(ghy),100.0%;OCL3_07_gtrOC8,100.0%;OCL3_08_gtrOC10,100.0%;OCL3_09_gtrOC11,100.0%		0		0 / 9 (0%)		0
ERR246798	9119_5#23	103986183	oxaAb	OCL3	OCL3	Perfect		1	1	0 bp	9 / 9 (100%)	OCL3_01_gtrOC1,100.0%;OCL3_02_gtrOC2,100.0%;OCL3_03_pda1,100.0%;OCL3_04_gtrOC3,100.0%;OCL3_05_gtrOC4,100.0%;OCL3_06_orf1(ghy),100.0%;OCL3_07_gtrOC8,100.0%;OCL3_08_gtrOC10,100.0%;OCL3_09_gtrOC11,100.0%		0		0 / 9 (0%)		0
ERR246805	9119_5#30	9083552840	oxaAb	OCL3	OCL3	Perfect		1	1	0 bp	9 / 9 (100%)	OCL3_01_gtrOC1,100.0%;OCL3_02_gtrOC2,100.0%;OCL3_03_pda1,100.0%;OCL3_04_gtrOC3,100.0%;OCL3_05_gtrOC4,100.0%;OCL3_06_orf1(ghy),100.0%;OCL3_07_gtrOC8,100.0%;OCL3_08_gtrOC10,100.0%;OCL3_09_gtrOC11,100.0%		0		0 / 9 (0%)		0
ERR246825	9119_5#50	DM17964	oxaAb	OCL1	OCL1	Perfect		1	1	0 bp	9 / 9 (100%)	OCL1_01_gtrOC1,100.0%;OCL1_02_gtrOC2,100.0%;OCL1_03_pda1,100.0%;OCL1_04_gtrOC3,100.0%;OCL1_05_gtrOC4,100.0%;OCL1_06_orf1(ghy),100.0%;OCL1_07_gtrOC5,100.0%;OCL1_08_gtrOC6,100.0%;OCL1_09_gtrOC7,100.0%		0		0 / 9 (0%)		0
ERR246826	9119_5#51	DR10314	oxaAb	OCL3	OCL3	Perfect		1	1	0 bp	9 / 9 (100%)	OCL3_01_gtrOC1,100.0%;OCL3_02_gtrOC2,100.0%;OCL3_03_pda1,100.0%;OCL3_04_gtrOC3,100.0%;OCL3_05_gtrOC4,100.0%;OCL3_06_orf1(ghy),100.0%;OCL3_07_gtrOC8,100.0%;OCL3_08_gtrOC10,100.0%;OCL3_09_gtrOC11,100.0%		0		0 / 9 (0%)		0
ERR246820	9119_5#45	8100317631	oxaAb	OCL3	OCL3	Perfect		1	1	0 bp	9 / 9 (100%)	OCL3_01_gtrOC1,100.0%;OCL3_02_gtrOC2,100.0%;OCL3_03_pda1,100.0%;OCL3_04_gtrOC3,100.0%;OCL3_05_gtrOC4,100.0%;OCL3_06_orf1(ghy),100.0%;OCL3_07_gtrOC8,100.0%;OCL3_08_gtrOC10,100.0%;OCL3_09_gtrOC11,100.0%		0		0 / 9 (0%)		0
ERR246821	9119_5#46	9090133182	oxaAb	OCL3	OCL3	Perfect		1	1	0 bp	9 / 9 (100%)	OCL3_01_gtrOC1,100.0%;OCL3_02_gtrOC2,100.0%;OCL3_03_pda1,100.0%;OCL3_04_gtrOC3,100.0%;OCL3_05_gtrOC4,100.0%;OCL3_06_orf1(ghy),100.0%;OCL3_07_gtrOC8,100.0%;OCL3_08_gtrOC10,100.0%;OCL3_09_gtrOC11,100.0%		0		0 / 9 (0%)		0
ERR246819	9119_5#44	DB3041	oxaAb	OCL3	OCL3	Perfect		1	1	0 bp	9 / 9 (100%)	OCL3_01_gtrOC1,100.0%;OCL3_02_gtrOC2,100.0%;OCL3_03_pda1,100.0%;OCL3_04_gtrOC3,100.0%;OCL3_05_gtrOC4,100.0%;OCL3_06_orf1(ghy),100.0%;OCL3_07_gtrOC8,100.0%;OCL3_08_gtrOC10,100.0%;OCL3_09_gtrOC11,100.0%		0		0 / 9 (0%)		0
ERR246779	9119_5#4	DR17326	oxaAb	OCL3	OCL3	Perfect		1	1	0 bp	9 / 9 (100%)	OCL3_01_gtrOC1,100.0%;OCL3_02_gtrOC2,100.0%;OCL3_03_pda1,100.0%;OCL3_04_gtrOC3,100.0%;OCL3_05_gtrOC4,100.0%;OCL3_06_orf1(ghy),100.0%;OCL3_07_gtrOC8,100.0%;OCL3_08_gtrOC10,100.0%;OCL3_09_gtrOC11,100.0%		0		0 / 9 (0%)		0
ERR246822	9119_5#47	0063-840043	oxaAb	OCL3	OCL3	Perfect		1	1	0 bp	9 / 9 (100%)	OCL3_01_gtrOC1,100.0%;OCL3_02_gtrOC2,100.0%;OCL3_03_pda1,100.0%;OCL3_04_gtrOC3,100.0%;OCL3_05_gtrOC4,100.0%;OCL3_06_orf1(ghy),100.0%;OCL3_07_gtrOC8,100.0%;OCL3_08_gtrOC10,100.0%;OCL3_09_gtrOC11,100.0%		0		0 / 9 (0%)		0
ERR246823	9119_5#48	SGH 8 POST	oxaAb	OCL3	OCL3	Perfect		1	1	0 bp	9 / 9 (100%)	OCL3_01_gtrOC1,100.0%;OCL3_02_gtrOC2,100.0%;OCL3_03_pda1,100.0%;OCL3_04_gtrOC3,100.0%;OCL3_05_gtrOC4,100.0%;OCL3_06_orf1(ghy),100.0%;OCL3_07_gtrOC8,100.0%;OCL3_08_gtrOC10,100.0%;OCL3_09_gtrOC11,100.0%		0		0 / 9 (0%)		0
ERR246812	9119_5#37	8063404340	oxaAb	OCL3	OCL3	Perfect		1	1	0 bp	9 / 9 (100%)	OCL3_01_gtrOC1,100.0%;OCL3_02_gtrOC2,100.0%;OCL3_03_pda1,100.0%;OCL3_04_gtrOC3,100.0%;OCL3_05_gtrOC4,100.0%;OCL3_06_orf1(ghy),100.0%;OCL3_07_gtrOC8,100.0%;OCL3_08_gtrOC10,100.0%;OCL3_09_gtrOC11,100.0%		0		0 / 9 (0%)		0
ERR246811	9119_5#36	6033168203	oxaAb	OCL3	OCL3	Perfect		1	1	0 bp	9 / 9 (100%)	OCL3_01_gtrOC1,100.0%;OCL3_02_gtrOC2,100.0%;OCL3_03_pda1,100.0%;OCL3_04_gtrOC3,100.0%;OCL3_05_gtrOC4,100.0%;OCL3_06_orf1(ghy),100.0%;OCL3_07_gtrOC8,100.0%;OCL3_08_gtrOC10,100.0%;OCL3_09_gtrOC11,100.0%		0		0 / 9 (0%)		0
ERR246814	9119_5#39	124061712	oxaAb	OCL3	OCL3	Perfect		1	1	0 bp	9 / 9 (100%)	OCL3_01_gtrOC1,100.0%;OCL3_02_gtrOC2,100.0%;OCL3_03_pda1,100.0%;OCL3_04_gtrOC3,100.0%;OCL3_05_gtrOC4,100.0%;OCL3_06_orf1(ghy),100.0%;OCL3_07_gtrOC8,100.0%;OCL3_08_gtrOC10,100.0%;OCL3_09_gtrOC11,100.0%		0		0 / 9 (0%)		0
ERR246813	9119_5#38	9033202376	oxaAb	OCL3	OCL3	Perfect		1	1	0 bp	9 / 9 (100%)	OCL3_01_gtrOC1,100.0%;OCL3_02_gtrOC2,100.0%;OCL3_03_pda1,100.0%;OCL3_04_gtrOC3,100.0%;OCL3_05_gtrOC4,100.0%;OCL3_06_orf1(ghy),100.0%;OCL3_07_gtrOC8,100.0%;OCL3_08_gtrOC10,100.0%;OCL3_09_gtrOC11,100.0%		0		0 / 9 (0%)		0
ERR246810	9119_5#35	DR3388	oxaAb	OCL3	OCL3	Perfect		1	1	0 bp	9 / 9 (100%)	OCL3_01_gtrOC1,100.0%;OCL3_02_gtrOC2,100.0%;OCL3_03_pda1,100.0%;OCL3_04_gtrOC3,100.0%;OCL3_05_gtrOC4,100.0%;OCL3_06_orf1(ghy),100.0%;OCL3_07_gtrOC8,100.0%;OCL3_08_gtrOC10,100.0%;OCL3_09_gtrOC11,100.0%		0		0 / 9 (0%)		0
ERR246777	9119_5#2	1085-217	oxaAb	OCL3	OCL3	Perfect		1	1	0 bp	9 / 9 (100%)	OCL3_01_gtrOC1,100.0%;OCL3_02_gtrOC2,100.0%;OCL3_03_pda1,100.0%;OCL3_04_gtrOC3,100.0%;OCL3_05_gtrOC4,100.0%;OCL3_06_orf1(ghy),100.0%;OCL3_07_gtrOC8,100.0%;OCL3_08_gtrOC10,100.0%;OCL3_09_gtrOC11,100.0%		0		0 / 9 (0%)		0
ERR246832	9119_5#57	364-168	oxaAb	OCL3	OCL3	Perfect		1	1	0 bp	9 / 9 (100%)	OCL3_01_gtrOC1,100.0%;OCL3_02_gtrOC2,100.0%;OCL3_03_pda1,100.0%;OCL3_04_gtrOC3,100.0%;OCL3_05_gtrOC4,100.0%;OCL3_06_orf1(ghy),100.0%;OCL3_07_gtrOC8,100.0%;OCL3_08_gtrOC10,100.0%;OCL3_09_gtrOC11,100.0%		0		0 / 9 (0%)		0
ERR246831	9119_5#56	SGH 46 PRE	oxaAb	OCL3	OCL3	Perfect		1	1	0 bp	9 / 9 (100%)	OCL3_01_gtrOC1,100.0%;OCL3_02_gtrOC2,100.0%;OCL3_03_pda1,100.0%;OCL3_04_gtrOC3,100.0%;OCL3_05_gtrOC4,100.0%;OCL3_06_orf1(ghy),100.0%;OCL3_07_gtrOC8,100.0%;OCL3_08_gtrOC10,100.0%;OCL3_09_gtrOC11,100.0%		0		0 / 9 (0%)		0
ERR246829	9119_5#54	9053255619	oxaAb	OCL3	OCL3	Perfect		1	1	0 bp	9 / 9 (100%)	OCL3_01_gtrOC1,100.0%;OCL3_02_gtrOC2,100.0%;OCL3_03_pda1,100.0%;OCL3_04_gtrOC3,100.0%;OCL3_05_gtrOC4,100.0%;OCL3_06_orf1(ghy),100.0%;OCL3_07_gtrOC8,100.0%;OCL3_08_gtrOC10,100.0%;OCL3_09_gtrOC11,100.0%		0		0 / 9 (0%)		0
ERR246828	9119_5#53	8070752746	oxaAb	OCL3	OCL3	Perfect		1	1	0 bp	9 / 9 (100%)	OCL3_01_gtrOC1,100.0%;OCL3_02_gtrOC2,100.0%;OCL3_03_pda1,100.0%;OCL3_04_gtrOC3,100.0%;OCL3_05_gtrOC4,100.0%;OCL3_06_orf1(ghy),100.0%;OCL3_07_gtrOC8,100.0%;OCL3_08_gtrOC10,100.0%;OCL3_09_gtrOC11,100.0%		0		0 / 9 (0%)		0
ERR246827	9119_5#52	DR881	oxaAb	OCL3	OCL3	Perfect		1	1	0 bp	9 / 9 (100%)	OCL3_01_gtrOC1,100.0%;OCL3_02_gtrOC2,100.0%;OCL3_03_pda1,100.0%;OCL3_04_gtrOC3,100.0%;OCL3_05_gtrOC4,100.0%;OCL3_06_orf1(ghy),100.0%;OCL3_07_gtrOC8,100.0%;OCL3_08_gtrOC10,100.0%;OCL3_09_gtrOC11,100.0%		0		0 / 9 (0%)		0
ERR246816	9119_5#41	DR20947	oxaAb	OCL3	OCL3	Perfect		1	1	0 bp	9 / 9 (100%)	OCL3_01_gtrOC1,100.0%;OCL3_02_gtrOC2,100.0%;OCL3_03_pda1,100.0%;OCL3_04_gtrOC3,100.0%;OCL3_05_gtrOC4,100.0%;OCL3_06_orf1(ghy),100.0%;OCL3_07_gtrOC8,100.0%;OCL3_08_gtrOC10,100.0%;OCL3_09_gtrOC11,100.0%		0		0 / 9 (0%)		0
ERR246818	9119_5#43	DR4393	oxaAb	OCL3	OCL3	Perfect		1	1	0 bp	9 / 9 (100%)	OCL3_01_gtrOC1,100.0%;OCL3_02_gtrOC2,100.0%;OCL3_03_pda1,100.0%;OCL3_04_gtrOC3,100.0%;OCL3_05_gtrOC4,100.0%;OCL3_06_orf1(ghy),100.0%;OCL3_07_gtrOC8,100.0%;OCL3_08_gtrOC10,100.0%;OCL3_09_gtrOC11,100.0%		0		0 / 9 (0%)		0
ERR246778	9119_5#3	DM954	oxaAb	OCL3	OCL3	Perfect		1	1	0 bp	9 / 9 (100%)	OCL3_01_gtrOC1,100.0%;OCL3_02_gtrOC2,100.0%;OCL3_03_pda1,100.0%;OCL3_04_gtrOC3,100.0%;OCL3_05_gtrOC4,100.0%;OCL3_06_orf1(ghy),100.0%;OCL3_07_gtrOC8,100.0%;OCL3_08_gtrOC10,100.0%;OCL3_09_gtrOC11,100.0%		0		0 / 9 (0%)		0
ERR246815	9119_5#40	SGH 8 PRE	oxaAb	OCL3	OCL3	Perfect		1	1	0 bp	9 / 9 (100%)	OCL3_01_gtrOC1,100.0%;OCL3_02_gtrOC2,100.0%;OCL3_03_pda1,100.0%;OCL3_04_gtrOC3,100.0%;OCL3_05_gtrOC4,100.0%;OCL3_06_orf1(ghy),100.0%;OCL3_07_gtrOC8,100.0%;OCL3_08_gtrOC10,100.0%;OCL3_09_gtrOC11,100.0%		0		0 / 9 (0%)		0
ERR246817	9119_5#42	DM18972	oxaAb	OCL1	OCL1	Perfect		1	1	0 bp	9 / 9 (100%)	OCL1_01_gtrOC1,100.0%;OCL1_02_gtrOC2,100.0%;OCL1_03_pda1,100.0%;OCL1_04_gtrOC3,100.0%;OCL1_05_gtrOC4,100.0%;OCL1_06_orf1(ghy),100.0%;OCL1_07_gtrOC5,100.0%;OCL1_08_gtrOC6,100.0%;OCL1_09_gtrOC7,100.0%		0		0 / 9 (0%)		0
ERR246806	9119_5#31	30243549	oxaAb	OCL3	OCL3	Perfect		1	1	0 bp	9 / 9 (100%)	OCL3_01_gtrOC1,100.0%;OCL3_02_gtrOC2,100.0%;OCL3_03_pda1,100.0%;OCL3_04_gtrOC3,100.0%;OCL3_05_gtrOC4,100.0%;OCL3_06_orf1(ghy),100.0%;OCL3_07_gtrOC8,100.0%;OCL3_08_gtrOC10,100.0%;OCL3_09_gtrOC11,100.0%		0		0 / 9 (0%)		0
ERR246807	9119_5#32	DR18351-2	oxaAb	OCL3	OCL3	Perfect		1	1	0 bp	9 / 9 (100%)	OCL3_01_gtrOC1,100.0%;OCL3_02_gtrOC2,100.0%;OCL3_03_pda1,100.0%;OCL3_04_gtrOC3,100.0%;OCL3_05_gtrOC4,100.0%;OCL3_06_orf1(ghy),100.0%;OCL3_07_gtrOC8,100.0%;OCL3_08_gtrOC10,100.0%;OCL3_09_gtrOC11,100.0%		0		0 / 9 (0%)		0
ERR246833	9119_5#58	DR24045	oxaAb	OCL3	OCL3	Perfect		1	1	0 bp	9 / 9 (100%)	OCL3_01_gtrOC1,100.0%;OCL3_02_gtrOC2,100.0%;OCL3_03_pda1,100.0%;OCL3_04_gtrOC3,100.0%;OCL3_05_gtrOC4,100.0%;OCL3_06_orf1(ghy),100.0%;OCL3_07_gtrOC8,100.0%;OCL3_08_gtrOC10,100.0%;OCL3_09_gtrOC11,100.0%		0		0 / 9 (0%)		0
ERR246834	9119_5#59	DR10490	oxaAb	OCL3	OCL3	Perfect		1	1	0 bp	9 / 9 (100%)	OCL3_01_gtrOC1,100.0%;OCL3_02_gtrOC2,100.0%;OCL3_03_pda1,100.0%;OCL3_04_gtrOC3,100.0%;OCL3_05_gtrOC4,100.0%;OCL3_06_orf1(ghy),100.0%;OCL3_07_gtrOC8,100.0%;OCL3_08_gtrOC10,100.0%;OCL3_09_gtrOC11,100.0%		0		0 / 9 (0%)		0
ERR246780	9119_5#5	7043164416	oxaAb	OCL3	OCL3	Perfect		1	1	0 bp	9 / 9 (100%)	OCL3_01_gtrOC1,100.0%;OCL3_02_gtrOC2,100.0%;OCL3_03_pda1,100.0%;OCL3_04_gtrOC3,100.0%;OCL3_05_gtrOC4,100.0%;OCL3_06_orf1(ghy),100.0%;OCL3_07_gtrOC8,100.0%;OCL3_08_gtrOC10,100.0%;OCL3_09_gtrOC11,100.0%		0		0 / 9 (0%)		0
ERR246809	9119_5#34	DM18018	oxaAb	OCL3	OCL3	Perfect		1	1	0 bp	9 / 9 (100%)	OCL3_01_gtrOC1,100.0%;OCL3_02_gtrOC2,100.0%;OCL3_03_pda1,100.0%;OCL3_04_gtrOC3,100.0%;OCL3_05_gtrOC4,100.0%;OCL3_06_orf1(ghy),100.0%;OCL3_07_gtrOC8,100.0%;OCL3_08_gtrOC10,100.0%;OCL3_09_gtrOC11,100.0%		0		0 / 9 (0%)		0
ERR246808	9119_5#33	258-170	oxaAb	OCL3	OCL3	Perfect		1	1	0 bp	9 / 9 (100%)	OCL3_01_gtrOC1,100.0%;OCL3_02_gtrOC2,100.0%;OCL3_03_pda1,100.0%;OCL3_04_gtrOC3,100.0%;OCL3_05_gtrOC4,100.0%;OCL3_06_orf1(ghy),100.0%;OCL3_07_gtrOC8,100.0%;OCL3_08_gtrOC10,100.0%;OCL3_09_gtrOC11,100.0%		0		0 / 9 (0%)		0
ERR246836	9119_5#61	8062635076	oxaAb	OCL3	OCL3	Perfect		1	1	0 bp	9 / 9 (100%)	OCL3_01_gtrOC1,100.0%;OCL3_02_gtrOC2,100.0%;OCL3_03_pda1,100.0%;OCL3_04_gtrOC3,100.0%;OCL3_05_gtrOC4,100.0%;OCL3_06_orf1(ghy),100.0%;OCL3_07_gtrOC8,100.0%;OCL3_08_gtrOC10,100.0%;OCL3_09_gtrOC11,100.0%		0		0 / 9 (0%)		0
ERR246839	9119_5#64	SGH 46 POST	oxaAb	OCL3	OCL3	Perfect		1	1	0 bp	9 / 9 (100%)	OCL3_01_gtrOC1,100.0%;OCL3_02_gtrOC2,100.0%;OCL3_03_pda1,100.0%;OCL3_04_gtrOC3,100.0%;OCL3_05_gtrOC4,100.0%;OCL3_06_orf1(ghy),100.0%;OCL3_07_gtrOC8,100.0%;OCL3_08_gtrOC10,100.0%;OCL3_09_gtrOC11,100.0%		0		0 / 9 (0%)		0
ERR246863	9119_5#88	AH 126 PRE	oxaAb	OCL3	OCL3	Perfect		1	1	0 bp	9 / 9 (100%)	OCL3_01_gtrOC1,100.0%;OCL3_02_gtrOC2,100.0%;OCL3_03_pda1,100.0%;OCL3_04_gtrOC3,100.0%;OCL3_05_gtrOC4,100.0%;OCL3_06_orf1(ghy),100.0%;OCL3_07_gtrOC8,100.0%;OCL3_08_gtrOC10,100.0%;OCL3_09_gtrOC11,100.0%		0		0 / 9 (0%)		0
ERR246845	9119_5#70	DR833	oxaAb	OCL3	OCL3	Perfect		1	1	0 bp	9 / 9 (100%)	OCL3_01_gtrOC1,100.0%;OCL3_02_gtrOC2,100.0%;OCL3_03_pda1,100.0%;OCL3_04_gtrOC3,100.0%;OCL3_05_gtrOC4,100.0%;OCL3_06_orf1(ghy),100.0%;OCL3_07_gtrOC8,100.0%;OCL3_08_gtrOC10,100.0%;OCL3_09_gtrOC11,100.0%		0		0 / 9 (0%)		0
ERR246847	9119_5#72	AH 129 PRE	oxaAb	OCL3	OCL3	Perfect		1	1	0 bp	9 / 9 (100%)	OCL3_01_gtrOC1,100.0%;OCL3_02_gtrOC2,100.0%;OCL3_03_pda1,100.0%;OCL3_04_gtrOC3,100.0%;OCL3_05_gtrOC4,100.0%;OCL3_06_orf1(ghy),100.0%;OCL3_07_gtrOC8,100.0%;OCL3_08_gtrOC10,100.0%;OCL3_09_gtrOC11,100.0%		0		0 / 9 (0%)		0
ERR246837	9119_5#62	9012202008	oxaAb	OCL3	OCL3	Perfect		1	1	0 bp	9 / 9 (100%)	OCL3_01_gtrOC1,100.0%;OCL3_02_gtrOC2,100.0%;OCL3_03_pda1,100.0%;OCL3_04_gtrOC3,100.0%;OCL3_05_gtrOC4,100.0%;OCL3_06_orf1(ghy),100.0%;OCL3_07_gtrOC8,100.0%;OCL3_08_gtrOC10,100.0%;OCL3_09_gtrOC11,100.0%		0		0 / 9 (0%)		0
ERR246781	9119_5#6	DR24685	oxaAb	OCL3	OCL3	Perfect		1	1	0 bp	9 / 9 (100%)	OCL3_01_gtrOC1,100.0%;OCL3_02_gtrOC2,100.0%;OCL3_03_pda1,100.0%;OCL3_04_gtrOC3,100.0%;OCL3_05_gtrOC4,100.0%;OCL3_06_orf1(ghy),100.0%;OCL3_07_gtrOC8,100.0%;OCL3_08_gtrOC10,100.0%;OCL3_09_gtrOC11,100.0%		0		0 / 9 (0%)		0
ERR246782	9119_5#7	DB23761	oxaAb	OCL3	OCL3	Perfect		1	1	0 bp	9 / 9 (100%)	OCL3_01_gtrOC1,100.0%;OCL3_02_gtrOC2,100.0%;OCL3_03_pda1,100.0%;OCL3_04_gtrOC3,100.0%;OCL3_05_gtrOC4,100.0%;OCL3_06_orf1(ghy),100.0%;OCL3_07_gtrOC8,100.0%;OCL3_08_gtrOC10,100.0%;OCL3_09_gtrOC11,100.0%		0		0 / 9 (0%)		0
ERR246853	9119_5#78	DR7307	oxaAb	OCL3	OCL3	Perfect		1	1	0 bp	9 / 9 (100%)	OCL3_01_gtrOC1,100.0%;OCL3_02_gtrOC2,100.0%;OCL3_03_pda1,100.0%;OCL3_04_gtrOC3,100.0%;OCL3_05_gtrOC4,100.0%;OCL3_06_orf1(ghy),100.0%;OCL3_07_gtrOC8,100.0%;OCL3_08_gtrOC10,100.0%;OCL3_09_gtrOC11,100.0%		0		0 / 9 (0%)		0
ERR246854	9119_5#79	DB39546	oxaAb	OCL1	OCL1	Perfect		1	1	0 bp	9 / 9 (100%)	OCL1_01_gtrOC1,100.0%;OCL1_02_gtrOC2,100.0%;OCL1_03_pda1,100.0%;OCL1_04_gtrOC3,100.0%;OCL1_05_gtrOC4,100.0%;OCL1_06_orf1(ghy),100.0%;OCL1_07_gtrOC5,100.0%;OCL1_08_gtrOC6,100.0%;OCL1_09_gtrOC7,100.0%		0		0 / 9 (0%)		0
ERR246844	9119_5#69	DB57641	oxaAb	OCL3	OCL3	Perfect		1	1	0 bp	9 / 9 (100%)	OCL3_01_gtrOC1,100.0%;OCL3_02_gtrOC2,100.0%;OCL3_03_pda1,100.0%;OCL3_04_gtrOC3,100.0%;OCL3_05_gtrOC4,100.0%;OCL3_06_orf1(ghy),100.0%;OCL3_07_gtrOC8,100.0%;OCL3_08_gtrOC10,100.0%;OCL3_09_gtrOC11,100.0%		0		0 / 9 (0%)		0
ERR246855	9119_5#80	AH 129 POST	oxaAb	OCL3	OCL3	Perfect		1	1	0 bp	9 / 9 (100%)	OCL3_01_gtrOC1,100.0%;OCL3_02_gtrOC2,100.0%;OCL3_03_pda1,100.0%;OCL3_04_gtrOC3,100.0%;OCL3_05_gtrOC4,100.0%;OCL3_06_orf1(ghy),100.0%;OCL3_07_gtrOC8,100.0%;OCL3_08_gtrOC10,100.0%;OCL3_09_gtrOC11,100.0%		0		0 / 9 (0%)		0
ERR246858	9119_5#83	DB42198	oxaAb	OCL3	OCL3	Perfect		1	1	0 bp	9 / 9 (100%)	OCL3_01_gtrOC1,100.0%;OCL3_02_gtrOC2,100.0%;OCL3_03_pda1,100.0%;OCL3_04_gtrOC3,100.0%;OCL3_05_gtrOC4,100.0%;OCL3_06_orf1(ghy),100.0%;OCL3_07_gtrOC8,100.0%;OCL3_08_gtrOC10,100.0%;OCL3_09_gtrOC11,100.0%		0		0 / 9 (0%)		0
ERR246857	9119_5#82	DB63855	oxaAb	OCL3	OCL3	Perfect		1	1	0 bp	9 / 9 (100%)	OCL3_01_gtrOC1,100.0%;OCL3_02_gtrOC2,100.0%;OCL3_03_pda1,100.0%;OCL3_04_gtrOC3,100.0%;OCL3_05_gtrOC4,100.0%;OCL3_06_orf1(ghy),100.0%;OCL3_07_gtrOC8,100.0%;OCL3_08_gtrOC10,100.0%;OCL3_09_gtrOC11,100.0%		0		0 / 9 (0%)		0
ERR246862	9119_5#87	1034209235	oxaAb	OCL3	OCL3	Perfect		1	1	0 bp	9 / 9 (100%)	OCL3_01_gtrOC1,100.0%;OCL3_02_gtrOC2,100.0%;OCL3_03_pda1,100.0%;OCL3_04_gtrOC3,100.0%;OCL3_05_gtrOC4,100.0%;OCL3_06_orf1(ghy),100.0%;OCL3_07_gtrOC8,100.0%;OCL3_08_gtrOC10,100.0%;OCL3_09_gtrOC11,100.0%		0		0 / 9 (0%)		0
ERR246861	9119_5#86	DR7857	oxaAb	OCL3	OCL3	Perfect		1	1	0 bp	9 / 9 (100%)	OCL3_01_gtrOC1,100.0%;OCL3_02_gtrOC2,100.0%;OCL3_03_pda1,100.0%;OCL3_04_gtrOC3,100.0%;OCL3_05_gtrOC4,100.0%;OCL3_06_orf1(ghy),100.0%;OCL3_07_gtrOC8,100.0%;OCL3_08_gtrOC10,100.0%;OCL3_09_gtrOC11,100.0%		0		0 / 9 (0%)		0
ERR246859	9119_5#84	DR8067	oxaAb	OCL3	OCL3	Perfect		1	1	0 bp	9 / 9 (100%)	OCL3_01_gtrOC1,100.0%;OCL3_02_gtrOC2,100.0%;OCL3_03_pda1,100.0%;OCL3_04_gtrOC3,100.0%;OCL3_05_gtrOC4,100.0%;OCL3_06_orf1(ghy),100.0%;OCL3_07_gtrOC8,100.0%;OCL3_08_gtrOC10,100.0%;OCL3_09_gtrOC11,100.0%		0		0 / 9 (0%)		0
ERR246850	9119_5#75	DR8382	oxaAb	OCL3	OCL3	Perfect		1	1	0 bp	9 / 9 (100%)	OCL3_01_gtrOC1,100.0%;OCL3_02_gtrOC2,100.0%;OCL3_03_pda1,100.0%;OCL3_04_gtrOC3,100.0%;OCL3_05_gtrOC4,100.0%;OCL3_06_orf1(ghy),100.0%;OCL3_07_gtrOC8,100.0%;OCL3_08_gtrOC10,100.0%;OCL3_09_gtrOC11,100.0%		0		0 / 9 (0%)		0
ERR246848	9119_5#73	1085-354	oxaAb	OCL3	OCL3	Perfect		1	1	0 bp	9 / 9 (100%)	OCL3_01_gtrOC1,100.0%;OCL3_02_gtrOC2,100.0%;OCL3_03_pda1,100.0%;OCL3_04_gtrOC3,100.0%;OCL3_05_gtrOC4,100.0%;OCL3_06_orf1(ghy),100.0%;OCL3_07_gtrOC8,100.0%;OCL3_08_gtrOC10,100.0%;OCL3_09_gtrOC11,100.0%		0		0 / 9 (0%)		0
ERR246849	9119_5#74	DB62129	oxaAb	OCL3	OCL3	Perfect		1	1	0 bp	9 / 9 (100%)	OCL3_01_gtrOC1,100.0%;OCL3_02_gtrOC2,100.0%;OCL3_03_pda1,100.0%;OCL3_04_gtrOC3,100.0%;OCL3_05_gtrOC4,100.0%;OCL3_06_orf1(ghy),100.0%;OCL3_07_gtrOC8,100.0%;OCL3_08_gtrOC10,100.0%;OCL3_09_gtrOC11,100.0%		0		0 / 9 (0%)		0
ERR246852	9119_5#77	DB58211	oxaAb	OCL3	OCL3	Perfect		1	1	0 bp	9 / 9 (100%)	OCL3_01_gtrOC1,100.0%;OCL3_02_gtrOC2,100.0%;OCL3_03_pda1,100.0%;OCL3_04_gtrOC3,100.0%;OCL3_05_gtrOC4,100.0%;OCL3_06_orf1(ghy),100.0%;OCL3_07_gtrOC8,100.0%;OCL3_08_gtrOC10,100.0%;OCL3_09_gtrOC11,100.0%		0		0 / 9 (0%)		0
ERR246864	9119_5#89	DR28106	oxaAb	OCL3	OCL3	Perfect		1	1	0 bp	9 / 9 (100%)	OCL3_01_gtrOC1,100.0%;OCL3_02_gtrOC2,100.0%;OCL3_03_pda1,100.0%;OCL3_04_gtrOC3,100.0%;OCL3_05_gtrOC4,100.0%;OCL3_06_orf1(ghy),100.0%;OCL3_07_gtrOC8,100.0%;OCL3_08_gtrOC10,100.0%;OCL3_09_gtrOC11,100.0%		0		0 / 9 (0%)		0
ERR246783	9119_5#8	DB66738	oxaAb	OCL3	OCL3	Perfect		1	1	0 bp	9 / 9 (100%)	OCL3_01_gtrOC1,100.0%;OCL3_02_gtrOC2,100.0%;OCL3_03_pda1,100.0%;OCL3_04_gtrOC3,100.0%;OCL3_05_gtrOC4,100.0%;OCL3_06_orf1(ghy),100.0%;OCL3_07_gtrOC8,100.0%;OCL3_08_gtrOC10,100.0%;OCL3_09_gtrOC11,100.0%		0		0 / 9 (0%)		0
ERR246865	9119_5#90	DR977	oxaAb	OCL1	OCL1	Perfect		1	1	0 bp	9 / 9 (100%)	OCL1_01_gtrOC1,100.0%;OCL1_02_gtrOC2,100.0%;OCL1_03_pda1,100.0%;OCL1_04_gtrOC3,100.0%;OCL1_05_gtrOC4,100.0%;OCL1_06_orf1(ghy),100.0%;OCL1_07_gtrOC5,100.0%;OCL1_08_gtrOC6,100.0%;OCL1_09_gtrOC7,100.0%		0		0 / 9 (0%)		0
ERR246841	9119_5#66	DB57371	oxaAb	OCL3	OCL3	Perfect		1	1	0 bp	9 / 9 (100%)	OCL3_01_gtrOC1,100.0%;OCL3_02_gtrOC2,100.0%;OCL3_03_pda1,100.0%;OCL3_04_gtrOC3,100.0%;OCL3_05_gtrOC4,100.0%;OCL3_06_orf1(ghy),100.0%;OCL3_07_gtrOC8,100.0%;OCL3_08_gtrOC10,100.0%;OCL3_09_gtrOC11,100.0%		0		0 / 9 (0%)		0
ERR246840	9119_5#65	1106-171	oxaAb	OCL3	OCL3	Perfect		1	1	0 bp	9 / 9 (100%)	OCL3_01_gtrOC1,100.0%;OCL3_02_gtrOC2,100.0%;OCL3_03_pda1,100.0%;OCL3_04_gtrOC3,100.0%;OCL3_05_gtrOC4,100.0%;OCL3_06_orf1(ghy),100.0%;OCL3_07_gtrOC8,100.0%;OCL3_08_gtrOC10,100.0%;OCL3_09_gtrOC11,100.0%		0		0 / 9 (0%)		0
ERR246842	9119_5#67	DR8375	oxaAb	OCL3	OCL3	Perfect		1	1	0 bp	9 / 9 (100%)	OCL3_01_gtrOC1,100.0%;OCL3_02_gtrOC2,100.0%;OCL3_03_pda1,100.0%;OCL3_04_gtrOC3,100.0%;OCL3_05_gtrOC4,100.0%;OCL3_06_orf1(ghy),100.0%;OCL3_07_gtrOC8,100.0%;OCL3_08_gtrOC10,100.0%;OCL3_09_gtrOC11,100.0%		0		0 / 9 (0%)		0
ERR246866	9119_5#91	DR16280	oxaAb	OCL3	OCL3	Perfect		1	1	0 bp	9 / 9 (100%)	OCL3_01_gtrOC1,100.0%;OCL3_02_gtrOC2,100.0%;OCL3_03_pda1,100.0%;OCL3_04_gtrOC3,100.0%;OCL3_05_gtrOC4,100.0%;OCL3_06_orf1(ghy),100.0%;OCL3_07_gtrOC8,100.0%;OCL3_08_gtrOC10,100.0%;OCL3_09_gtrOC11,100.0%		0		0 / 9 (0%)		0
ERR246843	9119_5#68	DR1686	oxaAb	OCL3	OCL3	Perfect		1	1	0 bp	9 / 9 (100%)	OCL3_01_gtrOC1,100.0%;OCL3_02_gtrOC2,100.0%;OCL3_03_pda1,100.0%;OCL3_04_gtrOC3,100.0%;OCL3_05_gtrOC4,100.0%;OCL3_06_orf1(ghy),100.0%;OCL3_07_gtrOC8,100.0%;OCL3_08_gtrOC10,100.0%;OCL3_09_gtrOC11,100.0%		0		0 / 9 (0%)		0
ERR246868	9119_5#93	DB67404	oxaAb	OCL3	OCL3	Perfect		1	1	0 bp	9 / 9 (100%)	OCL3_01_gtrOC1,100.0%;OCL3_02_gtrOC2,100.0%;OCL3_03_pda1,100.0%;OCL3_04_gtrOC3,100.0%;OCL3_05_gtrOC4,100.0%;OCL3_06_orf1(ghy),100.0%;OCL3_07_gtrOC8,100.0%;OCL3_08_gtrOC10,100.0%;OCL3_09_gtrOC11,100.0%		0		0 / 9 (0%)		0
ERR246867	9119_5#92	7052482906	oxaAb	OCL3	OCL3	Perfect		1	1	0 bp	9 / 9 (100%)	OCL3_01_gtrOC1,100.0%;OCL3_02_gtrOC2,100.0%;OCL3_03_pda1,100.0%;OCL3_04_gtrOC3,100.0%;OCL3_05_gtrOC4,100.0%;OCL3_06_orf1(ghy),100.0%;OCL3_07_gtrOC8,100.0%;OCL3_08_gtrOC10,100.0%;OCL3_09_gtrOC11,100.0%		0		0 / 9 (0%)		0
ERR246870	9119_5#95	1044241101	oxaAb	OCL3	OCL3	Perfect		1	1	0 bp	9 / 9 (100%)	OCL3_01_gtrOC1,100.0%;OCL3_02_gtrOC2,100.0%;OCL3_03_pda1,100.0%;OCL3_04_gtrOC3,100.0%;OCL3_05_gtrOC4,100.0%;OCL3_06_orf1(ghy),100.0%;OCL3_07_gtrOC8,100.0%;OCL3_08_gtrOC10,100.0%;OCL3_09_gtrOC11,100.0%		0		0 / 9 (0%)		0
ERR246888	9119_6#17	SGH 60 PRE	oxaAb	OCL3	OCL3	Perfect		1	1	0 bp	9 / 9 (100%)	OCL3_01_gtrOC1,100.0%;OCL3_02_gtrOC2,100.0%;OCL3_03_pda1,100.0%;OCL3_04_gtrOC3,100.0%;OCL3_05_gtrOC4,100.0%;OCL3_06_orf1(ghy),100.0%;OCL3_07_gtrOC8,100.0%;OCL3_08_gtrOC10,100.0%;OCL3_09_gtrOC11,100.0%		0		0 / 9 (0%)		0
ERR246896	9119_6#25	SGH 60 POST	oxaAb	OCL3	OCL3	Perfect		1	1	0 bp	9 / 9 (100%)	OCL3_01_gtrOC1,100.0%;OCL3_02_gtrOC2,100.0%;OCL3_03_pda1,100.0%;OCL3_04_gtrOC3,100.0%;OCL3_05_gtrOC4,100.0%;OCL3_06_orf1(ghy),100.0%;OCL3_07_gtrOC8,100.0%;OCL3_08_gtrOC10,100.0%;OCL3_09_gtrOC11,100.0%		0		0 / 9 (0%)		0
ERR246871	9119_5#96	AH 126 POST	oxaAb	OCL3	OCL3	Perfect		1	1	0 bp	9 / 9 (100%)	OCL3_01_gtrOC1,100.0%;OCL3_02_gtrOC2,100.0%;OCL3_03_pda1,100.0%;OCL3_04_gtrOC3,100.0%;OCL3_05_gtrOC4,100.0%;OCL3_06_orf1(ghy),100.0%;OCL3_07_gtrOC8,100.0%;OCL3_08_gtrOC10,100.0%;OCL3_09_gtrOC11,100.0%		0		0 / 9 (0%)		0
ERR246872	9119_6#1	TTSH 41 PRE	oxaAb	OCL3	OCL3	Perfect		1	1	0 bp	9 / 9 (100%)	OCL3_01_gtrOC1,100.0%;OCL3_02_gtrOC2,100.0%;OCL3_03_pda1,100.0%;OCL3_04_gtrOC3,100.0%;OCL3_05_gtrOC4,100.0%;OCL3_06_orf1(ghy),100.0%;OCL3_07_gtrOC8,100.0%;OCL3_08_gtrOC10,100.0%;OCL3_09_gtrOC11,100.0%		0		0 / 9 (0%)		0
ERR246869	9119_5#94	DB19999	oxaAb	OCL3	OCL3	Perfect		1	1	0 bp	9 / 9 (100%)	OCL3_01_gtrOC1,100.0%;OCL3_02_gtrOC2,100.0%;OCL3_03_pda1,100.0%;OCL3_04_gtrOC3,100.0%;OCL3_05_gtrOC4,100.0%;OCL3_06_orf1(ghy),100.0%;OCL3_07_gtrOC8,100.0%;OCL3_08_gtrOC10,100.0%;OCL3_09_gtrOC11,100.0%		0		0 / 9 (0%)		0
ERR246904	9119_6#33	SGH 59 PRE	oxaAb	OCL3	OCL3	Perfect		1	1	0 bp	9 / 9 (100%)	OCL3_01_gtrOC1,100.0%;OCL3_02_gtrOC2,100.0%;OCL3_03_pda1,100.0%;OCL3_04_gtrOC3,100.0%;OCL3_05_gtrOC4,100.0%;OCL3_06_orf1(ghy),100.0%;OCL3_07_gtrOC8,100.0%;OCL3_08_gtrOC10,100.0%;OCL3_09_gtrOC11,100.0%		0		0 / 9 (0%)		0
ERR246912	9119_6#41	SGH 59 POST	oxaAb	OCL3	OCL3	Perfect		1	1	0 bp	9 / 9 (100%)	OCL3_01_gtrOC1,100.0%;OCL3_02_gtrOC2,100.0%;OCL3_03_pda1,100.0%;OCL3_04_gtrOC3,100.0%;OCL3_05_gtrOC4,100.0%;OCL3_06_orf1(ghy),100.0%;OCL3_07_gtrOC8,100.0%;OCL3_08_gtrOC10,100.0%;OCL3_09_gtrOC11,100.0%		0		0 / 9 (0%)		0
ERR246880	9119_6#9	TTSH 41 POST	oxaAb	OCL3	OCL3	Perfect		1	1	0 bp	9 / 9 (100%)	OCL3_01_gtrOC1,100.0%;OCL3_02_gtrOC2,100.0%;OCL3_03_pda1,100.0%;OCL3_04_gtrOC3,100.0%;OCL3_05_gtrOC4,100.0%;OCL3_06_orf1(ghy),100.0%;OCL3_07_gtrOC8,100.0%;OCL3_08_gtrOC10,100.0%;OCL3_09_gtrOC11,100.0%		0		0 / 9 (0%)		0
ERR249297	9179_4#85	J10	oxaAb	OCL1	OCL1	Perfect		1	1	0 bp	9 / 9 (100%)	OCL1_01_gtrOC1,100.0%;OCL1_02_gtrOC2,100.0%;OCL1_03_pda1,100.0%;OCL1_04_gtrOC3,100.0%;OCL1_05_gtrOC4,100.0%;OCL1_06_orf1(ghy),100.0%;OCL1_07_gtrOC5,100.0%;OCL1_08_gtrOC6,100.0%;OCL1_09_gtrOC7,100.0%		0		0 / 9 (0%)		0
ERR249294	9179_4#82	J7	oxaAb	OCL1	OCL1	Perfect		1	1	0 bp	9 / 9 (100%)	OCL1_01_gtrOC1,100.0%;OCL1_02_gtrOC2,100.0%;OCL1_03_pda1,100.0%;OCL1_04_gtrOC3,100.0%;OCL1_05_gtrOC4,100.0%;OCL1_06_orf1(ghy),100.0%;OCL1_07_gtrOC5,100.0%;OCL1_08_gtrOC6,100.0%;OCL1_09_gtrOC7,100.0%		0		0 / 9 (0%)		0
ERR249295	9179_4#83	J8	oxaAb	OCL1	OCL1	Perfect		1	1	0 bp	9 / 9 (100%)	OCL1_01_gtrOC1,100.0%;OCL1_02_gtrOC2,100.0%;OCL1_03_pda1,100.0%;OCL1_04_gtrOC3,100.0%;OCL1_05_gtrOC4,100.0%;OCL1_06_orf1(ghy),100.0%;OCL1_07_gtrOC5,100.0%;OCL1_08_gtrOC6,100.0%;OCL1_09_gtrOC7,100.0%		0		0 / 9 (0%)		0
ERR249290	9179_4#78	J3	oxaAb	OCL1	OCL1	Perfect		1	1	0 bp	9 / 9 (100%)	OCL1_01_gtrOC1,100.0%;OCL1_02_gtrOC2,100.0%;OCL1_03_pda1,100.0%;OCL1_04_gtrOC3,100.0%;OCL1_05_gtrOC4,100.0%;OCL1_06_orf1(ghy),100.0%;OCL1_07_gtrOC5,100.0%;OCL1_08_gtrOC6,100.0%;OCL1_09_gtrOC7,100.0%		0		0 / 9 (0%)		0
ERR249291	9179_4#79	J4	oxaAb	OCL1	OCL1	Perfect		1	1	0 bp	9 / 9 (100%)	OCL1_01_gtrOC1,100.0%;OCL1_02_gtrOC2,100.0%;OCL1_03_pda1,100.0%;OCL1_04_gtrOC3,100.0%;OCL1_05_gtrOC4,100.0%;OCL1_06_orf1(ghy),100.0%;OCL1_07_gtrOC5,100.0%;OCL1_08_gtrOC6,100.0%;OCL1_09_gtrOC7,100.0%		0		0 / 9 (0%)		0
ERR249289	9179_4#77	J2	oxaAb	OCL1	OCL1	Perfect		1	1	0 bp	9 / 9 (100%)	OCL1_01_gtrOC1,100.0%;OCL1_02_gtrOC2,100.0%;OCL1_03_pda1,100.0%;OCL1_04_gtrOC3,100.0%;OCL1_05_gtrOC4,100.0%;OCL1_06_orf1(ghy),100.0%;OCL1_07_gtrOC5,100.0%;OCL1_08_gtrOC6,100.0%;OCL1_09_gtrOC7,100.0%		0		0 / 9 (0%)		0
ERR249288	9179_4#76	J1	oxaAb	OCL1	OCL1	Perfect		1	1	0 bp	9 / 9 (100%)	OCL1_01_gtrOC1,100.0%;OCL1_02_gtrOC2,100.0%;OCL1_03_pda1,100.0%;OCL1_04_gtrOC3,100.0%;OCL1_05_gtrOC4,100.0%;OCL1_06_orf1(ghy),100.0%;OCL1_07_gtrOC5,100.0%;OCL1_08_gtrOC6,100.0%;OCL1_09_gtrOC7,100.0%		0		0 / 9 (0%)		0
ERR249293	9179_4#81	J6	oxaAb	OCL1	OCL1	Perfect		1	1	0 bp	9 / 9 (100%)	OCL1_01_gtrOC1,100.0%;OCL1_02_gtrOC2,100.0%;OCL1_03_pda1,100.0%;OCL1_04_gtrOC3,100.0%;OCL1_05_gtrOC4,100.0%;OCL1_06_orf1(ghy),100.0%;OCL1_07_gtrOC5,100.0%;OCL1_08_gtrOC6,100.0%;OCL1_09_gtrOC7,100.0%		0		0 / 9 (0%)		0
ERR249292	9179_4#80	J5	oxaAb	OCL1	OCL1	Perfect		1	1	0 bp	9 / 9 (100%)	OCL1_01_gtrOC1,100.0%;OCL1_02_gtrOC2,100.0%;OCL1_03_pda1,100.0%;OCL1_04_gtrOC3,100.0%;OCL1_05_gtrOC4,100.0%;OCL1_06_orf1(ghy),100.0%;OCL1_07_gtrOC5,100.0%;OCL1_08_gtrOC6,100.0%;OCL1_09_gtrOC7,100.0%		0		0 / 9 (0%)		0
ERR110085	9179_4#6	KT-A297	oxaAb	OCL1	OCL1	Perfect		1	1	0 bp	9 / 9 (100%)	OCL1_01_gtrOC1,100.0%;OCL1_02_gtrOC2,100.0%;OCL1_03_pda1,100.0%;OCL1_04_gtrOC3,100.0%;OCL1_05_gtrOC4,100.0%;OCL1_06_orf1(ghy),100.0%;OCL1_07_gtrOC5,100.0%;OCL1_08_gtrOC6,100.0%;OCL1_09_gtrOC7,100.0%		0		0 / 9 (0%)		0
ERR119678	9262_1#30	D27	oxaAb	OCL1	OCL1	Perfect		1	1	0 bp	9 / 9 (100%)	OCL1_01_gtrOC1,100.0%;OCL1_02_gtrOC2,100.0%;OCL1_03_pda1,100.0%;OCL1_04_gtrOC3,100.0%;OCL1_05_gtrOC4,100.0%;OCL1_06_orf1(ghy),100.0%;OCL1_07_gtrOC5,100.0%;OCL1_08_gtrOC6,100.0%;OCL1_09_gtrOC7,100.0%		0		0 / 9 (0%)		0
ERR110018	7468_1#11	D24	oxaAb	OCL1	OCL1	Very high		1	0.9812	0 bp	9 / 9 (100%)	OCL1_01_gtrOC1,97.643%;OCL1_02_gtrOC2,99.417%;OCL1_03_pda1,100.0%;OCL1_04_gtrOC3,98.824%;OCL1_05_gtrOC4,99.13%;OCL1_06_orf1(ghy),97.98%;OCL1_07_gtrOC5,99.206%;OCL1_08_gtrOC6,98.065%;OCL1_09_gtrOC7,99.708%		0		0 / 9 (0%)		0
ERR110020	7468_1#13	D52	oxaAb	OCL1	OCL1	Very high		1	0.9812	0 bp	9 / 9 (100%)	OCL1_01_gtrOC1,97.643%;OCL1_02_gtrOC2,99.417%;OCL1_03_pda1,100.0%;OCL1_04_gtrOC3,98.824%;OCL1_05_gtrOC4,99.13%;OCL1_06_orf1(ghy),97.98%;OCL1_07_gtrOC5,99.206%;OCL1_08_gtrOC6,98.065%;OCL1_09_gtrOC7,99.708%		0		0 / 9 (0%)		0
ERR110021	7468_1#14	D54	oxaAb	OCL1	OCL1	Very high		1	0.9812	0 bp	9 / 9 (100%)	OCL1_01_gtrOC1,97.643%;OCL1_02_gtrOC2,99.417%;OCL1_03_pda1,100.0%;OCL1_04_gtrOC3,98.824%;OCL1_05_gtrOC4,99.13%;OCL1_06_orf1(ghy),97.98%;OCL1_07_gtrOC5,99.206%;OCL1_08_gtrOC6,98.065%;OCL1_09_gtrOC7,99.708%		0		0 / 9 (0%)		0
ERR110019	7468_1#12	D51	oxaAb	OCL1	OCL1	Very high		1	0.9812	0 bp	9 / 9 (100%)	OCL1_01_gtrOC1,97.643%;OCL1_02_gtrOC2,99.417%;OCL1_03_pda1,100.0%;OCL1_04_gtrOC3,98.824%;OCL1_05_gtrOC4,99.13%;OCL1_06_orf1(ghy),97.98%;OCL1_07_gtrOC5,99.206%;OCL1_08_gtrOC6,98.065%;OCL1_09_gtrOC7,99.708%		0		0 / 9 (0%)		0
[truncated: 503 more rows]

## Sheet: Dataset 3
Supplementary Table 5. Dataset 3. Validation of databases using available NCBI genome assemblies
[truncated: 6,828 more rows]
